# Supplementary material for: One species in eight: DNA barcodes from type specimens resolve a taxonomic quagmire
Source: Mol Ecol Resour. 2015 Jan 5;15(4):967–84. doi: 10.1111/1755-0998.12361 (PMC4964951; doi:10.1111/1755-0998.12361)
Supplement: Supplementary file 2 — Appendix S4 ABGD source code [file MEN-15-967-s002.tgz]

Archive with 8 entries (7 files):
- Abgd
- Abgd/abgd.h
- Abgd/abgd.logo.png
- Abgd/abgdCore.c
- Abgd/bionjcabgd.c
- Abgd/main_abgd.c
- Abgd/Makefile
- Abgd/README
