# Supplementary material for: One species in eight: DNA barcodes from type specimens resolve a taxonomic quagmire
Source: Mol Ecol Resour. 2015 Jan 5;15(4):967–84. doi: 10.1111/1755-0998.12361 (PMC4964951; doi:10.1111/1755-0998.12361)
Supplement: Supplementary file 2 — Appendix S4 ABGD source code [file MEN-15-967-s002.tgz › Abgd/abgdCore.c]

/*
	Copyright (C) 2008-2013 G Achaz

	This program is free software; you can redistribute it and/or
	modify it under the terms of the GNU Lesser General Public License
	as published by the Free Software Foundation; either version 2.1
	of the License, or (at your option) any later version.

	This program is distributed in the hope that it will be useful,
	but WITHOUT ANY WARRANTY; without even the implied warranty of
	MERCHANTABILITY or FITNESS FOR A PARTICULAR PURPOSE.  See the
	GNU Lesser General Public License for more details.

	You should have received a copy of the GNU Lesser General Public License
	along with this program; if not, write to the Free Software
	Foundation, Inc., 51 Franklin Street, Fifth Floor, Boston, MA  02110-1301, USA.
 
 	for more information, please contact guillaume achaz <achaz@abi.snv.jussieu.fr>/<gachaz@gmail.com>

*/


/******
        file     : abggCore.c -- all core fonction for automatic barcod gap discovery
        function : rank values and find a gap in their density - devised to find the limit
	           	between population and species in phylogeography (done with/for Nicolas Puillandre)
                                                 
        created  : April 2008
        modif    : Nov 09 --stable version-- (with a minimum of slope increase)
        modif    : April 10 --stable version-- (with (A) some minimum divergence and (B) at least 1.5 times of slope increase)
		  
        author   : gachaz
*****/

#define _GNU_SOURCE
#include <stdlib.h>
#include <stdio.h>
#include <time.h>
#include <float.h>
#include <math.h>
#include <unistd.h>
#include <strings.h>
#include <string.h>
#include <ctype.h>
#include <dirent.h>
#include <sys/stat.h>
#include <errno.h>  /* errno */
#include "abgd.h"
static char DEBUG;
static short verbose;


#define ABS( x )  (((x)>0)?(x):(-x))


/*
	Ran1 from Numrec -- for bootstrap
*/
#define IA 16807
#define IM 2147483647
#define AM (1.0/IM)
#define IQ 127773
#define IR 2836
#define NTAB 32
#define NDIV (1+(IM-1)/NTAB)

#define EPS FLT_MIN 
#define RNMX (1.0-EPS)              /* RNMX should be the largest floating value less than 1 (numrec p 280) */
/*
	Return a number between ]0.00,1.00] (( now certain because of a bug Apr 2007 ))
*/
long idum_ran1=0;
double ran1()
{
	int j;
	long k;
	static long iy=0;
	static long iv[NTAB];
	float temp;

	if (idum_ran1 <= 0 || !iy) {
		if (-idum_ran1 < 1) idum_ran1=1;
		else idum_ran1 = -idum_ran1;
		for (j=NTAB+7;j>=0;j--) {
			k=idum_ran1/IQ;
			idum_ran1=IA*(idum_ran1-k*IQ)-IR*k;
			if (idum_ran1 < 0) idum_ran1 += IM;
			if (j < NTAB) iv[j] = idum_ran1;
		}
		iy=iv[0];
	}
	k=idum_ran1/IQ;
	idum_ran1=IA*(idum_ran1-k*IQ)-IR*k;
	if (idum_ran1 < 0) idum_ran1 += IM;
	j=iy/NDIV;
	iy=iv[j];
	iv[j] = idum_ran1;
	if ((temp=AM*iy) > RNMX) return (double)RNMX;
	else return (double)temp;
}
#undef IA
#undef IM
#undef AM
#undef IQ
#undef IR
#undef NTAB
#undef NDIV
#undef EPS
#undef RNMX


/*out put some error in html way because this is mainly important for cgi scripts but some fonction of Core are calling it*/
void html_error(int nb)
{
printf("******abgdWeb Error %d ****<BR>",nb);
switch (nb)
	{
	case 1:
	case 2:
	case 3:
	case 4:
	case 8:
	case 5:
	
	case 10:	
	printf("Pb while reading CGI data. If this problem persists please contact <A HREF=\"mailto:%s\"> web site administrator</A>\n",WEB_ADMIN) ;
	break;
	
	case 11:
	printf("Your data appears to be a matrix distance but some chars have been found\n") ;
	break;
	
	case 20:
	case 56:
	case 144:
	printf("can't open file. please contact <A HREF=\"mailto:%s\"> web site administrator</A>\n",WEB_ADMIN) ;
	break;

	case 60:
	printf("Your data contains at least one other symbol than ATGC-+NMRWSYKVHDBNZ<BR>Please correct it\n");
	break;
	
    case 50:
    case 66:
	printf("Weird FASTA format . Please check your data\n");
    break;       

    case 95:    
	printf("Please check the P value you entered\n");
    break;   
    
    case 99:    
	printf("FASTA sequences not all same size . Please check your data\n");
    break;   
    
    case 100:
	printf("Length of seq appears to be 0\n");
    break; 
    
  	case 105:
	printf("Either you have a CVS MEGA matrix and didn't check the option in previous page, <BR>either your matrix is not well formated\n");
    break;   	

    case 111:
	case 112:
    case 155:
    case 55:
    case 44:
    printf("Memory pb. can't malloc. Try with smaller data file\n");
    break; 
   
   	case 177:
     printf("Minimum number is 2. Bye\n");
    break; 
 
   
    case 200:
    case 300:
	printf("pb while choosing distance model\n");
    break;
    case 255:
    printf("newick file has some pb.. This should never arrives so.. try again\n");
    break;
    
    case 257:
    printf("MEGA distance file not well formated. Please resave your file with MEGA\n");
    break;
    
    case 344:
  
    printf("MEGA CSV distance file not well formated. Please resave your file with MEGA\n");
    break;
     
    case 343: 
    printf("Pb reading MEGA CSV distance file . Keyword \"Table\" not found at bottom of the file\n");
    break;
    
    default:
    printf("Undocumented error \n");
    }

    exit(1);
 }


/* uniform_dev return a number [0,1[ */
double uniform_dev( void ){

	double dum= ran1();
	
	if(dum == 0.0)fprintf(stderr, "ran1() can also return 0\n");

	if(dum == 1.0)dum=0;
	
	return dum;
	
}


/*
	create a bootstrap array_out from an array_in of size n
	(sample without removing)
*/
void BootStrapArray(double * array_in, double * array_out, long n){

	long i=0;
	for(i=0;i<n;i++)
		array_out[i]=array_in[ ( int ) floor(uniform_dev()*n) ];

}
/********************

	ABGD

*********************/

short compare_DNA( char s1, char s2 ){

	/*
		if we are in standard DNA
	*/
	if(  (s1=='A'||s1=='C'||s1=='G'||s1=='T') &&  (s2=='A'||s2=='C'||s2=='G'||s2=='T') ){
		if	(s1==s2 )return 1;
		else			return 0;
	}

	/*
		What about deletion
	*/
	
	if(s1 == '-' || s2 =='-' || s1 =='+' || s2 == '+'){                      /* consider deletion as a diff only if the alignemt has been recoded */
	
		if(  (s1 == '-' && s2 == '+') || (s2 == '-' && s1 == '+') )
			return 0;
		else
			return 1;
	}

	/*
		if there is an N
	*/
	if( s1 == 'N' || s2 == 'N')
		return 1;


	/*
		if only one is an A
	*/
	if(s1=='A'){
		if(  s2=='M'||s2=='R'||s2=='W'||s2=='V'||s2=='H'||s2=='D' )	return 1;
		else 							return 0;
	}
	if(s2=='A'){
		if(s1=='M'||s1=='R'||s1=='W'||s1=='V'||s1=='H'||s1=='D')	return 1;
		else 							return 0;
	}
	
	/*
		if only one is a C
	*/	
	if(s1=='C'){
		if( s2=='M'||s2=='S'||s2=='Y'||s2=='V'||s2=='H'||s2=='B' )	return 1;
		else 							return 0;
	}
	if(s2=='C'){
		if(  s1=='M'||s1=='S'||s1=='Y'||s1=='V'||s1=='H'||s1=='B' )	return 1;
		else 							return 0;
	}

	/*
		if only one is a G
	*/	
	if(s1=='G'){
		if( s2=='R'||s2=='S'||s2=='K'||s2=='V'||s2=='D'||s2=='B' )	return 1;
		else 							return 0;
	}
	if(s2=='G'){
		if( s1=='R'||s1=='S'||s1=='K'||s1=='V'||s1=='D'||s1=='B' )	return 1;
		else 							return 0;
	}
	
	/*
		if only one is a T
	*/	
	if(s1=='T'){
		if( s2=='W'||s2=='Y'||s2=='K'||s2=='H'||s2=='D'||s2=='B' )	return 1;
		else 							return 0;
	}
	if(s2=='T'){
		if( s1=='W'||s1=='Y'||s1=='K'||s1=='H'||s1=='D'||s1=='B' )	return 1;
		else 							return 0;
	}
		
	
	/*
		More complex case
	*/
	if( (s1=='M' && s2=='K') || (s1=='K' && s2=='M')  )
		return 0;

	if( (s1=='R' && s2=='Y') || (s1=='Y' && s2=='R')  )
		return 0;

	if( (s1=='W' && s2=='S') || (s1=='S' && s2=='W')  )
		return 0;
	
	
	/*
		Else there is at least one overlap
	*/
	return 1;
	
}


/*
	This function computes the derivative using
	winsiz and find its maximal value. Actually,
	it scans for a peak and find it summit using both
	left (low values) and right (high values) sides by
	averaging them.
*/

struct Peak FindFirstPeak( double *Array, long N, int winsiz, short output_slope, double *Pi, double PriorDist ,double minSlopeIncrease){

	long i,             /* Indice of the slope */
	     top=0;         /* indices the summit of the preak */
	     
	     
	double *Slope;           /* Slope <=> derivative of array */
	double SlopeMax;         /* Current max of Slope */
	
	
	float Mean_i=0;          /* The a priori rank of the summit --> then it is set to j+0.5 */
	
	double Mean_dist=0.0;    /* The distance that corresponds to SlopeMax */
		
	struct Peak my_abgd;     /* The structure that contain both the estimated indice and distance */
		
//	extern char DEBUG;
	
			
	long wt;
	long ct;
	
	my_abgd.Dist = -1;
	my_abgd.Rank = -1;
	my_abgd.theta_hat = 0;
	
	/*
	printf("\n\n***********%f******\n",minSlopeIncrease);
	printf("Prior: %f\n", PriorDist);
	printf("ws: %d\n", winsiz);
	*/
	
	/*
		Store Slope
	*/

	Slope = (double *)malloc(  (size_t) (N-winsiz+1) *sizeof(double) );
	if(!Slope )fprintf(stderr, "FindMaxDifferiental: cannot allocate SlopeS --%ld double--, bye\n", N-winsiz+1 ), exit(2);

	
	for(i=0; i <= N-winsiz ; i++)
		Slope[i] = (Array[i+winsiz-1]-Array[i])/(double)(winsiz-1);

	


	/*
		Compute Pi up to the maximum of interest
		Compute The largest Slope in this area
	*/


	for(i=1; i<N && Array[i] <= PriorDist  ; i++);
	my_abgd.theta_hat = Pi[i-1];
	
	
		
	/*printf("theta[%d] is %f\n", i-1, Pi[i-1]);*/

	
	/*
		Print out stuf if needed
	*/

	if(output_slope)
		for(i=0; i <= N-winsiz ; i++)
			printf("slope %ld %.10f ; dist %ld %f\n", i, Slope[i], i,  Array[i] );

	if(DEBUG){
		for(i=0;i<N;i++){
			if(i<N-winsiz)
				fprintf( stdout, "[%ld] ; Val= %.5f ; Slope= %f\n",i,Array[i], Slope[i] );
			else
				fprintf( stdout, "[%ld] ; Val= %.5f \n",i, Array[i]  );
		}
	}


	/*
		1. Find the first slope max
		
	*/

	i=0;                     /* start at the first Slope value */
	top=0;                   /* set the top of  peaks and the structure to default value */
	my_abgd.Dist = -1;
	my_abgd.Rank = -1;
	

	SlopeMax = Slope[0];
for(i=1; i < N-winsiz && Array[i+winsiz] <= PriorDist; i++){
		if( Slope[i] > SlopeMax )                      /*  set SlopeMax as the highest Slope inside the [0, Prior] */
			SlopeMax = Slope[i];
	}
	

	while( i<N-winsiz ){
		
			
		/*
			Find the first value with enough divergence --> get the peak
		*/
				
		while(  i<N-winsiz && Slope[i+1] >= Slope[i] ){     /* Find a Local Maxima */
			i++;
		}
		
		/*printf("  First Max == i: %ld --SlopeMax: %f--\n", i, SlopeMax);*/
		
		/*
			2. Explore Local Maxima on right (winsiz scale)
		*/
	
		top = i;
		while( i<N-winsiz  && ABS(i-top) <= winsiz/10  ){                 /* explore winsiz/10 from slope[top] on right */
			
			if(Slope[i] > Slope[top]){
				top=i;
			}
			
			i++;
		}


		/*printf("  local maxima == top: %ld --SlopeMax %f--\n", top, SlopeMax);*/


		/*
			2. Find Threshold Distance. Go from window_size up to 2, keeping track of the origin of the peak
		*/
		Mean_i=0;
		Mean_dist=0;
		
		ct = top;
			
		for( wt = winsiz-1; wt>=2; wt--){

/*			printf("ct: %ld, wt: %ld ++  Slope[l]: %f -- Slope[r]: %f\n", ct, wt, Array[ct+wt-1]-Array[ct] , Array[ct+1+wt-1]-Array[ct+1]);*/

			if( Array[ct+wt-1]-Array[ct] <   Array[ct+1+wt-1]-Array[ct+1] && ct < N-wt-1)
				ct++;				
		}
		Mean_dist = (Array[ct]+Array[ct+1])/2.0;
		


		
		/*
		printf("   final countdown == from top: %ld to ct: %ld ; MeanDist: %f\n", top, ct, (Array[ct]+Array[ct+1])/2.0);
		printf(  "(ct:%ld) Pi[ct]: %f (obs) vs %f (limit) && Slope[top] %f vs SlopeMax*minSlopeInc %f*%f=%f\n",ct, Mean_dist  ,
		          2.581 * 2 * my_abgd.theta_hat , Slope[top], SlopeMax, minSlopeIncrease, SlopeMax * minSlopeIncrease );
		*/
		
		if( Mean_dist  > 2.581 *2* my_abgd.theta_hat &&           /* because theta estimates can be as half as true value */
		    Slope[top] > minSlopeIncrease*SlopeMax){                             /* really we need some slope jump ! */
		
		
			/* printf("++++ thetaF Pi[j]= %f, ws %d (prev: %f) %f\n", Pi[ct], winsiz, my_abgd.theta_hat,SlopeMax); */
			

			my_abgd.Dist = Mean_dist;                       /* this the chosen candidate */
			my_abgd.Rank = ct+0.5;
			my_abgd.theta_hat = Pi[ct];


			/*
				if the Pi[ct] is smaller, set it as the new theta and run a next round
			*/
			if( Pi[ct] <= my_abgd.theta_hat && my_abgd.Rank == -1 ){ 
				
				SlopeMax = 0;
				i=0;
				top=0;
			}
			else{
				
				break;
			}

		}
		else{
			/* still not sure about this --for now update SlopeMax only if Pi[ct] <= my_abgd.theta_hat */

			/*SlopeMax= (Slope[top]>SlopeMax  )?Slope[top]:SlopeMax; */ 
			SlopeMax= ( Slope[top]>SlopeMax && Pi[ct] <= my_abgd.theta_hat )?Slope[top]:SlopeMax;
			
			/*printf("-->%f\n",SlopeMax);*/
			
			
			i =  (top>ct)?top+1:ct+1;
			while( i<N-winsiz && Slope[i+1] <=  Slope[i] )           /* go downhill as far as we can */
				i++;			
			
		}
				
	}

	free(Slope);

	return my_abgd;
}

//#define DEBUG 1


struct Peak find_abgd( double *Array, long N, long windsize_min, long windsize_max, short output_slope, double PriorDist ,double minSlopeIncrease ){

	int c,i;
	int stable=0;
	
	int windsize_step = (windsize_min>10)?windsize_min/10:1;
	
	struct Peak my_abgd;

	double *Pi;              /* average from array[0] to array[i] */ 

	double stable_dist=-1;
	
	my_abgd.Dist = -1;
	my_abgd.Rank = -1;
	my_abgd.theta_hat = -1;

	Pi = (double *)malloc(  (size_t) N *sizeof(double) );
	if(!Pi )fprintf(stderr, "FindMaxDifferiental: cannot allocate Pi --%ld double--, bye\n", N ), exit(2);

	for(Pi[0]=Array[0], i=1; i<N ; i++)
		Pi[i] = (Array[i] + Pi[i-1]*i)/(i+1.0);


	for(c=windsize_min; c <= windsize_max && stable<3; c+=windsize_step){
		
			my_abgd = FindFirstPeak( Array, N, c, output_slope, Pi,  PriorDist, minSlopeIncrease );
			
			if(DEBUG)
				fprintf(stderr,"abs( %f - %f )= %f vs %f\n", my_abgd.Dist,stable_dist, fabs(my_abgd.Dist-stable_dist) , 0.1*stable_dist );
			
			if( my_abgd.Dist != -1 && fabs( my_abgd.Dist-stable_dist) < 0.1*stable_dist ){
			
				stable++;
			}
			else{
				stable=1;
				stable_dist=my_abgd.Dist;
			}
			
			if(DEBUG)
				printf("w: %d  d_peak: %f r_peak: %.1f\n", c, my_abgd.Dist, my_abgd.Rank);
			
			
	}

	if(my_abgd.Dist == -1){
		
		my_abgd.Dist=Array[N-1];
		my_abgd.Rank = N+0.5;
	
	}

	free(Pi);
	

	return my_abgd;
}


/********************

	Distance Matrix

*********************/


/*compute a very tricky distance for 2 sequences*/
void distancesimple(struct FastaSeq *mesSeqs,int l,struct  DistanceMatrix  my_mat)

{
	char *s1,*s2;
	double v=0;
	int i,a,b;
	int nseq=my_mat.n;

	if (l==0)
		html_error(100);
	for (a=0;a<nseq-1;a++)
	{
		s1= mesSeqs[a].seq;
		my_mat.dist[a][a]=0;
		for (b=a+1;b<nseq;b++)
		{
			v=0;
			s2= mesSeqs[b].seq;
			if (check_compat(s1,s2, l)==0)
			{printf("<H2>Sequence %s and %s have no common site. Distance can't be computed. Bye <BR>",my_mat.names[a],my_mat.names[b]);fflush(stdout);exit(1);}

			for (i=0;i<l;i++)
				if (toupper(*(s1+i) )!=toupper(*(s2+i) ))
					v=v+1;
			v=v/(double)l;
			my_mat.dist[a][b]=my_mat.dist[b][a]=v;
		}
	}
}

/*compute distance according to Jukes Cantor method*/
/*do not take in consideration gaps or N*/


void distanceJC69 (struct FastaSeq *mesSeqs, int l, struct  DistanceMatrix  mymat)
//double distanceJC69 (char *s1,char *s2, int l)
{
double v=0,h;
int i,newl=0;
char c1,c2;
int a,b;
char *s1,*s2;
int nseq=mymat.n;


if (l==0)
html_error(100);

for (a=0;a<nseq-1;a++)
	{
	s1= mesSeqs[a].seq;
	mymat.dist[a][a]=0;
	for (b=a+1;b<nseq;b++)
		{
		s2= mesSeqs[b].seq;
		newl=0;v=0;
		if (check_compat(s1,s2, l)==0)
			{printf("<H2>Sequence %s and %s have no common site. Distance can't be computed. Bye <BR>",mymat.names[a],mymat.names[b]);fflush(stdout);exit(1);}

		for (i=0;i<l;i++)
			{
			c1=toupper(*(s1+i));
			c2=toupper(*(s2+i));
			if (c1!='-'&& c1!='N' && c2!='-' &&c2!='N')
                newl++;
			if (compare_DNA(c1,c2)==0)
					v=v+1;
			}
		

			v=v/(double)newl;
			
			h=(-3.0/4.0)*log(1.0-((4.0/3.0)*v));
			if (h==-0)
				h=0;
			mymat.dist[a][b]=mymat.dist[b][a]=h;
			
		}	
	}
}


long del_sequences(char *seq1, char *seq2, long L){

	long i, del=0;
	
	for(i=0;i<L;i++)
		if( *(seq1+i) == '-' || *(seq2+i) == '-')
			del++;
	
	return del;
}
/*
	K-2p requieres a small optimisation
	This follows the Felsenstein method that find the ML
	for the whole dataset, fixing the R ratio to 2 --for now--
	follow Felsenstein, Infering Phylogenies, 2004
*/

/*
	Test if it is a transition
	return 1 if yes, 0 if not.
*/
char IsTransition( char nt1, char nt2 ){

	if(nt1 == 'T'){
		if( nt2 == 'C' || nt2 == 'S' ||  nt2 == 'M' || nt2 == 'V')
			return 1;
		else
			return 0;
	}
	if(nt1 == 'C'){
		if( nt2 == 'T' || nt2 == 'W' ||  nt2 == 'K' || nt2 == 'D')
			return 1;
		else
			return 0;
	}
	if(nt1 == 'A'){
		if( nt2 == 'G' || nt2 == 'S' ||  nt2 == 'K' || nt2 == 'B')
			return 1;
		else
			return 0;
	}
	if(nt1 == 'G'){
		if( nt2 == 'A' || nt2 == 'W' ||  nt2 == 'M' || nt2 == 'H')
			return 1;
		else
			return 0;
	}
return(0);//should never go there but compiler complains
}

/*
	Test if it is a transition
	return 1 if yes, 0 if not.
*/
char IsTransversion( char nt1, char nt2 ){

	if( compare_DNA(nt1,nt2)==0 && IsTransition(nt1,nt2 )==0 )
		return 1;
	else
		return 0;

}
void transition_transversion_sequences(char *seq1, char *seq2, long L, long *tsi, long *tsv){

	long i;

	*tsi=*tsv=0;
	
	for( i=0 ; i<L ; i++ )
		if ( compare_DNA( *(seq1+i), *(seq2+i) ) == 0 ){
			if( IsTransition( *(seq1+i), *(seq2+i) ) == 1 )
				(*tsi)++;
			else
				(*tsv)++;
		}

	return;
}

double P_given_t_R( double t, double R ){
	return 0.25 - 0.5*exp( - t*(2*R+1)/(R+1) ) + 0.25*exp(- 2*t/(R+1));
}
double Q_given_t_R( double t, double R ){
	return 0.5 - 0.5*exp(- 2*t/(R+1));
}
double compute_logL_given_t_R( long nsites, long n_tsv, long n_tsi, double t, double R ){
	
	return nsites*log(0.25) + \
	       (nsites- n_tsv-n_tsi)*log( 1.00 - P_given_t_R(t,R)  - Q_given_t_R(t,R) ) + \
	       n_tsi * log( P_given_t_R(t,R) ) + \
	       n_tsv * log( Q_given_t_R(t,R) );
}

double compute_k80( long nsites, long n_tsv, long n_tsi ){

	double Q=n_tsv/(double)nsites,
	       P=n_tsi/(double)nsites;

	return -0.25 * log( (1-2*Q)*(1-2*P-Q)*(1-2*P-Q) );

}

double find_ML_t_given_R( double R, long nsites, long n_tsv, long n_tsi ){

	double t = compute_k80( nsites, n_tsv, n_tsi );     /* seed it with an empirical value from the data -- Kimura 80 */

	
	double epsilon=1e-7;
	double eps=1e-3;
	
/*	printf("dist is %.10f\n", t );*/

	while( eps >= epsilon ){
	
		while( compute_logL_given_t_R( nsites, n_tsv, n_tsi, t+eps, R ) > compute_logL_given_t_R( nsites, n_tsv, n_tsi, t, R )  )
			t+=eps;
		while( compute_logL_given_t_R( nsites, n_tsv, n_tsi, t-eps, R ) > compute_logL_given_t_R( nsites, n_tsv, n_tsi, t, R )  )
			t-=eps;
		
		eps *= 0.1;
		
	}
	
	return t;
}

void distanceK80 (struct FastaSeq *mesSeqs,int l,struct  DistanceMatrix  my_mat){
	int i,j;
	long tsi,tsv;
	long del;
int nseq=my_mat.n;


	for(i=0;i<nseq; i++){
	
		my_mat.dist[i][i]=0;
	
		for(j=i+1;j<nseq; j++){
			if (check_compat(mesSeqs[i].seq, mesSeqs[j].seq, l)==0)
				{printf("<H2>Sequence %s and %s have no common site. Distance can't be computed. Bye <BR>",my_mat.names[i],my_mat.names[j]);fflush(stdout);exit(1);}
			transition_transversion_sequences(mesSeqs[i].seq, mesSeqs[j].seq, l, &tsi, &tsv);
			del = del_sequences(mesSeqs[i].seq, mesSeqs[j].seq,l);
			
			my_mat.dist[i][j] =my_mat.dist[j][i] = find_ML_t_given_R( my_mat.ratio_ts_tv, l-del, tsv, tsi );
			if (my_mat.dist[i][j]==-0) //happens sometimes
				my_mat.dist[i][j] =my_mat.dist[j][i] = 0;
			
		
		}
	}


}


/*check if we have at least one common symbol beetween the 2 seqs*/
int check_compat(char *s1,char *s2,int l)
{
int i,newl=0;
char c1,c2;
for (i=0;i<l;i++)
	{
	c1=toupper(*(s1+i));
	c2=toupper(*(s2+i));
	if ((c1=='-'&& c2!='-') || (c2=='-' && c1!='-') || (c2=='-' && c1=='-'))
		newl++;
	}	
	

	
return (l-newl);
}


/*compute distance according to Tmura Nei method*/
/*do not take in consideration gaps or N*/
void distanceTN93(struct FastaSeq *mesSeqs,int l,struct  DistanceMatrix  my_mat)
{
double v=0;
double transitions=0,transversions=0,p,q,p1,p2,ga,gg,gc,gt,gr,gy;
double transitionsag=0,transitionsct=0;
char c1,c2;
double f[5];
char nuc[5]="ACGT-";
int i,newl=0;
char *s1,*s2;
int a, b;
int nseq=my_mat.n;

if (l==0)
html_error(100);

for (a=0;a<nseq-1;a++)
	{
	s1= mesSeqs[a].seq;
	my_mat.dist[a][a]=0;
	for (b=a+1;b<nseq;b++)
		{
		s2= mesSeqs[b].seq;
		if (check_compat(s1,s2, l)==0)
			{printf("<H2>Sequence %s and %s have no common site. Distance can't be computed. Bye <BR>",my_mat.names[a],my_mat.names[b]);fflush(stdout);exit(1);}
		newl=0;v=0;
		for (i=0;i<5;i++)
			f[i]=0;
		for (i=0;i<l;i++)
			{
			c1=toupper(*(s1+i));
			c2=toupper(*(s2+i));
			if (strchr(nuc,c1) && strchr(nuc,c2) )
				{
				f[(int)(strchr(nuc,c1)-nuc)]++;
				f[(int)(strchr(nuc,c2)-nuc)]++;
				}
		
			if (compare_DNA(c1,c2)==0)
				{
				v++;
				if ((c1=='A' && c2=='G') || (c2=='A' && c1=='G') )transitionsag++;
				else
				if ((c1=='C' && c2=='T') || (c2=='C' && c1=='T')) transitionsct++;
		
				}
			}	
		
		
			transversions=v-transitions;
			q=transversions/(double)newl;
			p=transitions/(double)newl;
			p1=transitionsag/(double)newl;
			p2=transitionsct/(double)newl;
			ga=f[0]/(2.0*newl);
			gc=f[1]/(2.0*newl);
			gg=f[2]/(2.0*newl);
			gt=f[3]/(2.0*newl);
			gr=ga+gg;
			gy=gc+gt;
			v = ((-2*ga*gg/gr) * log (1.0 - ((gr/(2.0*ga*gg))*p1) - ((1/(2*gr))*q))) - 
			(( (2*gt*gc)/gy) * log(1.0 - ((gy/(2.0*gt*gc))*p2)-((1/(2*gy))*q))) -
			((2.0* ((gr*gy)-( (ga*gg*gy)/gr) - ((gt*gc*gr)/gy))) *log (1.0 - ((1.0/(2.0*gr*gy))*q))) ;
			if (v==-0)
				v=0;
			my_mat.dist[a][b]=my_mat.dist[b][a]=v;
			
		}
	}	
}

/*some functions to output fonctions in various ways: file, html , stdout*/
void print_groups( struct Composante my_comp , struct DistanceMatrix distmat  ){


	int i,j;

	for(i=0; i<my_comp.nc; i++){
	
		printf("Group[ %d ] n: %d ; id:", i, my_comp.n_in_comp[i] );
		
		for(j=0; j< my_comp.n_in_comp[i]; j++)
			printf(" %s", distmat.names[my_comp.comp[i][j]]);
		printf("\n");
	
	}
	
}
/*if html==1 then print HTML balises*/
void print_groups_files( struct Composante my_comp , struct DistanceMatrix distmat  ,FILE *f, int html){


	int i,j;

	for(i=0; i<my_comp.nc; i++){
		if (html)fprintf(f,"<B>");
		fprintf(f,"Group[ %d ] n: %d ;", i, my_comp.n_in_comp[i]);
		if (html)fprintf(f,"</B>");
		fprintf(f,"id:" );
		
		for(j=0; j< my_comp.n_in_comp[i]; j++)
			fprintf(f," %s", distmat.names[my_comp.comp[i][j]]);
			
		if (html)fprintf(f,"<BR>\n");else fprintf(f,"\n");
	
	}
	
}

/*
	point on the exact location of nom in string (taking into account that name can be a substring of another name)
*/
char *extract_posit_mot( char *lastring, char *nom )
{
	char *bou,      /* pointers to the string --bou is the first occurence, orig the begining of the string and bou2 later occurences */
	     *orig,
	     *bou2;
	     
	int p;

	orig=lastring;

	
	while(1)
	{
		bou=strstr(orig,nom);
		
		if (bou==NULL)            /* not found, return NULL as an error */
			break;
		
		bou2=strstr( bou, nom );    /* look if we encounter the same string further in the string */
		
		if( bou2 == NULL ) 	    /* no we didn't so previous is the good one */
			break;
							/*here we found another occurence of nom in lastring */
		p=(long)bou-(long)lastring;
							/*we check that the 1st one found is the good one*/
							/*here we found another occurence of nom in lastring */
							
		if (lastring[p-1]==')' || lastring[p-1]=='(' || lastring[p-1]==':'|| lastring[p-1]==',' || lastring[p-1]==' ')
			break;
		
		orig=bou+1;
	}

	return (bou);
}

/*
	point on the exact location of nom in string (taking into account that name can be a substring of another name)
*/
char *extract_posit_mot_2( char *lastring, char *nom )
{
	char *p=lastring;             /* pointer to the string */
	size_t l = strlen( nom );     /* lenght of nom */

	while( (p = strstr( p, nom )) != NULL  )
	{

		if( *(p+l) ==')' || *(p+l) =='(' || *(p+l) ==':'|| *(p+l) ==',' || *(p+l)==' ')
			break;
		else
			p++;
	}

	return (p);
}


/*
	if html==1 then print HTML balises
*/
void print_groups_files_newick( struct Composante my_comp , struct DistanceMatrix distmat  ,FILE *f,char *lastring, FILE *f2, int html){


	int i,j,k=0,taillenom=0;
	char *nom=NULL,*bou;
	char chiffre[15];
	


	for(i=0; i<my_comp.nc; i++){
	
		if (html)
			fprintf(f,"<B>"); 
			
		fprintf(f,"Group[ %d ] n: %d ;", i+1, my_comp.n_in_comp[i]);
		
		if (html)
			fprintf(f,"</B>");
		
		fprintf(f,"id:" );
	
		
		for(j=0; j< my_comp.n_in_comp[i]; j++)
		{
	
			if (taillenom==0)
				{
				taillenom=strlen(distmat.names[my_comp.comp[i][j]]);
				nom=malloc(sizeof(char)*(taillenom+1));
				}
			else
				if (strlen(distmat.names[my_comp.comp[i][j]]) >taillenom)
					{
					taillenom=strlen(distmat.names[my_comp.comp[i][j]]);
					nom=realloc(nom, sizeof(char)*(taillenom+1));
					}
			sprintf(nom,"%s",distmat.names[my_comp.comp[i][j]]);

			fprintf(f," %s", distmat.names[my_comp.comp[i][j]]);
			
			bou= extract_posit_mot_2( lastring , nom );
		
			if (bou==NULL)   /* should never arrives */
			{
				printf("%s not found in\n%s \n",nom,lastring);
				html_error(255);
			}
			
//				bou+=strlen(nom)+1;	
				bou+=strlen(nom)+1;	
			
			sprintf(chiffre,"%d",i+1);
				*bou++='_';
		
			*bou++='g';
			*bou++='r';
			*bou++='o';
			*bou++='u';
			*bou++='p';
			*bou++=' ';
			
			for (k=0;k<strlen(chiffre);k++)
				*bou++=chiffre[k];
		}

		if (html)
			fprintf(f,"<BR>\n");
		else
			fprintf(f,"\n");
	
	}

	fprintf(f2,"%s\n",lastring);
	fclose(f2); 
	if (nom)
		free(nom);
}


void clean_str(char *ch)
	{
	int i,j;
	char *chp;
	chp=malloc (sizeof (char)* strlen(ch) +1);
	for (i=0,j=0;i<strlen(ch)-1;i++)
		if (ch[i]==' '&& ch[i+1]==' ')
			i++;
		else
		 	chp[j++]=ch[i];
	chp[j]='\0';
	strcpy(ch,chp);
	}


void print_groups_newick( struct Composante my_comp , struct DistanceMatrix distmat  ,char *lastring, FILE *f2){


	int i,j,k=0;
	char nom[100],*bou;
	char chiffre[10];
//	printf("icxi %s \n",lastring);
	for(i=0; i<my_comp.nc; i++){
		
		for(j=0; j< my_comp.n_in_comp[i]; j++)
			{
			sprintf(nom,"%s",distmat.names[my_comp.comp[i][j]]);
			bou=strcasestr(lastring,nom); 
			
			if (bou==NULL)//should never arrives
				{printf("%s non trouvé ds \n%s \n",nom,lastring);html_error(255);}
			bou+=strlen(nom)+1;	
			sprintf(chiffre,"%d",i+1);
			*bou++='|';*bou++='g';*bou++='r';*bou++='o';*bou++='u';*bou++='p';*bou++=' ';
			for (k=0;k<strlen(chiffre);k++)*bou++=chiffre[k];
			}

	
	}
//		i=-1;
//	while (lastring[++i]!='\0') //write a newick file without the spaces i've added before pb erase all spaces
//		if (lastring[i]!=' ')
//			fprintf(f2,"%c",lastring[i]);
//	fprintf(f2,"\n");		
clean_str(lastring);
fprintf(f2,"%s\n",lastring);


}


void print_distmat(  struct DistanceMatrix distmat  ){

	int a,b;
	printf("Distance Matrix:\n");
	for(a=0; a<distmat.n; a++){
	
		printf("[%d]%.10s", a+1,distmat.names[a]);
	
		for(b=0; b<distmat.n; b++){
			printf("  %f",distmat.dist[a][b]);
		}
		
		printf("<BR>\n");

	}


}
/*print the distance matrix format nexus*/
void fprint_distmat(  struct DistanceMatrix distmat ,FILE *f ){

	int a,b;
	int k=0;
	fprintf(f,"%5ld\n",distmat.n);
	for(a=0; a<distmat.n; a++){
		fprintf(f,"%.10s", distmat.names[a]);
		k++;
		for(b=0; b<distmat.n; b++){
			fprintf(f," %.6f",distmat.dist[a][b]);
			k++;
			if (k==8)
				{k=0;fprintf(f,"\n");}
			}
		k=0;	
		fprintf(f,"\n");

	}


}
/*get the Invariant prop
double GetInvar(FastaSeq *mesSeq, int nseq)
{
double v;
int i,j,l,flag;	
l=strlen(mesSeq[0]->length);
for (i=0;i<l;i++)
	{
	flag=1;
	for (j=1;j<nseq;j++)
		if (mesSeq[j]->sequence[i]!='-')
			if (mesSeq[0]->sequence[i]!=mesSeq[j]->sequence[i])
				{flag=0;break;}
	if (flag==1)
		v=v+1;			
	}	
return(v/(double)l)		
}*/
/*
Take off sites with gaps

*/

/*
take a fasta file as input and compute distance as method(seq1,seq2,length) 
*/
struct DistanceMatrix GetDistMat (int nseq, struct FastaSeq *mesSeqs, int method,float ts_tv)
{
	
	struct DistanceMatrix my_mat;                  /* store distance matrix, names and matrix size */
	void (*distance) (struct FastaSeq *,int ,struct DistanceMatrix )=NULL;      /* pointeur de fonction */;
	int a;
	int length;

	length=strlen(mesSeqs[0].seq);

	switch(method){
	
		case 0:
			distance=distanceK80;
			break;

		case 1:
			distance=distanceJC69;
			break;

		case 2:
			distance=distanceTN93;
			break;
		
		case 3:
			distance=distancesimple;
			break;
	}

	my_mat.names = (char **)malloc( (size_t) sizeof(char *)*nseq+1);
	my_mat.n=nseq;
	my_mat.ratio_ts_tv=ts_tv;
	
	
	if( ! my_mat.names )printf("read_distmat: cannot allocate my_mat.names, bye<BR>"), exit(4);

	for(a=0;a<my_mat.n; a++){
//		my_mat.names[a] = (char *)malloc( (size_t) sizeof(char)*SIZE_NAME_DIST +1);
			my_mat.names[a] = (char *)malloc( (size_t) sizeof(char)*(strlen(mesSeqs[a].name) +1));
		if( ! my_mat.names[a] )
			printf( "read_distmat: cannot allocate my_mat.names[%d], bye<BR>",a), exit(4);

	strcpy(my_mat.names[a],mesSeqs[a].name);
	
//	my_mat.names[a][SIZE_NAME_DIST]='\0';
	}

	my_mat.dist = (double **)malloc( (size_t) sizeof(double *)*my_mat.n );
	if( ! my_mat.dist)printf( "read_distmat: cannot allocate my_mat.dist, bye<BR>"), exit(4);
	for(a=0;a<my_mat.n; a++){
		my_mat.dist[a] = (double *)malloc( (size_t) sizeof(double)*my_mat.n );
		if( ! my_mat.dist[a] )
			printf( "read_distmat: cannot allocate my_mat.dist[%d], bye<BR>",a), exit(4);
	}


	distance(mesSeqs,length,my_mat);

	return my_mat;

}


void free_distmat(  struct DistanceMatrix mat ){


	int a;
	for(a=0;a<mat.n;a++){
		free(mat.dist[a]);
		free(mat.names[a]);
	}

	free(mat.dist);
	free(mat.names);
}


/*
	In mask 1 means yes take it, 0, don't use it
*/
double *matrix2list( struct DistanceMatrix  distmat, char *mask, long *Nval ){

	int i,j;
	int nseq=0;
	
	double *Pairs;
	
	for(i=0;i<distmat.n;i++)
		nseq+=mask[i];          

//printf("here is it ok %d?\n",nseq);
//print_distmat(distmat);
	Pairs = (double *)malloc( ((nseq*(nseq-1))/ 2 )*sizeof(double) );
	if(!Pairs)fprintf(stderr, "matrix2list: cannot allocate Pairs, bye\n"), exit(4);
	

	*Nval=0;
	for(i=0; i<distmat.n;i++){
	
		if( mask[i] == 0 )
			continue;
		if (verbose) printf("%d non masque\n",i);
		for(j=i+1;j<distmat.n; j++)
			{
			if( mask[j] )
				Pairs[ (*Nval)++ ] = distmat.dist[i][j];
				
			}	
	
	}


	return Pairs;

}


/********************

	  Groups (graph composantes) extraction

*********************/

/*
	recursive function that add a node to the current composante and 
	check for next ones in the composante
*/
void setcomp( int node, int compid, int * node_compid, struct DistanceMatrix matrix, double max_dist, char *mask){


	int j;
	
	node_compid[node] = compid;                                                    /* the node is added to the composante */

	for( j=0; j<matrix.n; j++  ){

		if( mask[j] == 0 )
			continue;
	
		if( matrix.dist[node][j] < max_dist ){

			if( node_compid[j] == 0 )
				setcomp( j, compid, node_compid, matrix, max_dist, mask);     /* add an undiscovered connected node */
			else{
			
				if( node_compid[j] != compid ){
					printf("setcomp: really strange ??? This should not happen %d in comp %d && %d in comp %d\n", node, compid, j , node_compid[j] );
					exit(1);
				}
				else
					continue;
			}
		}
	}
}


/*
	take a distance matrix with a maximum distance
	and return a list with the composante id of each sequence
	-- all connections are propagated --
*/
struct Composante compute_node_compid(  struct DistanceMatrix matrix, double max_dist, char *mask ){


	int row=0;                      /* current row of the matrix while reading it */
	struct Composante my_comp;      /*  a structure that store most of composante features --see above-- */
	int i;

	
	my_comp.nm = 0;
	for(i=0; i<matrix.n; i++)
		if( mask[i] == 0 )
			my_comp.nm++;

	my_comp.nc        = 1;
	my_comp.nn        = matrix.n - my_comp.nm;
	my_comp.comp      = NULL;
	my_comp.n_in_comp = NULL;


	my_comp.node_compid = (int *)calloc( (size_t) matrix.n , (size_t)sizeof(int) );
	if( !my_comp.node_compid )fprintf(stderr, "compute_composante: cannot allocate comp, bye"),exit(4);


	for( row=0; row < matrix.n ; row++){
	
		if(my_comp.node_compid[row] > 0 || mask[row] == 0)                                          /* if stored already, just skip it */
			continue;
		
		setcomp( row, my_comp.nc, my_comp.node_compid, matrix, max_dist, mask );        /* otherwise create a new composante and propgate to all connections */
		
		my_comp.nc++;

	}
	

	/*
		Reset id numbers from [1,nc] to [0, nc[
		nb: masked entries will have the -1 composant value
	*/
	
	my_comp.nc--;

	for( i=0 ; i < matrix.n ; i++ )
		my_comp.node_compid[i]--;
	
	return my_comp;
}

/*
	From a list where each node has a composante, 
	generate the composante list
*/
struct Composante extract_composante(  struct DistanceMatrix matrix, double max_dist, char *mask ){

	int i;
	struct Composante my_comp;
		
	
	/*
		First make an array where each node as a comp_id (from 0 to nc; masked ones are -1)
	*/
	my_comp = compute_node_compid(  matrix, max_dist, mask );
	


	/*
		From this array built composantes
	*/
	my_comp.n_in_comp = (int *)calloc( (size_t)my_comp.nc , (size_t)sizeof(int) );
	if(!my_comp.n_in_comp)fprintf(stderr, "extract_composante: cannot allocate my_comp.n_in_comp, bye\n"), exit(2);

	my_comp.comp = (int **)malloc( (size_t)my_comp.nc * (size_t)sizeof(int*) );
	if(!my_comp.comp)fprintf(stderr, "extract_composante: cannot allocate my_comp.comp, bye\n"), exit(2);
	
	
	/*
		Count how many nodes in each composante for
		for memory allocation optimization
	*/
	for( i=0;  i< matrix.n ;  i++ ){
	
		if( my_comp.node_compid[i] == -1 )continue;         /* a masked node */
		
		my_comp.n_in_comp[ my_comp.node_compid[i] ]++;

	}
	
	for( i=0;  i<my_comp.nc;  i++ ){		
		my_comp.comp[i] = (int *)malloc(  sizeof(int)*my_comp.n_in_comp[ i ] );
		if( !my_comp.comp[i] )fprintf(stderr, "compute_composante: cannot allocate my_comp.comp[%d], bye\n", i), exit(2);
	}
	
	
	/*
		reset the array to 0
	*/
	for( i=0;i<my_comp.nc;i++ )
		my_comp.n_in_comp[ i ] = 0;


	/*
		Store all nodes in its corresponding composante
		and re-count how many nodes in each composante
	*/
	for(i=0; i<matrix.n; i++ ){
	
		if( my_comp.node_compid[i] == -1)continue;         /* a masked entry */
	
		my_comp.comp[ my_comp.node_compid[i] ][ my_comp.n_in_comp[ my_comp.node_compid[i] ] ] = i;
		my_comp.n_in_comp[ my_comp.node_compid[i] ] ++;
	}
	

	return my_comp;
}
/*
	Use this function to split one composante (given by id) into several ones given by sub_comp)
*/
void update_composante(  struct Composante *main_comp, int id, struct Composante sub_comp ){

	int i;
	
	/*
		first a small check
	*/
	if( main_comp->n_in_comp[id] != sub_comp.nn )
		fprintf(stderr, "update_composante: make sure the size of the composante to split equals the number of nodes in the splitted one\n"), exit(1);
	
	
	/*
		Extend memory
	*/
	main_comp->n_in_comp = (int *)realloc( (void *) main_comp->n_in_comp, (size_t) (main_comp->nc+sub_comp.nc-1)*sizeof(int)  );
	main_comp->comp = (int **)realloc( (void *) main_comp->comp, (size_t) (main_comp->nc+sub_comp.nc-1)*sizeof(int *)  );
	if( !main_comp->n_in_comp || !main_comp->n_in_comp )
		fprintf(stderr, "update_composante: cannot reallocate main_comp->n_in_comp or main_comp->n_in_comp, bye\n"), exit(3);
	

	/*
		UPDATE COMP_ID 
		in sub_comp, -1:ignore, 0: leave it in the main_comp (ie. ignore), 1+, append it to the end of main_comp
	*/
	
	for(i =0; i < main_comp->nn+main_comp->nm ; i++){

		if( sub_comp.node_compid[ i ] > 0 )
			main_comp->node_compid[ i ] = main_comp->nc + sub_comp.node_compid[ i ];
	}
	
	
	
	/* UPDATE N_IN_COMP */	
	
	main_comp->n_in_comp[ id ] = sub_comp.n_in_comp[ 0 ];                      /* the first sub one replace the original comp */
	
	for(i =1; i < sub_comp.nc ; i++){
		main_comp->n_in_comp[ main_comp->nc + i-1 ] = sub_comp.n_in_comp[ i ];  /* the others are append to the main_com */
	}
	
	
	/* UPDATE COMP */	
	
	main_comp->comp[ id ] = sub_comp.comp[ 0 ];
	sub_comp.comp[ 0 ] = NULL;
	
	for(i =1; i < sub_comp.nc ; i++){
		
		main_comp->comp[ main_comp->nc+i-1 ] = sub_comp.comp[ i ];  /* the others are append to the main_com */
		sub_comp.comp[ i ] = NULL;
		
	}


	/* UPDATE NC */
	
	main_comp->nc = main_comp->nc + sub_comp.nc - 1;

}


void free_composante(  struct Composante c  ){

	int i;

	free(c.node_compid);
	for(i=0;i<c.nc;i++)
		if( c.comp[i] != NULL  )
			free(c.comp[i]);
	free(c.n_in_comp);
	free(c.comp);
}

void reset_composante( struct Composante * c ){

	c->nc = 0;
	c->nn = 0;
	c->nm = 0;
	
	c->node_compid = NULL;
	c->n_in_comp   = NULL;
	c->comp        = NULL;

	
}


/******
	heuristics to get a min window size
******/
long min_ws( long nval ){

	if( nval > 10000 )
		return 1000;

	return (nval/10>1)?nval/10:1;
}

/*check that names are uniques in alignment*/
int check_names(struct FastaSeq *mesSeq, int nbseq)
{
int i,j;
for (i=0;i<nbseq-1;i++)
	for (j=i+1;j<nbseq;j++)
		if (strcmp(mesSeq[i].name,mesSeq[j].name)==0)
			{
			printf("seq %d: %s and seq %d: %s have same name\n",i+1,mesSeq[i].name,j+1,mesSeq[j].name);
			return(0);
			}
return(1);
}
