# Supplementary material for: One species in eight: DNA barcodes from type specimens resolve a taxonomic quagmire
Source: Mol Ecol Resour. 2015 Jan 5;15(4):967–84. doi: 10.1111/1755-0998.12361 (PMC4964951; doi:10.1111/1755-0998.12361)
Supplement: Supplementary file 2 — Appendix S4 ABGD source code [file MEN-15-967-s002.tgz › Abgd/main_abgd.c]

/*
	Copyright (C) 2008-2013 G Achaz

	This program is free software; you can redistribute it and/or
	modify it under the terms of the GNU Lesser General Public License
	as published by the Free Software Foundation; either version 2.1
	of the License, or (at your option) any later version.

	This program is distributed in the hope that it will be useful,
	but WITHOUT ANY WARRANTY; without even the implied warranty of
	MERCHANTABILITY or FITNESS FOR A PARTICULAR PURPOSE.  See the
	GNU Lesser General Public License for more details.

	You should have received a copy of the GNU Lesser General Public License
	along with this program; if not, write to the Free Software
	Foundation, Inc., 51 Franklin Street, Fifth Floor, Boston, MA  02110-1301, USA.
 
 	for more information, please contact guillaume achaz <achaz@abi.snv.jussieu.fr>/<gachaz@gmail.com>

*/

/******
        file     : abgg.c -- automatic barcod gap discovery
        function : rank values and find a gap in their density - devised to find the limit
	           between population and species in phylogeography (done with/for Nicolas Puillandre)
                                                 
        created  : April 2008
        modif    : Nov 09 --stable version-- (with a minimum of slope increase)
        modif    : April 10 --stable version-- (with (A) some minimum divergence and (B) at least 1.5 times of slope increase)
		  
        author   : gachaz
*****/

#define _GNU_SOURCE
#include <stdlib.h>
#include <stdio.h>
#include <time.h>
#include <float.h>
#include <math.h>
#include <unistd.h>
#include <strings.h>
#include <string.h>
#include <ctype.h>
#include <dirent.h>
#include <sys/stat.h>
#include <errno.h>  /* errno */
#include "abgd.h"
#define NBCHARMALLOC 256
static char DEBUG;
static short verbose;
#define SIGN( a ) ( ( (a) > 0 )?1: ( ((a)==0)?0:-1)  )
static int Increase(const void *v1, const void *v2){  	return (int)SIGN( *((double *)v1) - *((double *)v2));  };
#undef SIGN


/*Read one fasta sequence in a file pointer store it in a fastaseq struct
returns 0 if some pbs or some pbs and 1 if everything ok*/
int ReadFastaSequence( FILE *f, struct FastaSeq *laseq)
	{
  	char *name;
  	char *seq;
  	int   n,c;
  	int   nalloc;
	char *nucs="ATGC-+NMRWSYKVHDBNZ";
		nalloc = 128;
	c=fgetc(f);
	if (c!='>')
		{return 0;}
	n=0;
	name= malloc(sizeof(char) * 128);
 	while (1){
 		c=fgetc(f);
 		if (c=='\n' || c=='\r' || c==10 || c==13  ) //do not store weird chars in names
 			break;
 		name[n++]=c;
 		if (n>127)
 			{
 			nalloc += 128;
 			name=realloc(name,sizeof(char) *nalloc);
 			}
 			
 	}
 
 	name[n]='\0';
 	
	laseq->name=malloc(sizeof(char)*(n+1));
  	strcpy(laseq->name, name);
  	
  	seq = malloc(sizeof(char) * 128);      /* allocate seq in blocks of 128 residues */
  	nalloc = 128;
  	n = 0;
  
 	 while (1)
    	{
    	c=fgetc(f);
    	if (c==EOF )
    		break;    	
    	if (c=='>' )
    		{ungetc(c,f);break;} //put back in the stream the next new seq indicator
		if( c!='\n' && c!='\r' && c!='\t' && c!=' ')
		  {
		  if (strchr(nucs,toupper(c))==NULL) html_error(60); /*weird symbol found*/

		  seq[n++]=toupper(c);
		  if (nalloc == n)	        
	    		{			        
	      		nalloc += 128;
	      		seq = realloc(seq, sizeof(char) * nalloc);
	    		}
			}
    	}
    	
 	seq[n] = '\0';

	laseq->seq=malloc(sizeof(char)*n+1);  
	strcpy(laseq->seq,seq);
  	free(seq);

	 if (c==EOF)
 		return(0);
	 else
		return(1);
}


/*output fasta seq for verification only */
void print_seq(struct FastaSeq *mesSeq,int nseq)
{
int i;
	for (i=0;i<nseq;i++)
	printf("%03d\n%s\n%s\n",i,mesSeq[i].name,mesSeq[i].seq);
}


/*Read a Fasta File and compute the distance Matrix according to method*/
struct DistanceMatrix compute_dis(FILE *f,int method,float ts_tv)
{
struct FastaSeq *mesSeq;

int i=1;;
int nalloc=256;
int nseq=0;
struct DistanceMatrix my_mat;   /* store distance matrix, names and matrix size */


mesSeq=(struct FastaSeq *)malloc (sizeof (struct FastaSeq ) *nalloc);

while (i)
	{
	
	i=ReadFastaSequence(f, &mesSeq[nseq]);
	nseq++;
	if (nseq==nalloc) 
		{
		 nalloc+=256; 
		 mesSeq=realloc(mesSeq,sizeof (struct FastaSeq ) * nalloc);
		if (mesSeq==NULL){printf("not enough memory\n");exit(1);}	
		}
	}
if (check_names(mesSeq,nseq)==0)
	printf("Two seqs found with same name. Exit\n"),exit(1);

my_mat=GetDistMat(nseq,mesSeq, method,ts_tv);


for (i=0;i<nseq;i++)
	{free(mesSeq[i].seq);free(mesSeq[i].name);}
free(mesSeq);
return my_mat;
}


//returns the position of c in string l 1 to length(l) return 0 if not
int myIndex(char *l, char c)
{
int i,lo=strlen(l);

for (i=1;i<=lo;i++)
	if (l[i-1]==c)
	return(i);
return(0);
}


/*my own fgets which reallocs sizeof line if needed*/
char *my_get_line(char *ligne,FILE *f_in,int *nbcharmax)
{
char c;
int nbc=0;

	while (1)
		{
		 c=fgetc(f_in);
		 if (feof(f_in))
		 	printf("EOF (1) detected wrong format\n"),exit(1);

		 if (c=='\n'|| c==10 || c=='\r'){
 			ligne[nbc]='\0';

 			break;
 			}
 		ligne[nbc++]=c;	
 		if (nbc== *nbcharmax)
 			{
 			*nbcharmax= *(nbcharmax)+NBCHARMALLOC;
 			ligne=realloc(ligne, sizeof(char)*(*nbcharmax));
 			}
 		}
 		
 		
return(ligne);
}


/*do some text editing */
void remplace(char *name,char c,char newc)
{
int i=0;

while (name[i]!='\0')
		{
		if (name[i]==c)
			name[i]=newc;
		i++;
		}

}


/*Read CVS mega matrix which is the default for MEGA 5*/
void readMatrixMegaCVS(FILE *f_in,struct DistanceMatrix *my_mat)
{
int nb=0,a,b,c;
int nbcharmax=NBCHARMALLOC,to_alloc=0;
char *ligne,letter,nombre [12];
long ppos;
//float ff;
//long posit;

	printf("CVS MEGA FILE\n");fflush(stdout);
	ligne=(char *)malloc(sizeof(char)*nbcharmax);
	*ligne='\0';

	while (1)
		{
		ligne=my_get_line(ligne,f_in,&nbcharmax);
		if(strncmp(ligne,"Table,",5)==0 || feof(f_in)) break;
		if (strlen(ligne)>2)
			{nb++;}
		}

	rewind(f_in);
	my_mat->n = nb;
		printf("%ld data<BR>\n",my_mat->n);fflush(stdout);


	my_mat->names = (char **)malloc( (size_t) sizeof(char *)*my_mat->n );
	if( ! my_mat->names )fprintf(stderr, "read_distmat: cannot allocate my_mat.names, bye"), exit(4);

/*	for(a=0;a<my_mat->n; a++){
		my_mat->names[a] = (char *)malloc( (size_t) sizeof(char)*(SIZE_NAME_DIST +1));
		if( ! my_mat->names[a] )
			fprintf(stderr, "read_distmat: cannot allocate my_mat.names[%d], bye",a), exit(4);
	}
*/
	my_mat->dist = (double **)malloc( (size_t) sizeof(double *)*my_mat->n );
	if( ! my_mat->dist)fprintf(stderr, "read_distmat: cannot allocate my_mat.dist, bye"), exit(4);
	for(a=0;a<my_mat->n; a++){
		my_mat->dist[a] = (double *)malloc( (size_t) sizeof(double)*my_mat->n );
		if( ! my_mat->dist[a] )
			fprintf(stderr, "read_distmat: cannot allocate my_mat.dist[%d], bye",a), exit(4);
		}
		
/*now read */		
		
for (a=0;a<my_mat->n;a++){
		c=0;
		ppos=ftell(f_in);
		to_alloc=0;
		while( (letter=fgetc(f_in)) != ','){ //count length of title
		to_alloc++;
		}
		fseek(f_in,ppos,SEEK_SET);	
		my_mat->names[a]=(char *)malloc(sizeof(char)*(to_alloc+1));
		while( (letter=fgetc(f_in)) != ','){
				my_mat->names[a][c] = (char)letter;
				c++;
			}
			
		my_mat->names[a][c]='\0';		
//printf("*****%s\n<BR>",my_mat->names[a]);fflush(stdout);
		for (b=0;b<=a;b++)
			{
			c=0;
			while( (letter=fgetc(f_in)) != ','){
				if (letter=='?'){
				fprintf(stderr,"**Warning distance between %s and %s is unknown,exiting<BR>\n",my_mat->names[a],my_mat->names[b]);exit(1);
				}
					
				nombre[c]=(char) letter;
				c++;
			}
	    	nombre[c]='\0';

	    	if (c==0)
	    		my_mat->dist[b][a]=my_mat->dist[a][b]=0;
	    	else
			my_mat->dist[b][a]=my_mat->dist[a][b]=strtod(nombre,NULL);

			}

	while (letter != 10  && letter!=13 && letter !='\n'&& !feof(f_in))/* go to end of line*/
		{letter=fgetc(f_in);}
	if (feof(f_in))
		printf("pb reading matrix CVS\n"),exit(1);

	}


free(ligne);

}


/*MEGA matrix is a plague because output can be customize a lot..  */
void readMatrixMega(FILE *f_in,struct DistanceMatrix *my_mat)
{

	int a,b,nbc=0,c,n;

	char *ligne,letter,nombre[16];
	
//	int nbcol=0;;
	int lower=-1;
	int nbcharmax=NBCHARMALLOC;
	int lindex=0;

	
	ligne=(char *)malloc(sizeof(char)*nbcharmax);
	
	my_mat->n=0;
	my_mat->names=NULL;
	my_mat->dist=NULL;

	printf("Read Mega Format\n");

	//read the header	
	while (1)
		 {
			fscanf(f_in,"%[^\n]\n",ligne);
			
			if (feof(f_in)) printf("pb reading file...\n"),exit(1);
			
		 	if (strcasestr(ligne," of Taxa :") !=NULL)
				my_mat->n=atoi(strchr(ligne,':')+1);
				
			if (strcasestr(ligne,"NTaxa=") !=NULL)
				my_mat->n=atoi(strchr(strcasestr(ligne,"NTaxa="),'=')+1);
				
			if (strcasestr(ligne,"DataFormat=")!=NULL)
				{
				if (strcasestr(ligne,"Lowerleft")!=NULL)
					lower=1;
				else
					if (strcasestr(ligne,"upperright")!=NULL)
						lower=0;
					else
					printf("Unknown data format\n"),exit(1);
				}
			if (*ligne!='!' && strchr(ligne,';'))// we have reach the species desc line
				break;
			
			}


	printf("%ld data\n",my_mat->n);

	if (my_mat->n ==0) printf("abgd was not able to read your MEGA file: [TAXA] number not in the header\n"),exit(1);


	nbc=0;	
	
	
//do some memory initialisation	
	my_mat->names = (char **)malloc( sizeof(char *)* my_mat->n );
	if( ! my_mat->names )fprintf(stderr, "read_distmat: cannot allocate my_mat->names, bye"), exit(4);

/*	for(a=0;a<my_mat->n; a++){
		my_mat->names[a] = (char *)malloc( sizeof(char)*SIZE_NAME_DIST +1);
		if( ! my_mat->names[a] )
			fprintf(stderr, "read_distmat: cannot allocate my_mat->names[%d], bye",a), exit(4);
	}*/

	my_mat->dist = (double **)malloc( sizeof(double *)* my_mat->n );
	if( ! my_mat->dist )fprintf(stderr, "read_distmat: cannot allocate my_mat->dist, bye"), exit(4);
	for(a=0;a<my_mat->n; a++){
		my_mat->dist[a] = (double *)malloc( sizeof(double)* my_mat->n );
		if( ! my_mat->dist[a] )
			fprintf(stderr, "read_distmat: cannot allocate my_mat->dist[%d], bye",a), exit(4);
		}


	a=0;
	
	
//read species name	
	while (1)
		{
			lindex=0;
			do
				fscanf(f_in,"%[^\n]\n",ligne);
			while (strlen(ligne)<=1); //skip white lines if needed

			if (strlen(ligne)<=1) break;

 			if (strchr(ligne,'#')!=0)
 					lindex=myIndex(ligne,'#');
 				else
 					{
 					if (strchr(ligne,']')) 
 				 		lindex=myIndex(ligne,']');
					else
 						lindex=0;//printf("cant read species \n"),exit(1);
 					}	
 			n=strlen(ligne+lindex);
 			my_mat->names[a]= (char *)malloc( sizeof(char)*(n+1));
 			strncpy(my_mat->names[a],ligne+lindex,n);
 			my_mat->names[a][n]='\0';
 
 									/*names with ( stink */
 			if (strchr(my_mat->names[a],'('))
 				remplace(my_mat->names[a],'(','_');
 			if (strchr(my_mat->names[a],')'))
 				remplace(my_mat->names[a],')','_');

 				
 			a++;
 			
 			if (a==my_mat->n)
 				break;
				
		}


	do {
		letter=fgetc(f_in);
		if (feof(f_in)) printf("error reading values\n"),exit(1);
		}
	while (letter!=']');	//last line read should be very long but some empty lines occur ....


letter=fgetc(f_in); //be sure we areon  line 1 of matrix
for (a=0;a<my_mat->n;a++){
		c=0;
		while( letter != ']' && !feof(f_in)) //reading after the name.
			letter=fgetc(f_in);

		if (feof(f_in))printf("problem reading your file\n"),exit(1);

		for (b=0;b<=a;b++)
			{
			c=0;
			while( (letter=fgetc(f_in)) == ' ');
			if (feof(f_in) ) break;
			while ( (letter != ' ') && (letter!='\n') && (letter != 10 ) && (letter!=13) && (letter!='[')){
				if (letter=='?')
				{
				fprintf(stderr,"**Warning distance between %s and %s is unknown,exiting<BR>\n",my_mat->names[a],my_mat->names[b]);exit(1);
				}
				
					
				nombre[c]=(char) letter;
//				printf("%d %c ",letter,letter);
				c++;
				if (c>15) {printf("too much char %d \n",letter);break;}
				
				letter=fgetc(f_in);
				if (feof(f_in)) break;
				}
	    	nombre[c]='\0';
	    	if (c==0)
	    		my_mat->dist[b][a]=my_mat->dist[a][b]=0;
	    	else
				my_mat->dist[b][a]=my_mat->dist[a][b]=strtod(nombre,NULL);
			
			}
		
		while (letter != 10  && letter != ']'  && letter!=13 && letter !='\n'&& !feof(f_in))/* go to end of line*/
			{letter=fgetc(f_in);}
		if (a!=my_mat->n -1 && feof(f_in))
			printf("pb reading matrix CVS\n"),exit(1);

	}

	free(ligne);


}

/*
	Takes a distance file as an input (phylip format)
	Return a struc with a distance matrix
*/
struct DistanceMatrix read_distmat(FILE *f_in,float ts_tv,int fmeg){

	int a=0,b,c;
	int letter;                     /* used to read the file */
	char first_c;
	int kk=0;
	long ppos=0;
	int toalloc=0;
	struct DistanceMatrix my_mat;   /* store distance matrix, names and matrix size */

	my_mat.ratio_ts_tv= ts_tv;
	first_c=fgetc(f_in);
	
	if (first_c=='#') a=1;

	rewind (f_in);
	if (fmeg==1)
		readMatrixMegaCVS(f_in,&my_mat);
	else	
		if(a==1)
 	    	readMatrixMega(f_in,&my_mat);
 		 else { 
 		 	printf("Phylip distance file\n");
			my_mat.n=0;
			my_mat.names=NULL;
			my_mat.dist=NULL;

			fscanf( f_in, "%ld", &my_mat.n);          /* phylip give the sequence number on the first line */
 
			while( (letter=fgetc(f_in)) != '\n') kk++;     /* get rid of remaining blanks --if any-- and go to next \n */

			if (kk>10){
			printf("There might be a problem with your Phylip distance file\n");
			printf("If you have a MEGA file stop this by hitting ctrL C and check the help\n");
			}

			/*
				Get memory
			*/
			
			my_mat.names = (char **)malloc( (size_t) sizeof(char *)*my_mat.n );
			if( ! my_mat.names )fprintf(stderr, "read_distmat: cannot allocate my_mat.names, bye"), exit(4);
		
	
/*			for(a=0;a<my_mat.n; a++){
				my_mat.names[a] = (char *)malloc( (size_t) sizeof(char)*SIZE_NAME_DIST );
				if( ! my_mat.names[a] )
					fprintf(stderr, "read_distmat: cannot allocate my_mat.names[%d], bye",a), exit(4);
			}
		*/
			my_mat.dist = (double **)malloc( (size_t) sizeof(double *)*my_mat.n );
			if( ! my_mat.dist )fprintf(stderr, "read_distmat: cannot allocate my_mat.dist, bye"), exit(4);
			for(a=0;a<my_mat.n; a++){
				my_mat.dist[a] = (double *)malloc( (size_t) sizeof(double)*my_mat.n );
				if( ! my_mat.dist[a] )
					fprintf(stderr, "read_distmat: cannot allocate my_mat.dist[%d], bye",a), exit(4);
			}
		

		
			for(a=0;a<my_mat.n; a++){
				/*
					read name
				*/
				c=0;
				toalloc=0;
				ppos=ftell(f_in);
				while( (letter=fgetc(f_in)) != ' '){
				
					if(c < SIZE_NAME_DIST-1){
					
						toalloc++;
					}
				
				}
			my_mat.names[a] = (char *)malloc( (size_t) sizeof(char)*	(toalloc+1));
			fseek(f_in,ppos,SEEK_SET);
			while( (letter=fgetc(f_in)) != ' '){
				
					if(c < SIZE_NAME_DIST-1){
					
						my_mat.names[a][c] = (char)letter;
						c++;
					}
				
				}
				my_mat.names[a][c]=0;
				
				
				/*
					read all dist
				*/
				for(b=0;b<my_mat.n; b++)
					fscanf( f_in, "%lf", ( my_mat.dist[a] + b) );
				
				
				while( (letter=fgetc(f_in)) != '\n');
			}
		
			fclose(f_in);
		
		
		
			}//end of a==0
		printf("%ld data\n",my_mat.n);
			return my_mat;

}


/*************************************************/
int myCompare(const void *v1, const void *v2)
{
const float *fv1 = (float *)v1;
const float *fv2 = (float *)v2;
//printf("%f %f\n",*fv1,*fv2);
if (*fv1< *fv2)
	return(-1);
else 
	return (1);
}
/*************************************************/
void CreateHeadersvg(FILE *svgout,int largeur,int hauteur)
{
fprintf(svgout,"<?xml version=\"1.0\" standalone=\"no\"?>\n");
fprintf(svgout,"<!DOCTYPE svg PUBLIC \"-//W3C//DTD SVG 1.1//EN\"\n") ;
fprintf(svgout,"\"http://www.w3.org/Graphics/SVG/1.1/DTD/svg11.dtd\">\n");
fprintf(svgout,"<svg xmlns=\"http://www.w3.org/2000/svg\"\n");
fprintf(svgout,"width=\"%d\" height=\"%d\" >\n",largeur,hauteur);
fprintf(svgout,"<g>\n"); // g for grouping all the graphic otherwise each square is an object
}


/*************************************************/
/*plot 2 files distance hist and rank dist*/
void createSVGhisto(char *file,struct DistanceMatrix dist_mat,int nbbids)
{
int i,j,k;
int *histo;
float maxi=0;
char chaine [12];

	int largeur=720;
	int hauteur=520;
	int marge=40;
	int bordure=60;
	int sizelegend=45;
	int x1,y1,y2,x2,xt;

	float pas;
	FILE *svgout;

	double intervalle,echellex,echelley;
	char filename[256];
	float *histocum;
	char  *colors[3]={"#FFFFFF","#D82424","#EBE448"};	
	int nbcomp=((dist_mat.n * (dist_mat.n -1)))/2.0;
	
	
	
	sprintf(filename,"%s.disthist.svg",file);

	svgout=fopen(filename,"w");
	CreateHeadersvg(svgout,largeur+sizelegend, hauteur+sizelegend); 
		
	histo=malloc(sizeof(int)*nbbids+1);
	if (histo==NULL)
	fprintf(stderr,"pb malloc histo(1)\n"),exit(1);
	
	histocum=malloc(sizeof(float)*nbcomp+1);
	if (histo==NULL)
	fprintf(stderr,"pb malloc histo(2)\n"),exit(1);
	
	for (i=0;i<nbbids;i++)histo[i]=0;

	k=0;
	for (i=0;i<dist_mat.n-1;i++)
		{
		for (j=i+1;j<dist_mat.n;j++)
			{
			if (maxi<dist_mat.dist[i][j])
				maxi=dist_mat.dist[i][j];
			histocum[k++] = (float) dist_mat.dist[i][j];
			
			}
	}	
	
	qsort(histocum, nbcomp,sizeof(float),myCompare);
	

	intervalle=maxi/(float)nbbids;
	k=0;
	for (i=0;i<dist_mat.n-1;i++)
		for (j=i+1;j<dist_mat.n;j++)
			{
			k=dist_mat.dist[i][j]/intervalle;
			histo[k]++;
			}
			

	maxi=0;
	
for (i=0;i<nbbids;i++)
	{
	if (maxi<histo[i])
		maxi=histo[i];

	}
	fflush(stdout);
	largeur=largeur -bordure;
	hauteur=hauteur -bordure; 
		
	

	echellex=(float)largeur/nbbids;
	echelley=(float)hauteur/maxi;
	
	
	fprintf(svgout,"<line x1=\"%d\" y1=\"%d\"  x2=\"%d\" y2=\"%d\" style=\" stroke: black;\"/>\n",marge,marge,marge,hauteur+marge	 );
	fprintf(svgout,"<line x1=\"%d\" y1=\"%d\"  x2=\"%d\" y2=\"%d\" style=\" stroke: black;\"/>\n", marge ,hauteur+marge ,largeur+marge,hauteur+marge);

	pas=maxi/10.0;

	for(i=0;i<10;i++)
		{
			y1=hauteur+marge - ((i+1)*echelley*pas) ;
			fprintf(svgout,"<line x1=\"%d\" y1=\"%d\"  x2=\"%d\" y2=\"%d\" style=\" stroke: black;\"/>\n",marge-3, y1,marge,y1 );
			fprintf(svgout,"<text x=\"%d\" y=\"%d\" style=\"font-family: monospace; font-size: 10px;\">%d</text>\n",
			5,y1,(int)((i+1)*pas));	
			}
			
			
	fprintf(svgout,"<text x=\"5\" y=\"15\" style=\"font-family: monospace; font-size: 10px;\">nbr</text>\n");


//plotting squares and values and ticks on x axis; write the image map using the exact same values  
	for (i=0;i<nbbids;i++)
		{
		//plot the value
		x1=marge+ ((i)*echellex);
		y1=hauteur+marge-(histo[i]*echelley);
		y2=(histo[i]*echelley) ;
		fprintf(svgout,"<rect x=\"%d\" y=\"%d\" width=\"%d\" height=\"%d\"  fill= \"#EBE448\"  style=\" stroke: black;\" />\n", x1, y1, (int)echellex,y2);

		if ((nbbids<=20) || (nbbids>20 && i%2==0)) // because too much people on x axis if too much bids
	   		{
	   		sprintf(chaine,"%.2f",i*intervalle);
			fprintf(svgout,"<line x1=\"%d\" y1=\"%d\"  x2=\"%d\" y2=\"%d\" style=\" stroke: black;\"/>\n",x1,marge+hauteur, x1,marge+hauteur+5);
 			fprintf(svgout,"<text x=\"%d\" y=\"%d\" transform=\"rotate(90,%d,%d)\" style=\"font-family: monospace; font-size: 10px;\">%s</text>\n", 
					x1,marge+hauteur+5,x1,marge+hauteur+5,chaine);
	  		}
		
		}

	fprintf(svgout,"<text x=\"%d\" y=\"%d\" style=\"font-family: monospace; font-size: 10px;\">Dist. value</text>\n",largeur+25,marge+hauteur+10);	
	fprintf(svgout,"</g>\n");
	fprintf(svgout,"</svg>\n");
	fclose(svgout);
	


	//now draw the rank hist 
	sprintf(filename,"%s.rank.svg",file);
	svgout=fopen(filename,"w");
	CreateHeadersvg(svgout,largeur+sizelegend+marge, hauteur+sizelegend+marge);

	fflush(stdout);
	maxi=histocum[nbcomp-1];
	echelley=(float)hauteur/maxi;	


	fprintf(svgout,"<line x1=\"%d\" y1=\"%d\"  x2=\"%d\" y2=\"%d\" style=\" stroke: black;\"/>\n",marge,marge,marge,hauteur+marge	 );
	fprintf(svgout,"<line x1=\"%d\" y1=\"%d\"  x2=\"%d\" y2=\"%d\" style=\" stroke: black;\"/>\n", marge ,hauteur+marge ,largeur+marge,hauteur+marge);


	pas=hauteur/10;
	for(i=0;i<10;i++)
		{
			
			y1=hauteur+marge - ((i+1)*pas) ;
			fprintf(svgout,"<line x1=\"%d\" y1=\"%d\"  x2=\"%d\" y2=\"%d\" style=\" stroke: black;\"/>\n",marge-3, y1,marge,y1);
			sprintf(chaine,"%.2f",(float)(i+1)*(maxi/10));
			fprintf(svgout,"<text x=\"%d\" y=\"%d\" style=\"font-family: monospace; font-size: 10px;\">%s</text>\n",marge-(8*(int)strlen(chaine)), y1 ,chaine);

			}
			
			
	//drawing x axis
	echellex=(float)largeur/(float)nbcomp;
	for (i=0;i<10;i++)
			{
			k=(i+1)*((float)largeur/10.0);
			xt=marge+ k;

			sprintf(chaine,"%d",(i+1)*(nbcomp/10));
 	 		fprintf(svgout,"<line x1=\"%d\" y1=\"%d\"  x2=\"%d\" y2=\"%d\" style=\" stroke: black;\"/>\n" ,	xt,marge+hauteur, xt,marge+hauteur+5);
			fprintf(svgout,"<text x=\"%d\" y=\"%d\" transform=\"rotate(90,%d,%d)\" style=\"font-family: monospace; font-size: 10px;\">%s</text>\n", 
				xt,marge+hauteur+5,xt,marge+hauteur+5,chaine);
			}
		fprintf(svgout,"<text x=\"%d\" y=\"%d\" style=\"font-family: monospace; font-size: 10px;\">Rank</text>\n",largeur+marge+5,marge+hauteur-10);
		fprintf(svgout,"<text x=\"%d\" y=\"%d\" style=\"font-family: monospace; font-size: 10px;\">Dist. value</text>\n",5,15);
			
	fprintf(svgout,"<polyline style=\"stroke: %s; stroke-width:1;fill: none;\"  points=\"",colors[1]); 
	x2=y2=0;
	for (i=0;i<nbcomp-1;i++)
		{
			x1=marge+ ((i)*echellex);
			y1=hauteur -(histocum[i]*echelley) +marge;
			if (i==0 || x1!=x2 || y1!=y2)
				fprintf(svgout,"%d %d,",x1,y1); //draw new coords only
			x2=x1;
			y2=y1;
			
			}
	x1=marge+ ((i)*echellex);	
	y1=hauteur -(histocum[i]*echelley) +marge;
	fprintf(svgout,"%d %d\"/>",x1,y1);	
	
	fprintf(svgout,"</g>\n");
	fprintf(svgout,"</svg>\n");
	fclose(svgout);
		
	free(histo);


}


/*Create the main result file: plat the different number of groups found for the value considered*/
void CreateGraphFiles(int *myPart,int *partInit,double *maxDist, int NbPart,char *dirfiles,char *meth,char *lefich)
	{

	int largeur=720;         /* size of the whole graphic image */
	int hauteur=520;         /* size of the whole graphic image */
	
	int marge=40;            /* place to write legend and other stuff */
	int bordure=60;          /* place to write legend and other stuff */
	int sizelegend=45;       /* place to write legend and other stuff */
	
	int maxSpecies=0;
	int x1,y1,xl,xt;

	int i,j,k,nbTicks,diff,whichtick;
	double *vech;
	int minPow,maxPow;
	FILE *svgout;

	int grossomodo;
	double echelley,echellex;
	char v[12];
	char  *colors[3]={"#FFFFFF","#D82424","#EBE448"};
	
	
	/*usefull for drawing a nice log scale*/
	minPow=(int)floor(log10(maxDist[0]));
	maxPow=(int)floor(log10(maxDist[NbPart-1]));
	diff=abs(minPow)-abs(maxPow);
	nbTicks=10*(diff+1);
	vech=malloc (sizeof (double) * nbTicks);
	for (i=0,k=minPow;i<=diff;i++,k++)
		for (j=0;j<10;j++)
			vech[j+(i*10)]	=pow(10,k)*j;	//values of the log scale
	
	svgout=fopen (lefich,"w");
	if (svgout==NULL)
		printf("pb ouverture fichier\n"),exit(1);
	CreateHeadersvg(svgout,largeur+sizelegend,hauteur+sizelegend+10);
	
	for (i=0;i<NbPart;i++)
		{
		if (myPart[i]>maxSpecies)
			maxSpecies=myPart[i]; //find the number max of species in one partition
		}
		
	grossomodo=maxSpecies/10;  	//try to have a scale with numbers ending by 0s...
	maxSpecies=grossomodo*10 +10;
	
	largeur=largeur -bordure;
	hauteur=hauteur -bordure; 
	
	//compute scales on each axes
	echelley=(float)hauteur/(float)maxSpecies;
	echellex=(float)largeur/(log10(maxDist[NbPart-1]/maxDist[0]));
	fprintf(svgout,"<line x1=\"%d\" y1=\"%d\"  x2=\"%d\" y2=\"%d\" style=\" stroke: black;\"/>\n",	 marge,marge,marge,hauteur+marge);
	fprintf(svgout,"<text x=\"5\" y=\"12\" style=\"font-family: monospace; font-size: 10px;\">nb. groups</text>\n");
	fprintf(svgout,"<line x1=\"%d\" y1=\"%d\"  x2=\"%d\" y2=\"%d\" style=\" stroke: black;\"/>\n",	marge ,hauteur+marge ,largeur+marge,hauteur+marge) ;
	fprintf(svgout,"<text x=\"%d\" y=\"%d\" style=\"font-family: monospace; font-size: 10px;\">prior intraspecific divergence (P)</text>\n",largeur-120,2*sizelegend+hauteur);


	xl=largeur/NbPart;
	
	/*drawing y axis ticks and values*/
	whichtick=pow(10,(int)(log10(maxSpecies)-1));

	for(i=0,j=0;i<=maxSpecies;j++)
			{
			y1=hauteur+marge -(i*echelley) ;
			
			fprintf(svgout,"<line x1=\"%d\" y1=\"%d\"  x2=\"%d\" y2=\"%d\" style=\" stroke: black;\"/>\n",	marge-3, y1,marge,y1) ;
			if ((maxSpecies/whichtick)<30 || ((maxSpecies/whichtick)>=30 && j%2==0))
				fprintf(svgout,"<text x=\"%d\" y=\"%d\" style=\"font-family: monospace; font-size: 10px;\">%d</text>\n",17,y1-5,i);
			i=i+whichtick;
			}
	
	/*drawing x axis ticks*/	
	for (i=0;i<nbTicks;i++)
	{
	
	if (vech[i]>=maxDist[0] && vech[i]<=maxDist[NbPart-1])
		{
		xt=marge+ (log10(vech[i]/maxDist[0])*echellex);
		fprintf(svgout,"<line x1=\"%d\" y1=\"%d\"  x2=\"%d\" y2=\"%d\" style=\" stroke: black;\"/>\n",	xt,marge+hauteur, xt,marge+hauteur+3) ;

		}
	}
	fprintf(svgout,"<rect x=\"%d\" y=\"%d\" width=\"5\" height=\"5\" fill= \"%s\" />\n",
							largeur -20, 20, colors[1]);
	fprintf(svgout,"<text x=\"%d\" y=\"%d\" style=\"font-family: monospace; font-size: 10px;\">Recursive Partition</text>\n",largeur-20+8,25);
	fprintf(svgout,"<rect x=\"%d\" y=\"%d\" width=\"5\" height=\"5\" fill= \"%s\" />\n",
							largeur-20, 40, colors[2]);
	fprintf(svgout,"<text x=\"%d\" y=\"%d\" style=\"font-family: monospace; font-size: 10px;\">Initial Partition</text>\n",largeur-20+8,45);
	

	/*plotting results and the P corresponding on x scale*/   
	for (i=0;i<NbPart;i++)
	{
		x1=marge+ (log10(maxDist[i]/maxDist[0])*echellex); //(x1,y1,x2,y2) are coords of the little square

		y1=hauteur  -(myPart[i]*echelley) +marge;

		fprintf(svgout,"<rect x=\"%d\" y=\"%d\" width=\"5\" height=\"5\" fill= \"%s\" />\n",
							 x1, y1, colors[1]);
		sprintf(v,"%.4f",maxDist[i]);
		fprintf(svgout,"<line x1=\"%d\" y1=\"%d\"  x2=\"%d\" y2=\"%d\" style=\" stroke: black;\"/>\n",	x1,marge+hauteur, x1,marge+hauteur+5) ;
		fprintf(svgout,"<text x=\"%d\" y=\"%d\" transform=\"rotate(90,%d,%d)\" style=\"font-family: monospace; font-size: 10px;\">%s</text>\n", 
					x1-5,marge+hauteur+5,
					x1-5,marge+hauteur+5,v);

		y1=hauteur  -(partInit[i]*echelley) +marge;
		fprintf(svgout,"<rect x=\"%d\" y=\"%d\" width=\"5\" height=\"5\" fill= \"%s\" />\n",
							 x1, y1, colors[2]);
	}
	
		fprintf(svgout,"</g>\n");
	fprintf(svgout,"</svg>\n");
fclose(svgout);
}


double * Compute_myDist( double minDist, double MaxDist, int nbStepsABGD ){

	double *myDist;
	double myScale,myInit;
	int ii;
	
	myDist = (double *) malloc( (size_t) sizeof(double) * nbStepsABGD );

	myDist[0]=minDist;

	myScale=log10( MaxDist/myDist[0] ) / (float)( nbStepsABGD-1.0 );
		
	myInit=log10( myDist[0] );
	
 	for (ii=1;ii< nbStepsABGD-1	;ii++)	{
 		myDist[ii]=pow(10,myInit+(myScale*ii));
 		}
 	myDist[ii]=MaxDist;	


	return myDist;

}

char *Built_OutfileName( char *file ){

	char * bout;
	int ii;
	
	char *simplename;

	bout = ( strrchr(file,'/') == NULL )? file : strrchr(file,'/')+1;        /* either the begining or after the last '/' */

	ii = ( strchr(bout,'.')==NULL )? strlen(bout) : strchr(bout,'.')-bout ;  /* # of char before the first '.' */


	simplename=malloc(sizeof(char)*ii+1);
	
	strncpy(simplename,bout,ii);
	 			
	simplename[ii]='\0';

	return simplename;
}

char * compute_DistTree( struct DistanceMatrix  distmat, char *dirfiles ){


	int ii=0;
	FILE *fnex;
	char fileNex[128];
	int c;
	char *newickStringOriginal;

	sprintf(fileNex,"%s/.newick.tempo.%d",dirfiles,getpid());
	mainBionj(distmat ,fileNex);

	fnex=fopen(fileNex,"r");
	if(!fnex)fprintf(stderr, "compute_DistTree: cannot read in file %s, bye\n", fileNex),exit(1);
	
	while(fgetc(fnex)!=EOF)
		ii++;
	
	newickStringOriginal   = (char *)malloc( (size_t)  sizeof(char)*ii+1); 
	
	if(!newickStringOriginal )
		fprintf(stderr, "compute_DistTree: cannot allocate newickStringOriginal or newickString, bye\n"),exit(1);
	
	rewind (fnex);
	ii=0;
	while(1){
		c=fgetc(fnex);
		if (c==EOF)
			break;
		if ( isascii(c) )
			*( newickStringOriginal + ii++ ) = c;
	}

	*(newickStringOriginal +ii)='\0';
		fclose(fnex);
unlink(fileNex);
return(newickStringOriginal);

	

}

/********************

	  Help and Usage

*********************/

void syntax(char *arg0){
	fprintf(stderr, "syntax is '%s [-h] [options] distance_matrix or fasta file'\n", arg0);
}

void usage(char *arg0)
{
 	fprintf(stderr,"/*\n\tAutomatic Barcod Gap Discovery\n*/\n");
 	syntax(arg0);
 	fprintf(stderr, "\tfile is EITHER a distance matrix in phylip format OR aligned sequences in fasta format\n"
			);
 	
 	fprintf(stderr, 
 	"Options are:\n\
	\t-h    : this help\n\
	\t-m    : if present the distance Matrix is supposed to be MEGA CVS (other formats are guessed)\n\
	\t-a    : output all partitions and tree files (default only graph files)\n\
	\t-p #  : minimal a priori value (default is 0.001) -Pmin-\n\
	\t-P #  : maximal a priori value (default is 0.1) -Pmax-\n\
	\t-n #  : number of steps in [Pmin,Pmax] (default is 10)\n\
	\t-b #	: number of bids for graphic histogram of distances (default is 20\n\
	\t-d #  : distance (0: Kimura-2P, 1: Jukes-Cantor --default--, 2: Tamura-Nei 3:simple distance)\n\
	\t-o #  : existent directory where results files are written (default is .)\n\
	\t-X #  : mininmum Slope Increase (default is 1.5)\n\
	\t-t #  : transition/transversion (for Kimura) default:2\n");				

	exit(1);
}


/********************

	  Main

*********************/


/*
	1. Read data
	2. Compute the Max of derivative given winsize (for differentials) and data


*/
int main( int argc, char ** argv){


	char *file;
	char dirfiles[128],
	     file_name[256],
	     ledir[128];

	char *meth=NULL,
	     *newickString=NULL,
	     *newickStringOriginal=NULL,
	     *simplename=NULL;
	     
	char *mask;                      /* used to mask some row/col in the distance matrix -- consider only sub-part of the matrix */
	
	double *ValArray;               /* array where input data are stored */
	double MaxDist=0.1;             /* default 'a priori' maximum distance within species */
	double *myDist;
	double *vals;                   /* pairwise distances */
	double minSlopeIncrease=1.5;
	double minDist=0.001;
	
	float ts_tv=2.0; /*defautl value for trans/transv rate for Kimura*/
	long NVal=0;                    /* array size */
	long nval=0;                    /* number of pairwise comparisons */
		

	long i,j;       /* simple counting tmp variable */
	
	struct Peak my_abgd;             /* In this Structure, There is the Peak dist and the corresponding rank */
	struct DistanceMatrix distmat;   /* input matrix of distance all vs all */
	struct Composante comp;          /* group partition */
	struct Peak recursive_abgd;     /* structure for storing extra split distance */

	short output_slope=0;            /* to output slopes -- watch out it can be very verbose -- */
	short output_groups=0;           /* output group composition ? */

	short opt_recursion=0;           /* shall we attempt to re-split the primary partition ? */
	
	extern short verbose;            /* a bit more verbose */
	
	extern char DEBUG;               /* way too much verbose.. only for debugging */

	int myD,imethode=0;
	int *mySpecies,*specInit;
	int nbStepsABGD=10;             /* How many values are inserted in [p,P] */
	int c;
	int flag=1;                     /* if 0, do change in groups, if 1, need another round */
	int a,b;                        /* dummy counters */
	int nc;                         /* number of composantes from the first partition before sub-splitting */ 
	int round=1;                    /* how many recurssion round */
	int windsize_min=0;             /* the smallest wind_size */
	int windsize_max=0;             /* the smallest wind_size */
	int fmeg=0;
	int withallfiles=0;
	FILE *f, *f2,                     /* flux for reading (f) or output (fout) */
	     *fout;
	int nbbids=20;
	
	
	int ncomp_primary=0;
	
	*dirfiles='.';
	*(dirfiles+1)='\0';
	ts_tv=2; 
	DEBUG=0;
	verbose=0;
	
	while( (c=getopt(argc, argv, "p:P:n:b:o:d:t:vamhX:")) != -1 ){
	
		switch(c){
			case 'a':
				withallfiles=1;//all files are output  default is just graphic files
				break;

			case 'p':
				minDist= atof(optarg);      /* min a priori */
				break;
		
			case 'P':
				MaxDist=atof(optarg);      /* max a priori P */
				break;
		
			case 'n':
				nbStepsABGD= atoi(optarg);               /* nbr of a priori dist */
				break;
		
			case 'd':
				imethode= atoi(optarg);               /* nbr choosing dist method */
				break;
			case 'b':
				nbbids= atoi(optarg);               /* nb bids  */
				break;
			case 'o':								/*dir where results files are written*/
				strcpy(dirfiles,optarg);
				break;

			case 'X':								/*dir where results files are written*/
				minSlopeIncrease=atof(optarg);
				break;
		
			case 'h':
                 		usage(argv[0]);
				break;

			case 'v':
                 		verbose=1;
				break;
			case 't':
                 		 ts_tv=atof(optarg);		/*trans/trav rate */
				break;
				
			case 'm':
				fmeg=1;			/*if present format mega CVS*/
			break;
			
			case '?':
			default:
                 		syntax(argv[0]),exit(1);
		}
	
	}
	
	if(argc-optind != 1)syntax(argv[0]),exit(1);
	file=argv[optind];

	
	f=fopen(file,"r");
	if (f==NULL)printf("Cannot locate your file. Please check, bye\n"),exit(1);

	
	simplename = Built_OutfileName( file );
//	printf("%s\n",simplename);

	mySpecies=malloc(sizeof(int)*nbStepsABGD+1);
	specInit=malloc(sizeof(int)*nbStepsABGD+1);
	
	myDist = Compute_myDist(  minDist,  MaxDist,  nbStepsABGD );
	
	NVal=0;
	output_slope=0;
	output_groups=0;
	opt_recursion=1;	

	/*
		readfile
	*/

	c = fgetc(f);
	rewind(f);

	if ( c == '>')
		distmat = compute_dis(f,imethode,ts_tv);
	else
		distmat = read_distmat(f,ts_tv,fmeg);
	if (withallfiles)
		{
		printf("\nbuilding newick tree for your data (it can take time when many sequences)\n");
		newickStringOriginal=compute_DistTree(  distmat, dirfiles );
		newickString= malloc( (size_t)  sizeof(char) * strlen(newickStringOriginal)+1);
		if (!newickString )
			printf("pb malloc newick\n"),exit(1);
		strcpy(newickString,newickStringOriginal);//make a copy because going to modify it in next function
//		printf("tree ok\n");
//		print_distmat(distmat);
		}


	
	switch(imethode){
	
		case 0:
			meth="K80 Kimura";
			break;

		case 1:
			meth="JC69 Jukes-Cantor";
			break;
	
		case 2:
			meth="N93 Tamura-Nei" ;
			break;
	
		case 3:
			meth="SSSI SimpleDistance" ;
			break;
			
	}
	
	/*
		1.1 From the matrix, extract distance with the help of mask
	*/
	mask=(char*)malloc( distmat.n*sizeof(char) );
	if(!mask)fprintf(stderr, "main: cannot allocate mask, bye<BR>\n");

	sprintf(file_name,"%s/%s",dirfiles,simplename);	
 	createSVGhisto(file_name,distmat,nbbids);	


	for (myD=0;myD<nbStepsABGD;myD++)
	{


 		MaxDist           = myDist[myD];
		my_abgd.Rank      = -1;
		my_abgd.Dist      = -1;   /* reset results */
		my_abgd.theta_hat =  0;
		flag=1;
		windsize_min=0;
		windsize_max=0;  
		NVal=0;
		output_slope=0;
		output_groups=0;
		for(j=0; j<distmat.n; j++)mask[j]=1;
		ValArray = matrix2list( distmat, mask , &NVal);
		
		qsort((void *) ValArray, (size_t) NVal, (size_t) sizeof(double), Increase );
	/*
		2. Find the estimated peak of the derivative on windsize values
	*/
		if(windsize_min==0)windsize_min = min_ws( NVal );
		if(windsize_max==0 || windsize_max>NVal-1)windsize_max = NVal-1;

		my_abgd = find_abgd( ValArray, NVal, windsize_min, windsize_max, output_slope, MaxDist, minSlopeIncrease  );

		if(my_abgd.Rank == NVal+0.5){
		
			printf("Partition %d : found 1 group (prior maximal distance P= %f) **Stop here**\n",  myD+1, MaxDist);
			fflush(stdout);
			
			mySpecies[myD]=1;
			myD++;

			free(ValArray);

		
			break;
		}

	/*
		3. Extract groups using the limit
	*/
		comp = extract_composante(  distmat, my_abgd.Dist, mask );


		i=j=comp.n_in_comp[0];
		for(c=1;c<comp.nc;c++){
			i=(comp.n_in_comp[c]<i)?comp.n_in_comp[c]:i;
			j=(comp.n_in_comp[c]>j)?comp.n_in_comp[c]:j;
		}

		specInit[myD]=comp.nc;

		if (withallfiles)
			{

			sprintf(file_name,"%s/%s.partinit.%d.txt",dirfiles,simplename,myD+1);
			fout=fopen(file_name,"w");
			if (fout==NULL)
				printf("problem opening result file %s\n",file_name), exit(1);
			sprintf(file_name,"%s/%s.partinit.%d.tree",dirfiles,simplename,myD+1);
			f2=fopen(file_name,"w");
			print_groups_files_newick( comp ,  distmat ,  fout,newickString  ,f2,0);
			fclose(fout);
			/* reseting newick string to original */
			strcpy(newickString,newickStringOriginal);//make a copy because going to modify it in next function
		
	

			}

 
	/*
		Try to resplit each group using recursion startegy on already defined groups
	*/

		ncomp_primary=comp.nc;
	
		while( flag ){
		
			flag=0;                 /* if no sub-split is done, do not start a new round */
			nc= comp.nc;            
		

				for(a=0; a< nc; a++){
			

				struct Composante recursive_comp;
				reset_composante( &recursive_comp );                     /* needed for the free in case of no new group */
			
				bzero( (void *)mask, (size_t)distmat.n*sizeof(char) );   /* built mask used to only consider some cells of the matrix */ 
				for(b=0;b<comp.n_in_comp[a]; b++)
					mask[ comp.comp[a][b] ] = 1;

				vals = matrix2list( distmat, mask , &nval);                                /* built array of pairwise dist */
				qsort((void *) vals, (size_t) nval, (size_t) sizeof(double), Increase );	

				if( nval > 2 ){                                                           /* at least 3 sequences are needed */
					windsize_min = min_ws( nval );
					windsize_max= nval-1;
					recursive_abgd = find_abgd( vals, nval, windsize_min, windsize_max, output_slope, MaxDist ,minSlopeIncrease );
												
					if(recursive_abgd.Rank != nval+0.5){
								
						recursive_comp = extract_composante(  distmat, recursive_abgd.Dist, mask );
					
						if( recursive_comp.nc > 1 ){
						
							if(verbose){
														
								printf("Subsequent partition %s\n", (verbose)?"":"(details with -v)" );
								printf("theta_hat  : %g\n", recursive_abgd.theta_hat );
								printf("ABGD dist  : %f\n",  recursive_abgd.Dist);
								printf("ws         : [%d, %d]\n", windsize_min, windsize_max  );
								printf("Group id   : %d (%d nodes)\n",  a, recursive_comp.nn);
								printf("-> groups  : %d\n",  recursive_comp.nc);
														
								printf("Subgroups are:\n");
								print_groups( recursive_comp, distmat );
								printf("\n");
								
							}
	
							update_composante(  &comp, a, recursive_comp );
	
							
							flag=1;
	
						}
	
					}
				}
				free( vals );
				free_composante( recursive_comp );
			}
			round++;
		}	

	


		printf("Partition %d : %d / %d groups with / out recursion for P= %f\n",  myD+1, comp.nc,ncomp_primary, MaxDist );
		fflush(stdout);

		i=j=comp.n_in_comp[0];
		
		for(c=1;c<comp.nc;c++){
			i=(comp.n_in_comp[c]<i)?comp.n_in_comp[c]:i;
			j=(comp.n_in_comp[c]>j)?comp.n_in_comp[c]:j;
		}
	
		/*
			outputting the partitions
		*/
		
		
		if (withallfiles){
		
			sprintf(file_name,"%s/%s.part.%d.txt",dirfiles,simplename,myD+1);
			fout=fopen(file_name,"w");
		
			if (fout==NULL)
				printf("problem opening result file %s\n",file_name), exit(1);
		
			sprintf(file_name,"%s/%s.part.%d.tree",dirfiles,simplename,myD+1);
			f2=fopen(file_name,"w");
		
			print_groups_files_newick( comp ,  distmat ,  fout,newickString  ,f2,0);

			fclose(fout);
		
			/*
				reseting newick string to original
			*/
			strcpy(newickString,newickStringOriginal);   /* make a copy because going to modify it in next function */
		
		}
		
		mySpecies[myD]=comp.nc;
		
		if (comp.nc==1) /* found only one part no need to continue */
		{
			myD++;
			break;
		}	

		reset_composante( &comp);	
		free(ValArray);
	}

	if (myD==1 && comp.nc==1)
	   printf("Only one partition found with your data. Nothing to output. You should try to rerun with a lower X (< %f) **Stop here**<BR>\n", minSlopeIncrease);
	else
		{

		sprintf(file_name,"%s/%s.abgd.svg",dirfiles,simplename);	

		CreateGraphFiles(mySpecies, specInit,myDist, myD, ledir, meth, file_name);   /* go for a nice piece of draw */

		printf("---------------------------------\n");
		printf("Results file are :\n");
		printf("Graphic svg file sumarizing this abgd run: %s/%s.abgd.svg\n",dirfiles,simplename);
		printf("Graphic distance histogram svg file : %s/%s.disthist.svg\n",dirfiles,simplename);
		printf("Graphic rank distance svg file : %s/%s.rank.svg\n",dirfiles,simplename);

		if (withallfiles)
			{
			printf("%d Text Files are resuming your work:\n",myD*4);
			printf("Description of %d different init/recursives partitions in:\n",myD*2);
			for (c=0;c<myD;c++)
				printf("%s/%s.[partinit/part].%d.txt\n",dirfiles,simplename,c+1);
			printf("Description of %d newick trees in from init/recursives partition:\n",myD*2);
			for (c=0;c<myD;c++)
				printf("%s/%s.[partinit/part].%d.tree\n",dirfiles,simplename,c+1);
			}	
		printf("---------------------------------\n");
  		}
	free_distmat(  distmat );
	free_composante(comp);
	free(newickString);

	free(mySpecies);

	free(mask);
	
	

	return 0;
}
