# Supplementary material for: One species in eight: DNA barcodes from type specimens resolve a taxonomic quagmire
Source: Mol Ecol Resour. 2015 Jan 5;15(4):967–84. doi: 10.1111/1755-0998.12361 (PMC4964951; doi:10.1111/1755-0998.12361)
Supplement: Supplementary file 2 — Appendix S4 ABGD source code [file MEN-15-967-s002.tgz › Abgd/Makefile]

SRC= abgdCore.c \
     bionjcabgd.c
	
OBJ= $(SRC:.c=.o)

CC= gcc

CFLAGS= -O2

all: abgd 

%.o: %.c
	$(CC) $(CFLAGS) $(INCLUDE_DIRS) -c -o $@ $<;


abgd:	$(OBJ) main_abgd.c
	$(CC) $(CFLAGS)  -o $@  $(OBJ) main_abgd.c -lm


clean:
	\rm -f abgd abgdWeb.cgi *.o
