# Supplementary material for: One species in eight: DNA barcodes from type specimens resolve a taxonomic quagmire
Source: Mol Ecol Resour. 2015 Jan 5;15(4):967–84. doi: 10.1111/1755-0998.12361 (PMC4964951; doi:10.1111/1755-0998.12361)
Supplement: Supplementary file 3 — Appendix S5 XML file for executing BEAST (OTU delineation) [file MEN-15-967-s003.zip]

Archive with 1 entries (1 files):
- men12361-sup-0003-AppendixS5.xml
