# Supplementary material for: One species in eight: DNA barcodes from type specimens resolve a taxonomic quagmire
Source: Mol Ecol Resour. 2015 Jan 5;15(4):967–84. doi: 10.1111/1755-0998.12361 (PMC4964951; doi:10.1111/1755-0998.12361)
Supplement: Supplementary file 3 — Appendix S5 XML file for executing BEAST (OTU delineation) [file MEN-15-967-s003.zip › men12361-sup-0003-AppendixS5.xml]

<?xml version="1.0" standalone="yes"?>

<!-- Generated by BEAUTi v1.7.1                                              -->
<!--       by Alexei J. Drummond, Andrew Rambaut and Marc A. Suchard         -->
<!--       Department of Computer Science, University of Auckland and        -->
<!--       Institute of Evolutionary Biology, University of Edinburgh        -->
<!--       David Geffen School of Medicine, University of California, Los Angeles-->
<!--       http://beast.bio.ed.ac.uk/                                        -->
<beast>

	<!-- The list of taxa to be analysed (can also include dates/ages).          -->
	<!-- ntax=78                                                                 -->
	<taxa id="taxa">
		<taxon id="ELACA1373-12|MM21436|Elachista_OTU18|COI-5P"/>
		<taxon id="LEFII329-11|MM19979|Elachista_OTU11|COI-5P"/>
		<taxon id="ELACA754-10|JF847749|MM15484|Elachista_OTU17|COI-5P"/>
		<taxon id="ELACA592-10|JF847619|MM15322|Elachista_OTU6|COI-5P"/>
		<taxon id="ELACA593-10|JF847620|MM15323|Elachista_OTU6|COI-5P"/>
		<taxon id="ELACA515-10|JF847567|MM16741|Elachista_OTU10|COI-5P"/>
		<taxon id="LEFIH062-10|HM876690|MM05567|Elachista_OTU10|COI-5P"/>
		<taxon id="LEFIH397-10|HM877002|MM11355|Elachista_OTU10|COI-5P"/>
		<taxon id="LEFII360-11|MM20510|Elachista_OTU10|COI-5P"/>
		<taxon id="ELACA514-10|JF847566|MM16740|Elachista_OTU10|COI-5P"/>
		<taxon id="LEFIH387-10|HM876994|MM11345|Elachista_OTU7|COI-5P"/>
		<taxon id="LEFIH460-10|HM877057|MM11418|Elachista_OTU7|COI-5P"/>
		<taxon id="LEFII204-11|MM11429|Elachista_OTU7|COI-5P"/>
		<taxon id="LEFIJ007-10|JF853403|MM16801|Elachista_OTU7|COI-5P"/>
		<taxon id="LEFIH459-10|HM877056|MM11417|Elachista_OTU7|COI-5P"/>
		<taxon id="LEFIH461-10|HM877058|MM11419|Elachista_OTU7|COI-5P"/>
		<taxon id="LEFII197-11|MM11422|Elachista_OTU7|COI-5P"/>
		<taxon id="LEFIH462-10|HM877059|MM11420|Elachista_OTU7|COI-5P"/>
		<taxon id="ELACA811-11|JN267128|MM20049|Elachista_OTU8|COI-5P"/>
		<taxon id="LEFIH415-10|HM877020|MM11373|Elachista_OTU13|COI-5P"/>
		<taxon id="LEFIH409-10|HM877014|MM11367|Elachista_OTU13|COI-5P"/>
		<taxon id="LEFIH401-10|HM877006|MM11359|Elachista_OTU13|COI-5P"/>
		<taxon id="LEFIH396-10|HM877001|MM11354|Elachista_OTU13|COI-5P"/>
		<taxon id="LEFIH073-10|HM876696|MM05579|Elachista_OTU13|COI-5P"/>
		<taxon id="ELACA936-11|MM20174|Elachista_OTU13|COI-5P"/>
		<taxon id="ELACA512-10|JF847564|MM16738|Elachista_OTU13|COI-5P"/>
		<taxon id="ELACA588-10|JF847615|MM15318|Elachista_OTU13|COI-5P"/>
		<taxon id="LEFIH413-10|HM877018|MM11371|Elachista_OTU13|COI-5P"/>
		<taxon id="ELACA589-10|JF847616|MM15319|Elachista_OTU13|COI-5P"/>
		<taxon id="LEFIH410-10|HM877015|MM11368|Elachista_OTU13|COI-5P"/>
		<taxon id="LEFIH414-10|HM877019|MM11372|Elachista_OTU13|COI-5P"/>
		<taxon id="LEFII357-11|MM20507|Elachista_OTU13|COI-5P"/>
		<taxon id="ELACA571-10|JF847598|MM15301|Elachista_OTU14|COI-5P"/>
		<taxon id="LEFIH065-10|HM876692|MM05570|Elachista_OTU14|COI-5P"/>
		<taxon id="ELACA339-10|JF847454|MM16254|Elachista_OTU14|COI-5P"/>
		<taxon id="ELACA1293-12|MM21356|Elachista_OTU8|COI-5P"/>
		<taxon id="LEEUA449-11|JN267135|MM19857|Elachista_OTU8|COI-5P"/>
		<taxon id="LEFIH424-10|HM877029|MM11382|Elachista_OTU8|COI-5P"/>
		<taxon id="LEFIH425-10|HM877030|MM11383|Elachista_OTU8|COI-5P"/>
		<taxon id="ELACA1230-11|MM16993|Elachista_OTU2|COI-5P"/>
		<taxon id="ELACA1339-12|MM21402|Elachista_OTU3|COI-5P"/>
		<taxon id="ELACA1340-12|MM21403|Elachista_OTU2|COI-5P"/>
		<taxon id="ELACA1233-11|MM16996|Elachista_OTU2|COI-5P"/>
		<taxon id="ELACA1356-12|MM21419|Elachista_OTU2|COI-5P"/>
		<taxon id="LEFII135-10|MM18562|Elachista_OTU2|COI-5P"/>
		<taxon id="ELACA344-10|JF847458|MM16259|Elachista_OTU4|COI-5P"/>
		<taxon id="ELACA343-10|JF847457|MM16258|Elachista_OTU4|COI-5P"/>
		<taxon id="LEFII349-11|MM19999|Elachista_OTU12|COI-5P"/>
		<taxon id="ELACA606-10|JF847633|MM15336|Elachista_OTU12|COI-5P"/>
		<taxon id="ELACA340-10|JF847455|MM16255|Elachista_OTU12|COI-5P"/>
		<taxon id="ELACA595-10|JF847622|MM15325|Elachista_OTU12|COI-5P"/>
		<taxon id="LEFIH375-10|HM876988|MM11333|Elachista_OTU12|COI-5P"/>
		<taxon id="LEFIH450-10|HM877047|MM11408|Elachista_OTU12|COI-5P"/>
		<taxon id="LEFIH453-10|HM877050|MM11411|Elachista_OTU12|COI-5P"/>
		<taxon id="LEFIH070-10|HM876693|MM05576|Elachista_OTU12|COI-5P"/>
		<taxon id="LEFIH052-10|HM876680|MM05557|Elachista_OTU12|COI-5P"/>
		<taxon id="LEFIH061-10|HM876689|MM05566|Elachista_OTU12|COI-5P"/>
		<taxon id="LEFIH075-10|HM876698|MM05581|Elachista_OTU12|COI-5P"/>
		<taxon id="LEFIH451-10|HM877048|MM11409|Elachista_OTU12|COI-5P"/>
		<taxon id="ELACA610-10|JF847637|MM15340|Elachista_OTU12|COI-5P"/>
		<taxon id="ELACA1286-12|MM21349|Elachista_OTU5|COI-5P"/>
		<taxon id="ELACA747-10|JF847742|MM15477|Elachista_OTU9|COI-5P"/>
		<taxon id="ELACA1226-11|MM16989|Elachista_OTU16|COI-5P"/>
		<taxon id="ELACA1072-11|MM20825|Elachista_OTU16|COI-5P"/>
		<taxon id="ELACA1075-11|MM20828|Elachista_OTU2|COI-5P"/>
		<taxon id="LEFIH064-10|HM876691|MM05569|Elachista_OTU1|COI-5P"/>
		<taxon id="LEFIH078-10|HM876701|MM05584|Elachista_OTU1|COI-5P"/>
		<taxon id="ELACA1369-12|MM21432|Elachista_OTU1|COI-5P"/>
		<taxon id="LEFIH063-10|HQ570429|MM05568|Elachista_OTU1|COI-5P"/>
		<taxon id="LEFIH447-10|HM877044|MM11405|Elachista_OTU18|COI-5P"/>
		<taxon id="LEFIH382-10|HM876991|MM11340|Elachista_OTU18|COI-5P"/>
		<taxon id="LEFIH391-10|MM11349|Elachista_OTU18|COI-5P"/>
		<taxon id="LEFIH418-10|HM877023|MM11376|Elachista_OTU18|COI-5P"/>
		<taxon id="ELACA753-10|JF847748|MM15483|Elachista_OTU5|COI-5P"/>
		<taxon id="ELACA336-10|JF847452|MM16251|Elachista_OTU5|COI-5P"/>
		<taxon id="ELACA541-10|MM16767|Elachista_OTU15|COI-5P"/>
		<taxon id="LEFIH417-10|HM877022|MM11375|Elachista_OTU15|COI-5P"/>
		<taxon id="TYPFN036-11|MM16868|Elachista_OTU19|COI-5P"/>
	</taxa>

	<!-- The sequence alignment (each sequence refers to a taxon above).         -->
	<!-- ntax=78 nchar=654                                                       -->
	<alignment id="alignment" dataType="nucleotide">
		<sequence>
			<taxon idref="ELACA1373-12|MM21436|Elachista_OTU18|COI-5P"/>
			ACATTATACTTTATCTTTGGAATCTGAGCAGGAATAATTGGAACATCTTTAAGTCTTTTAATTCGAGCAGAATTAGGTAATCCAGGATCATTAATTGGAAATGATCAAATTTATAATACAATTGTAACAGCACATGCTTTTATTATAATTTTTTTCATAGTTATACCTATTATAATTGGAGGATTTGGAAATTGATTAGTACCCTTAATATTAGGAGCCCCCGATATAGCTTTCCCCCGAATAAATAATATAAGATTTTGATTATTACCCCCCTCTCTTACCCTTCTAATTTTTAGAAGATTAGTAGAAAATGGAGCAGGAACTGGATGAACAGTTTACCCCCCACTTTCATCCAATATTGCCCATAGTGGAAGTTCAGTAGATCTAGCTATTTTCTCCCTACATTTAGCTGGAATCTCTTCTATTTTAGGAGCAATTAATTTTATTACTACTATCATTAATATGCGACTTTATAATATAATATTTGATCAAATACCATTATTTGTGTGAGCTGTAGGAATTACAGCCGTATTATTATTACTTTCTTTACCAGTTTTAGCAGGTGCTATTACTATACTATTAACTGATCGTAATTTAAATACATCATTTTTTGACCCTGCTGGAGGAGGAGATCCTATTTTATATCAACATTTA
		</sequence>
		<sequence>
			<taxon idref="LEFII329-11|MM19979|Elachista_OTU11|COI-5P"/>
			------------------------------------------------------------------------------------------------------------------------------------------------------------------------------------------------------------------------------------------------------------AGATTTTGACTATTACCCCCCTCTCTCACCCTTCTAATTTTTAGAAGATTAGTAGAAAACGGAGCAGGAACTGGATGAACAGTCTACCCCCCACTTTCATCTAATATTGCCCACAGAGGAAGTTCAGTCGATTTAGCTATTTTCTCTTTACATTTAGCTGGAATTTCTTCTATTTTAGGTGCAATTAATTTTATTACCACTATTATTAATATACGACTCAATAATATAATATTTGATCAAATACCATTATTTGTTTGAGCTGTAGGAATTACAGCAGTCTTATTATTATTATCTTTACCTGTTTTAGCAGGTGCTATTACTATATTATTAACTGATCGTAATTTAAATACATCATTTTTTGACCCAGCAGGAGGAGGAGACCCTATTTTATATCAACATTTA
		</sequence>
		<sequence>
			<taxon idref="ELACA754-10|JF847749|MM15484|Elachista_OTU17|COI-5P"/>
			ACATTATATTTTATCTTTGGAATTTGAGCAGGAATAATTGGAACATCTTTAAGTCTTTTAATTCGAGCAGAATTAGGTAATCCAGGATCATTAATTGAAAATGATCAAATTTATAATACAATTGTAACAGCACATGCTTTTATTATAATTTTTTTTATAGTTATACCTATTATAATTGGAGGATTTGGAAATTGATTAGTACCTTTAATATTAGGAGCTCCTGATATAGCTTTCCCCCGAATAAATAATATAAGATTTTGATTATTACCCCCTTCTCTTACCCTTCTAATTTTTAGAAGTTTAGTAGAAAATGGAGCAGGAACTGGATGAACAGTTTATCCCCCACTTTCATCTAATATTGCCCATAGAGGAAGTTCAGTAGATCTAGCCATTTTCTCATTACATTTAGCTGGAATCTCTTCTATTCTAGGAGCAATTAATTTTATTACTACTATTATTAATATACGACTTTATAATATAATATTTGATCAAATACCATTATTTGTATGAGCTGTAGGAATTACAGCCGTATTATTATTACTTTCCTTACCAGTTTTAGCAGGTGCTATTACTATATTATTAACTGATCGTAATTTAAATACATCTTTTTTTGACCCTGCTGGAGGAGGAGATCCTATTTTATACCAACATTTA
		</sequence>
		<sequence>
			<taxon idref="ELACA592-10|JF847619|MM15322|Elachista_OTU6|COI-5P"/>
			ACTTTATATTTTATTTTTGGAATTTGAGCAGGAATAGTAGGAACATCATTAAGTTTATTAATTCGAGCTGAATTAGGTAATCCTGGATCATTAATTGGGAACGATCAAATTTATAATACAATTGTAACAGCACATGCTTTTATTATAATTTTTTTCATAGTTATACCTATTATAATTGGAGGATTTGGAAATTGATTAGTACCATTAATATTAGGAGCTCCAGATATAGCTTTCCCCCGAATAAATAATATAAGATTCTGGCTATTACCTCCTTCTCTTACCCTCCTAATTTTTAGAAGATTAGTAGAAAATGGAGCAGGTACTGGATGAACAGTGTACCCCCCACTTTCATCTAATATTGCTCATAGAGGAAGATCAGTTGATTTAGCTATTTTTTCTTTACATTTAGCTGGAATTTCTTCTATTTTAGGAGCAATTAATTTTATTACTACAATTATTAATATACGACTTAATAATATAATATTTGATCAAATACCCTTATTTGTTTGAGCTGTAGGAATTACAGCAGTATTATTATTATTATCTTTACCTGTTTTAGCTGGAGCTATTACTATATTATTAACCGATCGTAATTTAAATACCTCTTTTTTTGATCCAGCTGGAGGAGGAGATCCTATTTTATATCAACATTTA
		</sequence>
		<sequence>
			<taxon idref="ELACA593-10|JF847620|MM15323|Elachista_OTU6|COI-5P"/>
			ACTTTATATTTTATTTTTGGAATTTGAGCAGGAATAGTAGGAACATCATTAAGTTTATTAATTCGAGCTGAATTAGGTAATCCTGGATCATTAATTGGGAACGATCAAATTTATAATACAATTGTAACAGCACATGCTTTTATTATAATTTTTTTCATAGTTATACCTATTATAATTGGAGGATTTGGAAATTGATTAGTACCATTAATATTAGGAGCTCCAGATATAGCTTTCCCCCGAATAAATAATATAAGATTCTGGCTATTACCTCCTTCTCTTACCCTCCTAATTTTTAGAAGATTAGTAGAAAATGGAGCAGGTACTGGATGAACAGTGTACCCCCCACTTTCATCTAATATTGCTCATAGAGGAAGATCAGTTGATTTAGCTATTTTTTCTTTACATTTAGCTGGAATTTCTTCTATTTTAGGAGCAATTAATTTTATTACTACAATTATTAATATACGACTTAATAATATAATATTTGATCAAATACCCTTATTTGTTTGAGCTGTAGGAATTACAGCAGTATTATTATTATTATCTTTACCTGTTTTAGCTGGAGCTATTACTATATTATTAACCGATCGTAATTTAAATACCTCTTTTTTTGACCCAGCTGGAGGAGGAGATCCTATTTTATATCAACATTTA
		</sequence>
		<sequence>
			<taxon idref="ELACA515-10|JF847567|MM16741|Elachista_OTU10|COI-5P"/>
			ACATTATACTTTATTTTTGGAATTTGAGCAGGATTAGTTGGTACATCTTTAAGATTATTAATTCGAGCAGAATTAGGAAACCCTGGATCATTAATCGGAAATGATCAAATTTATAATACAATTGTAACGGCCCACGCCTTTATCATAATTTTTTTTATAGTTATACCTATTATAATTGGAGGATTTGGAAATTGATTAGTACCTTTAATATTAGGAGCTCCAGATATAGCTTTCCCCCGAATAAATAATATAAGATTTTGATTATTACCTCCTTCTCTTACTCTTCTAATTTTTAGAAGACTAGTAGAAAATGGAGCAGGAACCGGATGAACAGTTTACCCCCCACTTTCATCTAATATTGCTCATGGAGGAAGTTCAGTCGATTTAGCTATTTTCTCTTTACATTTAGCTGGAATTTCTTCTATTTTAGGTGCAATTAACTTTATTACCACTATTATTAATATACGACTTAATAACATAATATTTGATCAAATACCATTATTTGTTTGAGCCGTAGGAATTACAGCAGTTTTATTATTATTATCTTTACCTGTTTTAGCAGGTGCTATTACTATATTATTAACTGATCGTAACTTAAATACATCATTTTTTGACCCAGCAGGAGGAGGAGATCCTATTTTATATCAACATTTA
		</sequence>
		<sequence>
			<taxon idref="LEFIH062-10|HM876690|MM05567|Elachista_OTU10|COI-5P"/>
			ACATTATACTTTATTTTTGGAATTTGAGCAGGATTAGTTGGTACATCTTTAAGATTATTAATTCGAGCAGAATTAGGAAACCCTGGATCATTAATCGGAAATGATCAAATTTATAATACAATTGTAACGGCCCACGCCTTTATCATAATTTTTTTTATAGTTATACCTATTATAATTGGAGGATTTGGAAATTGATTAGTACCTTTAATATTAGGAGCTCCAGATATAGCTTTCCCCCGAATAAATAATATAAGATTTTGATTATTACCCCCTTCTCTAACTCTTCTAATTTTTAGAAGACTAGTAGAAAATGGAGCAGGAACCGGATGAACAGTTTACCCCCCACTTTCATCTAATATTGCTCATGGAGGAAGTTCAGTCGATTTAGCTATTTTCTCTTTACATTTAGCTGGAATTTCTTCTATTTTAGGTGCAATTAACTTTATTACCACTATTATCAATATACGACTTAATAACATAATATTTGATCAAATACCATTATTTGTTTGAGCCGTAGGAATTACAGCAGTTTTATTATTATTATCTTTACCTGTTTTAGCAGGTGCTATTACTATATTATTAACTGATCGTAACTTAAATACATCATTTTTTGACCCAGCAGGAGGAGGAGATCCTATTTTATATCAACATTTA
		</sequence>
		<sequence>
			<taxon idref="LEFIH397-10|HM877002|MM11355|Elachista_OTU10|COI-5P"/>
			ACATTATACTTTATTTTTGGAATTTGAGCAGGATTAGTTGGTACATCTTTAAGATTATTAATTCGAGCAGAATTAGGAAACCCTGGATCATTAATCGGAAATGATCAAATTTATAATACAATTGTAACGGCCCACGCCTTTATCATAATTTTTTTTATAGTTATACCTATTATAATTGGAGGATTTGGAAATTGATTAGTACCTTTAATATTAGGAGCTCCAGATATAGCTTTCCCCCGAATAAATAATATAAGATTTTGATTATTACCTCCTTCTCTTACTCTTCTAATTTTTAGAAGACTAGTAGAAAATGGAGCAGGAACCGGATGAACAGTTTACCCCCCACTTTCATCTAATATTGCTCATGGAGGAAGTTCAGTCGATTTAGCTATTTTCTCTTTACATTTAGCTGGAATTTCTTCTATTTTAGGTGCAATTAACTTTATTACCACTATTATTAATATACGACTTAATAACATAATATTTGATCAAATACCATTATTTGTTTGAGCCGTAGGAATTACAGCAGTTTTATTATTATTATCTTTACCTGTTTTAGCAGGTGCTATTACTATATTATTAACTGATCGTAACTTAAATACATCATTCTTTGACCCAGCAGGAGGAGGAGATCCTATTTTATATCAACATTTA
		</sequence>
		<sequence>
			<taxon idref="LEFII360-11|MM20510|Elachista_OTU10|COI-5P"/>
			ACATTATACTTTATTTTTGGAATTTGAGCAGGATTAGTTGGTACATCTTTAAGATTATTAATTCGAGCAGAATTAGGAAACCCTGGATCATTAATCGGAAATGATCAAATTTATAATACAATTGTAACGGCCCACGCCTTTATCATAATTTTTTTTATAGTTATACCTATTATAATTGGAGGATTTGGAAATTGATTAGTACCTTTAATATTAGGAGCTCCAGATATAGCTTTCCCCCGAATAAATAATATAAGATTTTGATTATTACCTCCTTCTCTTACTCTTCTAATTTTTAGAAGACTAGTAGAAAATGGAGCAGGAACCGGATGAACAGTTTACCCCCCACTTTCATCTAATATTGCTCATGGAGGAAGTTCAGTCGATTTAGCTATTTTCTCTTTACATTTAGCTGGAATTTCTTCTATTTTAGGTGCAATTAACTTTATTACCACTATTATTAATATACGACTTAATAACATAATATTTGATCAAATACCATTATTTGTTTGAGCTGTAGGAATTACAGCAGTTTTATTATTATTATCTTTACCTGTTTTAGCGGGTGCTATTACTATATTATTAACTGATCGTAACTTAAATACATCATTTTTTGACCCAGCAGGAGGA---------------------------
		</sequence>
		<sequence>
			<taxon idref="ELACA514-10|JF847566|MM16740|Elachista_OTU10|COI-5P"/>
			ACATTATACTTTATTTTTGGAATTTGAGCAGGATTAGTTGGTACATCTTTAAGATTATTAATTCGAGCAGAATTAGGGAACCCTGGATCATTAATCGGAAATGATCAAATTTATAATACAATTGTAACGGCCCACGCCTTTATCATAATTTTTTTTATAGTTATACCTATTATAATTGGAGGATTTGGAAATTGATTAGTACCTTTAATATTAGGAGCTCCAGATATAGCTTTCCCCCGAATAAATAATATAAGATTTTGATTATTACCTCCTTCTCTTACTCTTCTAATTTTTAGAAGACTAGTAGAAAATGGAGCAGGAACCGGATGAACAGTTTACCCCCCACTTTCATCTAATATTGCTCATGGAGGAAGTTCAGTCGATTTAGCTATTTTCTCTTTACATTTAGCTGGAATTTCTTCTATTTTAGGTGCAATTAACTTTATTACCACTATTATTAATATACGACTTAATAACATAATATTTGATCAAATACCATTATTTGTTTGAGCCGTAGGAATTACAGCAGTTTTATTATTATTATCTTTACCTGTTTTAGCAGGTGCTATTACTATATTATTAACTGATCGTAACTTAAATACATCATTTTTTGACCCAGCAGGAGGAGGAGATCCTATTTTATATCAACATTTA
		</sequence>
		<sequence>
			<taxon idref="LEFIH387-10|HM876994|MM11345|Elachista_OTU7|COI-5P"/>
			ACATTATATTTTATTTTTGGAATTTGAGCAGGATTAGTAGGAACATCCTTAAGATTATTAATCCGAGCAGAATTAGGTAACCCCGGATCATTAATTGGGAATGATCAAATTTATAATACAATTGTAACAGCTCATGCCTTTATTATAATTTTTTTTATAGTTATACCTATTATAATTGGAGGATTTGGAAATTGATTAGTACCTTTAATATTAGGAGCCCCAGATATAGCTTTCCCCCGAATAAATAATATAAGATTTTGATTATTACCTCCTTCTCTTACTCTTCTAATTTTTAGAAGATTAGTAGAAAATGGAGCAGGAACTGGATGAACAGTTTACCCCCCACTTTCATCTAATATTGCTCATGGAGGAAGTTCAGTCGATTTAGCTATTTTTTCTTTGCATTTAGCAGGAATTTCTTCTATTTTAGGAGCAATTAATTTTATTACCACTATTATTAATATACGACTTAATAATATAATATTTGATCAAATACCATTATTTGTTTGAGCTGTAGGAATTACAGCAGTTTTATTACTATTATCTTTACCTGTTCTAGCAGGTGCTATTACTATATTATTAACTGATCGTAATTTAAATACATCATTTTTTGACCCAGCAGGAGGAGGAGACCCTATTTTATACCAACACTTA
		</sequence>
		<sequence>
			<taxon idref="LEFIH460-10|HM877057|MM11418|Elachista_OTU7|COI-5P"/>
			ACATTATATTTTATTTTTGGAATTTGAGCAGGATTAGTAGGAACATCCTTAAGATTATTAATTCGAGCAGAATTAGGTAACCCCGGATCATTAATTGGGAATGATCAAATTTATAATACAATTGTAACAGCTCATGCCTTTATTATAATTTTTTTTATAGTTATACCTATTATAATTGGAGGATTTGGAAATTGATTAGTACCTTTAATATTAGGAGCCCCAGATATAGCTTTCCCCCGAATAAATAATATAAGATTTTGATTATTGCCTCCTTCTCTTACTCTTCTAATTTTTAGAAGATTAGTAGAAAATGGAGCAGGAACTGGATGAACAGTTTACCCCCCACTTTCATCTAATATTGCTCATGGAGGAAGTTCAGTCGATTTAGCTATTTTTTCTTTACATTTAGCTGGAATTTCTTCTATTTTAGGAGCAATTAATTTTATTACCACTATTATTAATATACGACTTAATAATATAATATTTGATCAAATACCATTATTCGTTTGAGCTGTAGGAATTACAGCAGTCTTATTACTATTATCTTTACCTGTTCTAGCAGGGGCTATCACTATATTATTAACTGATCGTAATTTAAATACATCATTTTTTGACCCAGCAGGAGGAGGAGACCCCATTTTATACCAACACTTA
		</sequence>
		<sequence>
			<taxon idref="LEFII204-11|MM11429|Elachista_OTU7|COI-5P"/>
			ACATTATATTTTATTTTTGGAATTTGAGCAGGATTAGTAGGAACATCCTTAAGATTATTAATTCGAGCAGAATTAGGTAACCCCGGATCATTAATTGGGAATGATCAAATTTATAATACAATTGTAACAGCTCATGCCTTTATTATAATTTTTTTTATAGTTATACCTATTATAATTGGAGGATTTGGAAATTGATTAGTACCTTTAATATTAGGAGCCCCAGATATAGCTTTCCCCCGAATAAATAATATAAGATTTTGATTATTGCCTCCTTCTCTTACTCTTCTAATTTTTAGAAGATTAGTAGAAAATGGAGCAGGAACTGGATGAACAGTTTACCCCCCACTTTCATCTAATATTGCTCATGGAGGAAGTTCAGTCGATTTAGCTATTTTTTCTTTGCATTTAGCTGGAATTTCTTCTATTTTAGGAGCAATTAATTTTATTACCACTATTATTAATATACGACTTAATAATATAATATTTGATCAAATACCATTATTCGTTTGAGCTGTAGGAATTACAGCAGTCTTATTACTATTATCTTTACCTGTTCTAGCAGGGGCTATCACTATATTATTAACTGATCGTAATTTAAATACATCATTTTTTGACCCAGCAGGAGGAGGAGACCCCATTTTATACCAACACTTA
		</sequence>
		<sequence>
			<taxon idref="LEFIJ007-10|JF853403|MM16801|Elachista_OTU7|COI-5P"/>
			ACATTATATTTTATTTTTGGAATTTGAGCAGGATTAGTAGGAACATCCTTAAGATTATTAATTCGAGCAGAATTAGGTAACCCCGGATCATTAATTGGGAATGATCAAATTTATAATACAATTGTAACAGCTCATGCCTTTATTATAATTTTTTTTATAGTTATACCTATTATAATTGGAGGATTTGGAAATTGATTAGTACCTTTAATATTAGGAGCCCCAGATATAGCTTTCCCCCGGATAAATAATATAAGATTTTGATTATTGCCTCCTTCTCTTACTCTTCTAATTTTTAGAAGATTAGTAGAAAATGGAGCAGGAACTGGATGAACAGTTTACCCCCCACTTTCATCTAATATTGCTCATGGAGGAAGTTCAGTCGATTTAGCTATTTTTTCTTTACATTTAGCTGGAATTTCTTCTATTTTAGGAGCAATTAATTTTATTACCACTATTATTAATATACGACTTAATAATATAATATTTGATCAAATACCATTATTCGTTTGAGCTGTAGGAATTACAGCAGTCTTATTACTATTATCTTTACCTGTTCNAGCNGGAGCTATCACTATATTATTAACTGATCGTAATTTAAATACATCATTTTTTGACCCAGCAGGAGGAGGAGACCCCATTTTATACCAACACTTA
		</sequence>
		<sequence>
			<taxon idref="LEFIH459-10|HM877056|MM11417|Elachista_OTU7|COI-5P"/>
			ACATTATATTTTATTTTTGGAATTTGAGCAGGATTAGTAGGAACATCCTTAAGATTATTAATTCGAGCAGAATTAGGTAACCCCGGATCATTAATTGGGAATGATCAAATTTATAATACAATTGTAACAGCTCATGCCTTTATTATAATTTTTTTTATAGTTATACCTATTATAATTGGAGGATTTGGAAATTGATTAGTACCTTTAATATTAGGAGCCCCAGATATAGCTTTCCCCCGAATAAATAATATAAGATTTTGATTATTGCCTCCTTCTCTTACTCTTCTAATTTTTAGAAGATTAGTAGAAAATGGAGCAGGAACTGGATGAACAGTTTACCCCCCACTTTCATCTAATATTGCTCATGGAGGAAGTTCAGTCGATTTAGCTATTTTTTCTTTACATTTAGCTGGAATTTCTTCTATTTTAGGAGCAATTAATTTTATTACCACTATTATTAATATACGACTTAATAATATAATATTTGATCAAATACCATTATTCGTTTGAGCTGTAGGAATTACAGCAGTCTTATTACTATTATCTTTACCTGTTCTAGCAGGGGCTATCACTATATTATTAACTGATCGTAATTTAAATACATCATTTTTTGACCCAGCAGGAGGAGGAGACCCCATTTTATACCANCACTTA
		</sequence>
		<sequence>
			<taxon idref="LEFIH461-10|HM877058|MM11419|Elachista_OTU7|COI-5P"/>
			ACATTATATTTTATTTTTGGAATTTGAGCAGGATTAGTAGGAACATCCTTAAGATTATTAATTCGAGCAGAATTAGGTAACCCCGGATCATTAATTGGGAATGATCAAATTTATAATACAATTGTAACAGCTCATGCCTTTATTATAATTTTTTTTATAGTTATACCTATTATAATTGGAGGATTTGGAAATTGATTAGTACCTTTAATATTAGGAGCCCCAGATATAGCTTTCCCCCGAATAAATAATATAAGATTTTGATTATTGCCTCCTTCTCTTACTCTTCTAATTTTTAGAAGATTAGTAGAAAATGGAGCAGGAACTGGATGAACAGTTTACCCCCCACTTTCATCTAATATTGCTCATGGAGGAAGTTCAGTCGATTTAGCTATTTTTTCTTTACATTTAGCTGGAATTTCTTCTATTTTAGGAGCAATTAATTTTATTACCACTATTATTAATATACGACTTAATAATATAATATTTGATCAAATACCATTATTCGTTTGAGCTGTAGGAATTACAGCAGTCTTATTACTATTATCTTTACCTGTTCTAGCAGGGGCTATCACTATATTATTAACTGATCGTAATTTAAATACATCATTTTTTGACCCNGCAGGAGGAGGAGACCCCATTTTATACCAACACTTA
		</sequence>
		<sequence>
			<taxon idref="LEFII197-11|MM11422|Elachista_OTU7|COI-5P"/>
			ACATTATATTTTATTTTTGGAATTTGAGCAGGATTAGTAGGAACATCCTTAAGATTATTAATTCGAGCAGAATTAGGTAACCCCGGATCATTAATTGGAAATGATCAAATTTATAATACAATTGTAACAGCTCATGCCTTTATTATAATTTTTTTTATAGTTATACCTATTATAATTGGAGGATTTGGGAATTGATTAGTACCTTTAATATTAGGAGCCCCAGATATAGCTTTCCCCCGAATAAATAATATAAGATTTTGATTATTGCCTCCTTCTCTTACTCTTCTAATTTTTAGAAGATTAGTAGAAAATGGAGCAGGAACTGGATGAACAGTTTACCCCCCACTTTCATCTAATATTGCTCATGGAGGAAGTTCAGTCGATTTAGCTATTTTTTCTTTGCATTTAGCTGGAATTTCTTCTATTTTAGGAGCAATTAATTTTATTACCACTATTATTAATATACGACTTAATAATATAATATTTGATCAAATACCATTATTCGTTTGAGCTGTAGGAATTACAGCAGTCTTATTACTATTATCTTTACCTGTTCTAGCAGGAGCTATCACTATATTATTA------------------------------------------------------------------------
		</sequence>
		<sequence>
			<taxon idref="LEFIH462-10|HM877059|MM11420|Elachista_OTU7|COI-5P"/>
			ACATTATATTTTATTTTTGGAATTTGAGCAGGATTAGTAGGAACATCCTTAAGATTATTAATTCGAGCAGAATTAGGTAACCCCGGATCATTAATTGGGAATGATCAAATTTATAATACAATTGTAACAGCTCATGCCTTTATTATAATTTTTTTTATAGTTATACCTATTATAATTGGAGGATTTGGAAATTGATTAGTACCTTTAATATTAGGAGCCCCAGATATAGCTTTCCCCCGGATAAATAATATAAGATTTTGATTATTGCCTCCTTCTCTTACTCTTCTAATTTTTAGAAGATTAGTAGAAAATGGAGCAGGAACTGGATGAACAGTTTACCCCCCACTTTCATCTAATATTGCTCATGGAGGAAGTTCAGTCGATTTAGCTATTTTTTCTTTACATTTAGCTGGAATTTCTTCTATTTTAGGAGCAATTAATTTTATTACCACTATTATTAATATACGACTTAATAATATAATATTTGATCAAATACCATTATTCGTTTGAGCTGTAGGAATTACAGCAGTCTTATTACTATTATCTTTACCTGTTCTAGCAGGGGCTATCACTATATTATTAACTGATCGTAATTTAAATACATCATTTTTTGACCCAGCAGGAGGAGGAGACCCCATTTTATACCAACACTTA
		</sequence>
		<sequence>
			<taxon idref="ELACA811-11|JN267128|MM20049|Elachista_OTU8|COI-5P"/>
			ACATTATATTTTATTTTTGGAATTTGAGCAGGATTAGTTGGGACATCATTAAGATTATTAATTCGAGCAGAATTAGGTAATCCTGGATCATTAATTGGGAATGATCAAATTTATAATACAATTGTAACAGCCCACGCTTTTATCATAATTTTTTTTATAGTTATACCTATTATAATTGGAGGATTCGGAAATTGATTAGTACCTTTAATATTAGGAGCTCCAGATATAGCTTTCCCCCGGATAAATAACATAAGATTTTGATTGTTACCTCCCTCTCTTACTCTTCTAATTTTTAGAAGACTAGTAGAAAATGGAGCAGGAACTGGATGAACAGTTTACCCCCCACTTTCATCTAATATTGCCCATGGAGGAAGTTCAGTCGATTTAGCTATTTTTTCTTTACATTTAGCCGGAATTTCTTCTATTTTAGGTGCAATCAATTTCATCACCACTATTATTAATATACGACTTAACAATATAATATTTGATCAAATACCATTATTTGTTTGAGCTGTAGGAATTACAGCAGTTTTATTATTATTATCTTTACCTGTTTTAGCA---------------------------------------------------------------------------------------------
		</sequence>
		<sequence>
			<taxon idref="LEFIH415-10|HM877020|MM11373|Elachista_OTU13|COI-5P"/>
			ACATTATATTTTATTTTTGGAATCTGAGCAGGATTAATTGGCACATCTTTAAGTTTATTAATTCGAGCAGAATTAGGTAATCCAGGATCATTAATTGGAAATGATCAAATTTACAATACAATTGTAACAGCACATGCTTTTATTATAATTTTTTTTATAGTTATACCTATTATAATTGGAGGATTTGGAAATTGATTAGTACCTTTAATATTAGGAGCCCCAGATATAGCTTTCCCCCGAATAAATAATATAAGATTTTGACTATTACCCCCTTCCCTTACTCTTCTAATTTTTAGAAGATTAGTAGAAAATGGAGCAGGAACTGGATGAACAGTTTACCCCCCACTTTCATCTAATATCGCCCATGGAGGAAGTTCAGTCGATTTAGCTATTTTTTCTTTACATTTAGCGGGAATTTCTTCTATTTTAGGAGCAATTAATTTTATTACCACTATTATTAATATACGACTTAATAATATAATATTTGATCAAATACCATTATTTGTTTGAGCCGTAGGAATTACAGCAATTTTATTATTATTATCTCTACCTGTTTTAGCAGGTGCTATTACTATATTATTAACTGATCGTAATTTAAATACATCATTTTTTGATCCTGCTGGAGGAGGAGATCCTATCCTATATCAACATTTA
		</sequence>
		<sequence>
			<taxon idref="LEFIH409-10|HM877014|MM11367|Elachista_OTU13|COI-5P"/>
			ACATTATATTTTATTTTTGGAATCTGAGCAGGATTAATTGGCACATCTTTAAGTTTATTAATTCGAGCAGAATTAGGTAATCCAGGATCATTAATTGGAAATGATCAAATTTACAATACAATTGTAACAGCACATGCTTTTATTATAATTTTTTTTATAGTTATACCTATTATAATTGGAGGATTTGGAAATTGATTAGTACCTTTAATATTAGGAGCCCCAGATATAGCTTTCCCCCGAATAAATAATATAAGATTTTGACTATTACCCCCTTCCCTTACTCTTCTAATTTTTAGAAGATTAGTAGAAAATGGAGCAGGAACTGGATGAACAGTTTACCCCCCACTTTCATCTAATATCGCCCATGGAGGAAGTTCAGTCGATTTAGCTATTTTTTCTTTACATTTAGCGGGAATTTCTTCTATTTTAGGAGCAATTAATTTTATTACCACTATTATTAATATACGACTTAATAATATAATATTTGATCAAATACCATTATTTGTTTGAGCCGTAGGAATTACAGCAATTTTATTATTATTATCTCTACCTGTTTTAGCAGGTGCTATTACNATATTATTAACTGATCGNAATTTAAATACATCATTTTTTGATCCTGCTGGAGGAGGAGATCCTATCCTATATCAACATTTA
		</sequence>
		<sequence>
			<taxon idref="LEFIH401-10|HM877006|MM11359|Elachista_OTU13|COI-5P"/>
			ACATTATATTTTATTTTTGGAATCTGAGCAGGATTAATTGGCACATCTTTAAGTTTATTAATTCGAGCAGAATTAGGTAATCCAGGATCATTAATTGGAAATGATCAAATTTACAATACAATTGTAACAGCACATGCTTTTATTATAATTTTTTTTATAGTTATACCTATTATAATTGGAGGATTTGGAAATTGATTAGTACCTTTGATATTAGGAGCCCCAGATATAGCTTTCCCCCGAATAAATAATATAAGATTTTGACTATTACCCCCTTCCCTTACTCTTCTAATTTTTAGAAGATTAGTAGAAAATGGAGCAGGAACTGGATGAACAGTTTACCCCCCACTTTCATCTAATATCGCCCATGGAGGAAGTTCAGTCGATTTAGCTATTTTTTCTTTACATTTAGCGGGAATTTCTTCTATTTTAGGAGCAATTAATTTTATTACCACTATTATTAATATACGACTTAATAATATAATATTTGATCAAATACCATTATTTGTTTGAGCCGTAGGAATTACAGCAATTTTATTATTATTATCTCTACCTGTTTTAGCAGGTGCTATTACTATATTATTAACTGATCGTAATTTAAATACATCATTTTTTGATCCTGCTGGAGGAGGAGATCCTATCCTATATCAACATTTA
		</sequence>
		<sequence>
			<taxon idref="LEFIH396-10|HM877001|MM11354|Elachista_OTU13|COI-5P"/>
			ACATTATATTTTATTTTTGGAATCTGAGCAGGATTAATTGGCACATCTTTAAGTTTATTAATTCGAGCAGAATTAGGTAATCCAGGATCATTAATTGGAAATGATCAAATTTACAATACAATTGTAACAGCACATGCTTTTATTATAATTTTTTTTATAGTTATACCTATTATAATTGGAGGATTTGGAAATTGATTAGTACCTTTAATATTAGGAGCCCCAGATATAGCTTTCCCCCGAATAAATAATATAAGATTTTGACTATTACCCCCTTCCCTTACTCTTCTAATTTTTAGAAGATTAGTAGAAAATGGAGCAGGAACTGGATGAACAGTTTACCCCCCACTTTCATCTAATATCGCCCATGGAGGAAGTTCAGTCGATTTAGCTATTTTTTCTTTGCATTTAGCGGGAATTTCTTCTATTTTAGGAGCAATTAATTTTATTACCACTATTATTAATATACGACTTAATAATATAATATTTGATCAAATACCATTATTTGTTTGAGCCGTAGGAATTACAGCAATTTTATTATTATTATCTCTACCTGTTTTAGCAGGTGCTATTACTATATTATTAACTGATCGTAATTTAAATACATCATTTTTTGATCCTGCTGGAGGAGGAGATCCTATCCTATATCAACATTTA
		</sequence>
		<sequence>
			<taxon idref="LEFIH073-10|HM876696|MM05579|Elachista_OTU13|COI-5P"/>
			ACATTATATTTTATTTTTGGAATCTGAGCAGGATTAATTGGCACATCTTTAAGTTTATTAATTCGAGCAGAATTAGGTAATCCAGGATCATTAATTGGAAATGATCAAATTTACAATACAATTGTAACAGCACATGCTTTTATTATAATTTTTTTTATAGTTATACCTATTATAATTGGAGGATTTGGAAATTGATTAGTACCTTTAATATTAGGAGCCCCAGATATAGCTTTCCCCCGAATAAATAATATAAGATTTTGACTATTACCCCCTTCCCTTACTCTTCTAATTTTTAGAAGATTAGTAGAAAATGGAGCAGGAACTGGATGAACAGTTTACCCCCCACTTTCATCTAATATCGCCCATGGGGGAAGTTCAGTCGATTTAGCTATTTTTTCTTTACATTTAGCGGGAATTTCTTCTATTTTAGGAGCAATTAATTTTATTACCACTATTATTAATATACGACTTAATAATATAATATTTGATCAAATACCATTATTTGTTTGAGCCGTAGGAATTACAGCAATTTTATTATTATTATCCCTACCTGTTTTAGCAGGTGCTATTACTATATTATTAACTGATCGTAATTTAAATACATCATTTTTTGATCCTGCTGGAGGAGGAGATCCTATCCTATATCAACATTTA
		</sequence>
		<sequence>
			<taxon idref="ELACA936-11|MM20174|Elachista_OTU13|COI-5P"/>
			ACATTATATTTTATTTTTGGAATCTGAGCAGGATTAATTGGCACATCTTTAAGTTTATTAATTCGAGCAGAATTAGGTAATCCAGGATCATTAATTGGAAATGATCAAATTTACAATACAATTGTAACAGCACATGCTTTTATTATAATTTTTTTTATAGTTATACCTATTATAATTGGAGGATTTGGAAATTGATTAGTACCTTTAATATTAGGAGCCCCAGATATAGCTTTCCCCCGAATAAATAATATAAGATTTTGACTATTACCCCCTTCCCTTACTCTTCTAATTTTTAGAAGATTAGTAGAAAATGGAGCAGGAACTGGATGAACAGTTTACCCCCCACTTTCATCTAATATCGCCCATGGAGGAAGTTCAGTCGATTTAGCTATTTTTTCTTTACATTTAGCGGGAATTTCTTCTATTTTAGGAGCAATTAATTTTATTACCACTATTATTAATATACGACTTAATAATATAATATTTGATCAAATACCATTATTTGTTTGAGCCGTAGGAATTACAGCAATTTTATTATTATTATCTCTACCTGTTTTAGCAGGTGCTATTACTATATTATTAACTGATCGTAATTTAAATACATCATTTTTTGATCCTGCTGGAGGAGGGGATCCTATCCTATATCAACATTTA
		</sequence>
		<sequence>
			<taxon idref="ELACA512-10|JF847564|MM16738|Elachista_OTU13|COI-5P"/>
			ACATTATATTTTATTTTTGGAATCTGAGCAGGATTAATTGGCACATCTTTAAGTTTATTAATTCGAGCAGAATTAGGTAACCCAGGATCATTAATTGGAAATGATCAAATTTACAATACAATTGTAACAGCACATGCTTTTATTATAATTTTTTTTATAGTTATACCTATTATAATTGGAGGATTTGGAAATTGATTAGTACCTTTAATATTAGGAGCCCCAGATATAGCTTTCCCCCGAATAAATAATATAAGATTTTGACTATTACCCCCTTCCCTTACTCTTCTAATTTTTAGAAGATTAGTAGAAAATGGAGCAGGAACTGGATGAACAGTTTACCCCCCACTTTCATCTAATATCGCCCATGGAGGAAGTTCAGTCGATTTAGCTATTTTTTCTTTACATTTAGCGGGAATTTCTTCTATTTTAGGAGCAATTAATTTTATTACCACTATTATTAATATACGACTTAATAATATAATATTTGATCAAATACCATTATTTGTTTGAGCCGTAGGAATTACAGCAATTTTATTATTATTATCTCTACCTGTTTTAGCAGGTGCTATTACTATATTATTAACTGATCGTAATTTAAATACATCATTTTTTGATCCTGCTGGAGGAGGAGATCCTATCCTATATCAACATTTA
		</sequence>
		<sequence>
			<taxon idref="ELACA588-10|JF847615|MM15318|Elachista_OTU13|COI-5P"/>
			ACATTATATTTTATTTTTGGAATCTGAGCAGGATTAATTGGCACATCTTTAAGTTTATTAATTCGAGCAGAATTAGGTAATCCAGGATCATTAATTGGAAATGATCAAATTTATAATACAATTGTAACAGCACATGCCTTTATTATAATTTTTTTTATAGTTATACCCATTATAATTGGAGGATTTGGAAATTGATTAGTACCTTTAATATTAGGAGCCCCAGATATAGCTTTCCCCCGAATAAATAATATAAGATTTTGACTATTACCCCCTTCCCTTACTCTTCTAATTTTTAGAAGATTAGTAGAAAATGGAGCAGGAACTGGATGAACAGTTTACCCCCCACTTTCATCTAATATCGCCCATGGGGGAAGTTCAGTCGATTTAGCTATCTTTTCTTTACATTTAGCGGGAATTTCTTCTATTTTAGGAGCAATTAATTTTATTACCACTATTATTAATATACGACTTAATAATATAATATTTGATCAAATACCATTATTTATTTGAGCCGTAGGAATTACAGCAATTTTATTATTATTATCTCTACCTGTTTTAGCAGGTGCTATTACTATATTATTAACTGATCGTAATTTAAATACATCATTTTTTGATCCTGCTGGAGGAGGAGATCCTATCCTATATCAACATTTA
		</sequence>
		<sequence>
			<taxon idref="LEFIH413-10|HM877018|MM11371|Elachista_OTU13|COI-5P"/>
			ACATTATATTTTATTTTTGGAATCTGANCAGGATTAATTGGCACATCTTTAAGTTTATTAATTCGAGCAGAATTAGGNAATCCAGGATCATTAATTGGAAATGATCAAATTTACAATACAATTGTAACAGCACATGCTTTTATTATAATTTTTTTTATAGTTATACCTATTATAATTGGAGGATTTGGAAATTGATTAGTACCTTTAATATTAGGAGCCCCAGATATAGCTTTCCCCCGAATAAATAATATAAGATTTTGACTATTACCCCCTTCCCTTACTCTTCTAATTTTTAGAAGATTAGTAGAAAATGGAGCAGGAACTGGATGAACAGTTTACCCCCCACTTTCATCTAATATCGCCCATGGAGGAAGTTCAGTCGATTTAGCTATTTTTTCTTTACATTTAGCGGGAATTTCTTCTATTTTAGGAGCAATTAATTTTATTACCACTATTATTAATATACGACTTAATAATATAATATTTGATCAAATACCATTATTTGTTTGAGCCGTAGGAATTACAGCAATTTTATTATTATTATCTCTACCTGTTTTAGCAGGTGCTATTACTATATTATTAACTGATCGTAATTTAAATACATCATTTTTTGATCCTGCTGGAGGAGGAGATCCTATCCTATATCAACATTTA
		</sequence>
		<sequence>
			<taxon idref="ELACA589-10|JF847616|MM15319|Elachista_OTU13|COI-5P"/>
			ACATTATATTTTATTTTTGGAATCTGAGCAGGATTAATTGGCACATCTTTAAGTTTATTAATTCGAGCAGAATTAGGTAATCCAGGATCATTAATTGGAAATGATCAAATTTATAATACAATTGTAACAGCACATGCCTTTATTATAATTTTTTTTATAGTTATACCCATTATAATTGGAGGATTTGGAAATTGATTAGTACCTTTAATATTAGGAGCCCCAGATATAGCTTTCCCCCGAATAAATAATATAAGATTTTGACTATTACCCCCTTCCCTTACTCTTCTAATTTTTAGAAGATTAGTAGAAAATGGAGCAGGAACTGGATGAACAGTTTACCCCCCACTTTCATCTAATATCGCCCATGGGGGAAGTTCAGTCGATTTAGCTATCTTTTCTTTACATTTAGCGGGAATTTCTTCTATTTTAGGAGCAATTAATTTTATTACCACTATTATTAATATACGACTTAATAATATAATATTTGATCAAATACCATTATTTGTTTGAGCCGTAGGAATTACAGCAATTTTATTATTATTATCTCTACCTGTTTTAGCAGGTGCTATTACTATATTATTAACTGATCGTAATTTAAATACATCATTTTTTGATCCTGCTGGAGGAGGAGATCCTATCCTATATCAACATTTA
		</sequence>
		<sequence>
			<taxon idref="LEFIH410-10|HM877015|MM11368|Elachista_OTU13|COI-5P"/>
			ACATTATATTTTATTTTTGGAATCTGAGCAGGATTAATTGGCACATCTTTAAGTTTATTAATTCGAGCAGAATTAGGTAATCCAGGATCATTAATTGGAAATGATCAAATTTACAATACAATTGTAACAGCACATGCTTTTATTATAATTTTTTTTATAGTTATACCTATTATAATTGGAGGATTTGGAAATTGATTAGTACCTTTAATATTAGGAGCCCCAGATATAGCTTTCCCCCGAATAAATAATATAAGATTTTGACTATTACCCCCTTCCCTTACTCTTCTAATTTTTAGAAGATTAGTAGAAAATGGAGCAGGAACTGGATGAACAGTTTACCCCCCACTTTCATCTAATATCGCCCATGGAGGAAGTTCAATCGATTTAGCTATTTTTTCTTTACATTTAGCGGGAATTTCTTCTATTTTAGGAGCAATTAATTTTATTACCACTATTATTAATATACGACTTAATAATATAATATTTGATCAAATACCATTATTTGTTTGAGCCGTAGGAATTACAGCAATTTTATTATTATTATCTCTACCTGTTTTAGCAGGTGCTATTACTATATTATTAACTGATCGTAATTTAAATACATCATTTTTTGATCCTGCTGGAGGAGGAGATCCTATCCTATATCAACATTTA
		</sequence>
		<sequence>
			<taxon idref="LEFIH414-10|HM877019|MM11372|Elachista_OTU13|COI-5P"/>
			ACATTATATTTTATTTTTGGAATCTGAGCAGGATTAATTGGCACATCTTTAAGTTTATTAATTCGAGCAGAATTAGGTAATCCAGGATCATTAATTGGAAATGATCAAATTTACAATACAATTGTAACAGCACATGCTTTTATTATAATTTTTTTTATAGTTATACCTATTATAATTGGAGGATTTGGAAATTGATTAGTACCTTTAATATTAGGAGCCCCAGATATAGCTTTCCCCCGAATAAATAATATAAGATTTTGACTATTACCCCCTTCCCTTACTCTTCTAATTTTTAGAAGATTAGTAGAAAATGGAGCAGGAACTGGATGAACAGTTTACCCCCCACTTTCATCTAATATCGCCCATGGGGGAAGTTCAGTCGATTTAGCTATTTTTTCCTTACATTTAGCGGGAATTTCTTCTATTTTAGGAGCAATTAATTTTATTACCACTATTATTAATATACGACTTAATAATATAATATTTGATCAAATACCATTATTTGTTTGAGCCGTAGGAATTACAGCAATTTTATTATTATTATCTCTACCTGTTTTAGCAGGTGCTATTACTATATTATTAACTGATCGTAATTTAAATACATCATTTTTTGATCCTGCTGGAGGAGGAGATCCTATCCTATATCAACATTTA
		</sequence>
		<sequence>
			<taxon idref="LEFII357-11|MM20507|Elachista_OTU13|COI-5P"/>
			------------------------------------------------------------------------------------------------------------------------------------------------------------------------------------------------------------------------------------------------------------AGATTTTGACTATTACCCCCTTCCCTTACTCTTCTAATTTTTAGAAGATTAGTAGAAAATGGAGCAGGAACTGGATGAACAGTTTACCCCCCACTTTCATCTAATATCGCCCATGGAGGGAGTTCAATCGATTTAGCTATTTTTTCTTTACATTTAGCGGGAATTTCTTCTATTTTAGGAGCAATTAATTTTATTACCACTATTATTAATATACGACTTAATAATATAATATTTGATCAAATACCATTATTTGTTTGAGCCGTAGGAATTACAGCAATTTTATTATTATTATCTCTACCTGTTTTAGCAGGTGCTATTACTATATTATTAACTGATCGTAATTTAAATACATCATTTTTTGATCCTGCTGGAGGAGGAGATCCTATCCTATATCAACATTTA
		</sequence>
		<sequence>
			<taxon idref="ELACA571-10|JF847598|MM15301|Elachista_OTU14|COI-5P"/>
			ACATTATATTTTATTTTTGGAATCTGAGCAGGATTAGTTGGTACATCTTTAAGATTATTAATTCGAGCAGAATTAGGTAACCCCGGATCATTAATCGGAAATGATCAAATTTATAATACAATTGTAACAGCACATGCTTTTATTATAATTTTTTTTATAGTTATACCTATTATAATTGGAGGATTCGGAAATTGATTAGTACCTTTAATATTAGGGGCCCCAGATATAGCTTTCCCCCGAATAAATAACATAAGATTTTGACTATTACCTCCCTCCCTCACTCTTTTAATTTTTAGAAGATTAGTAGAAACCGGAGCAGGAACTGGATGAACAGTTTACCCCCCACTTTCATCTAACATTGCCCATAGAGGAAGTTCAGTCGATTTAGCTATTTTTTCCCTTCATTTAGCCGGAATTTCCTCTATTTTAGGAGCAATTAACTTTATTACAACTATTATTAATATACGACTTAATAATATAATATTTGATCAAATACCATTATTTGTTTGAGCTGTAGGAATTACAGCAATTTTATTATTATTATCTTTACCGGTTTTAGCAGGTGCTATTACTATATTATTAACTGATCGTAATTTAAATACATCCTTTTTCGATCCCGCAGGAGGAGGAGATCCTATTTTATATCAACACTTA
		</sequence>
		<sequence>
			<taxon idref="LEFIH065-10|HM876692|MM05570|Elachista_OTU14|COI-5P"/>
			ACATTATATTTTATTTTTGGAATCTGAGCAGGATTAGTTGGTACATCTTTAAGATTATTAATTCGAGCAGAATTAGGTAACCCCGGATCATTAATCGGAAATGATCAAATTTATAATACAATTGTAACAGCACATGCTTTTATTATAATTTTTTTTATAGTTATACCTATTATAATTGGAGGATTCGGAAATTGATTAGTACCTTTAATATTAGGGGCCCCAGATATAGCTTTCCCCCGAATAAATAACATAAGATTTTGACTATTACCTCCCTCCCTCACTCTTTTAATTTTTAGAAGATTAGTAGAAACCGGAGCAGGAACTGGATGAACAGTTTACCCCCCACTTTCATCTAACATTGCCCATAGAGGAAGTTCAGTCGATTTAGCTATTTTTTCCCTTCATTTAGCCGGAATTTCCTCTATTTTAGGAGCAATTAACTTTATTACAACTATTATTAATATACGACTTAATAATATAATATTTGATCAAATACCATTATTTGTTTGAGCTGTAGGAATTACAGCAATTTTATTATTATTATCTTTACCGGTTTTAGCAGGTGCTATTACTATATTATTAACTGATCGTAATTTAAATACATCCTTTTTCGACCCCGCAGGAGGAGGAGATCCTATTTTATATCAACACTTA
		</sequence>
		<sequence>
			<taxon idref="ELACA339-10|JF847454|MM16254|Elachista_OTU14|COI-5P"/>
			ACATTATATTTTATTTTTGGAATCTGAGCAGGATTAGTTGGTACATCTTTAAGATTATTAATTCGAGCAGAATTAGGTAACCCCGGATCATTAATCGGAAATGATCAAATTTATAATACAATTGTAACAGCACATGCTTTTATTATAATTTTTTTTATAGTTATACCTATTATAATTGGAGGATTCGGAAATTGATTAGTACCTTTAATATTAGGGGCCCCAGATATAGCTTTCCCCCGAATAAATAACATAAGATTTTGACTATTACCCCCCTCCCTCACTCTTTTAATTTTTAGAAGATTAGTAGAAACCGGAGCAGGAACTGGATGAACAGTTTACCCCCCACTTTCATCTAACATTGCCCATAGAGGAAGTTCAGTCGATTTAGCTATTTTTTCCCTTCATTTAGCCGGAATTTCCTCTATTTTAGGAGCAATTAACTTTATTACAACTATTATTAATATACGACTTAATAATATAATATTTGATCAAATACCATTATTTGTTTGAGCTGTAGGAATTACAGCAATTTTATTATTATTATCTTTACCGGTTTTAGCAGGTGCTATTACTATATTATTAACTGATCGTAATTTAAATACATCCTTTTTCGACCCCGCAGGAGGAGGAGATCCTATTTTATATCAACACTTA
		</sequence>
		<sequence>
			<taxon idref="ELACA1293-12|MM21356|Elachista_OTU8|COI-5P"/>
			ACATTATATTTTATTTTTGGAATTTGAGCAGGATTAGTTGGGACATCATTAAGATTATTAATTCGAGCAGAATTAGGTAACCCTGGATCATTAATTGGAAATGATCAAATTTATAATACAATTGTAACAGCCCACGCTTTTATCATAATTTTTTTTATAGTTATACCTATTATAATTGGAGGATTCGGAAATTGATTAGTACCTTTAATATTAGGAGCTCCAGATATAGCTTTCCCCCGGATAAATAATATAAGATTTTGATTGTTACCTCCCTCTCTTACTCTTCTAATTTTTAGAAGACTAGTAGAAAATGGAGCAGGAACTGGATGAACAGTTTACCCCCCACTTTCATCTAATATTGCCCATGGAGGAAGTTCAGTCGACTTAGCTATTTTTTCTTTACATTTAGCCGGAATTTCTTCTATTTTAGGTGCAATCAATTTCATCACCACTATTATTAATATACGACTTAACAATATAATATTTGATCAAATACCATTATTTGTTTGAGCTGTAGGAATTACAGCAGTTTTATTATTATTATCTTTACCTGTTTTAGCAGGNGCTATCACTATATTATTAACTGATCGTAACTTAAATACATCATTTTTTGACCCCGCAGGAGGTGGAGATCCCATTTTATACCAACATTTA
		</sequence>
		<sequence>
			<taxon idref="LEEUA449-11|JN267135|MM19857|Elachista_OTU8|COI-5P"/>
			ACATTATATTTTATTTTTGGAATTTGAGCAGGATTAGTTGGGACATCATTAAGATTATTAATTCGAGCAGAATTAGGTAACCCTGGATCATTAATTGGAAATGATCAAATTTATAATACAATTGTAACAGCCCACGCTTTTATCATAATTTTTTTTATAGTTATACCTATTATAATTGGAGGATTCGGAAATTGATTAGTACCTTTAATATTAGGAGCCCCAGATATAGCTTTCCCCCGGATAAATAATATAAGATTTTGATTGTTACCTCCCTCTCTTACTCTTCTAATTTTTAGAAGACTAGTAGAAAATGGAGCAGGAACTGGATGAACAGTTTACCCCCCACTTTCATCTAATATTGCCCATGGAGGAAGTTCAGTCGATTTAGCTATTTTTTCTTTACATTTAGCCGGAATTTCTTCTATTTTAGGTGCAATCAATTTCATCACCACTATTATTAATATACGACTTAACAATATAATATTTGATCAAATACCATTATTTGTTTGAGCTGTAGGAATTACAGCAGTTTTATTATTATTATCTTTACCTGTTTTAGCAGGTGCTATCACTATATTATTAACTGATCGTAACTTAAATACATCATTTTTTGACCCC------------------------------------
		</sequence>
		<sequence>
			<taxon idref="LEFIH424-10|HM877029|MM11382|Elachista_OTU8|COI-5P"/>
			ACATTATATTTTATTTTTGGAATTTGAGCAGGATTAGTTGGGACATCATTAAGATTATTAATTCGAGCAGAATTAGGTAACCCTGGATCATTAATTGGAAATGATCAAATTTATAATACAATTGTAACAGCCCACGCTTTTATCATAATTTTTTTTATAGTTATACCTATTATAATTGGAGGATTCGGAAATTGATTAGTACCTTTAATATTAGGAGCCCCAGATATAGCTTTTCCCCGGATAAATAATATAAGATTTTGATTGTTACCTCCCTCTCTTACTCTTCTAATTTTTAGAAGACTAGTAGAAAATGGAGCAGGAACTGGATGAACAGTTTACCCCCCACTTTCATCTAATATTGCCCATGGAGGAAGTTCAGTCGATTTAGCTATTTTTTCTTTACATTTAGCCGGAATTTCTTCTATTTTAGGTGCAATCAATTTCATCACCACTATTATTAATATACGACTTAACAATATAATATTTGATCAAATACCATTATTTGTTTGAGCTGTAGGAATTACAGCAGTTTTATTATTATTATCTTTACCTGTTTTAGCAGGTGCTATCACTATATTATTAACTGATCGTAACTTAAATACATCATTTTTTGACCCCGCAGGGGGTGGAGACCCCATTTTATACCAACATTTA
		</sequence>
		<sequence>
			<taxon idref="LEFIH425-10|HM877030|MM11383|Elachista_OTU8|COI-5P"/>
			ACATTATATTTTATTTTTGGAATTTGAGCAGGATTAGTTGGGACATCATTAAGATTATTAATTCGAGCAGAATTAGGTAACCCTGGATCATTAATTGGAAATGATCAAATTTATAATACAATTGTAACAGCCCACGCTTTTATCATAATTTTTTTTATAGTTATACCTATTATAATTGGAGGATTCGGAAATTGATTAGTACCTTTAATATTAGGAGCTCCAGATATAGCTTTCCCCCGGATAAATAATATAAGATTTTGATTGTTACCTCCCTCTCTTACTCTTCTAATTTTTAGAAGACTAGTAGAAAATGGAGCAGGAACTGGATGAACAGTTTACCCCCCACTTTCATCTAATATTGCCCATGGAGGAAGTTCAGTCGATTTAGCTATTTTTTCTTTACATTTAGCCGGAATTTCTTCTATTTTAGGTGCAATCAATTTCATCACCACTATTATTAATATACGACTTAACAATATAATATTTGATCAAATACCATTATTTGTTTGAGCTGTAGGAATTACAGCAGTTTTATTATTATTATCTTTACCTGTTTTAGCAGGTGCTATCACTATATTATTAACTGATCGTAACTTAAATACATCATTTTTTGACCCCGCAGGGGGTGGAGACCCCATTTTATACCAACATTTA
		</sequence>
		<sequence>
			<taxon idref="ELACA1230-11|MM16993|Elachista_OTU2|COI-5P"/>
			ACATTATATTTTATTTTTGGAATTTGAGCAGGAATATTAGGAACTTCTTTAAGATTATTAATTCGAGCTGAATTAGGAAATCCTGGATCATTAATTGGGAATGATCAAATTTATAATACAATTGTAACAGCACATGCTTTCATTATAATTTTCTTTATAGTTATACCAATTATAATTGGTGGATTTGGAAATTGATTAGTCCCATTAATATTAGGAGCCCCTGATATAGCTTTCCCCCGAATAAATAATATAAGATTTTGATTATTACCCCCTTCTTTAACCCTTTTAATCTTTAGAAGATTAGTAGAAAATGGAGCTGGAACTGGATGAACTGTGTACCCCCCACTTTCATCTAATATTGCCCATAGAGGAAGTTCAGTTGATCTGGCTATTTTTTCATTACATTTAGCAGGAATTTCTTCTATTCTAGGAGCAATTAATTTTATTACTACAATTATTAACATACGACTTAATAATATATTTTTTGATCAAATACCTTTATTTGTTTGAGCTGTAGGAATTACAGCTATATTATTATTACTTTCCTTACCTGTTTTAGCAGGAGCTATTACTATATTATTAACTGATCGTAATTTAAATACATCTTTTTTTGATCCTGCAGGAGGAGGAGATCCTATTTTATATCAACATTTA
		</sequence>
		<sequence>
			<taxon idref="ELACA1339-12|MM21402|Elachista_OTU3|COI-5P"/>
			ACATTATATTTTATTTTTGGAATTTGAGCAGGAATATTAGGAACTTCTTTAAGATTATTAATTCGAGCAGAATTAGGAAATCCTGGATCATTAATTGGAAATGATCAAATTTATAATACAATTGTAACAGCACATGCTTTTATTATAATTTTCTTTATAGTTATACCAATTATAATTGGTGGATTTGGAAATTGATTAATTCCATTAATATTAGGAGCCCCTGATATAGCTTTCCCCCGAATAAATAATATAAGATTTTGATTACTACCCCCCTCCCTAACCCTTTTAATTTTTAGAAGATTAGTAGAAAATGGAGCTGGAACTGGATGAACTGTGTACCCCCCACTTTCTTCTAATATTGCTCATAGAGGATGTTCTGTCGATCTGGCTATTTTTTCATTACATTTAGCAGGAATTTCTTCTATTCTAGGAGCAATTAATTTCATTACTACAATTATTAATATACGACTTAATAATATATTTTTTGATCAAATACCTCTATTTGTTTGGTCTGTAGGAATTACAGCTGTATTATTATTACTTTCATTGCCTGTTTTAGCAGGAGCTATTACTATATTATTAACCGATCGTAATTTAAATACATCTTTTTTTGATCCTGCAGGAGGAGGAGACCCTATTTTATACCAACATTTA
		</sequence>
		<sequence>
			<taxon idref="ELACA1340-12|MM21403|Elachista_OTU2|COI-5P"/>
			------TATTTTATTTTTGGAATTTGAGCAGGAATATTAGGAACTTCTTTAAGATTATTAATTCGAGCTGAATTAGGAAATCCTGGATCATTAATTGGGAATGATCAAATTTATAATACAATTGTAACAGCACATGCTTTCATTATAATTTTCTTTATAGTTATACCAATTATAATTGGTGGATTTGGAAATTGATTAGTCCCATTAATATTAGGAGCCCCTGATATAGCTTTCCCCCGAATAAATAATATAAGATTTTGATTATTACCCCCTTCTTTAACCCTTTTAATCTTTAGAAGATTAGTAGAAAATGGAGCTGGAACTGGATGAACTGTGTACCCCCCACTTTCATCTAATATTGCCCATAGAGGAAGTTCAGTTGATCTGGCTATTTTTTCATTACATTTAGCAGGAATTTCTTCTATTCTAGGAGCAATTAATTTTATTACTACAATTATTAACATACGACTTAATAATATATTTTTTGATCAAATACCTTTATTTGTTTGAGCTGTAGGAATTACAGCTGTATTATTATTACTTTCCTTACCTGTTTTAGCAGGAGCTATTACTATATTATTAACTGATCGTAATTTAAATACATCTTTTTTTGAT---------------------------------------
		</sequence>
		<sequence>
			<taxon idref="ELACA1233-11|MM16996|Elachista_OTU2|COI-5P"/>
			ACATTATATTTTATTTTTGGAATTTGAGCAGGAATATTAGGAACTTCTTTAAGATTATTAATTCGAGCTGAATTAGGAAATCCTGGATCATTAATTGGGAATGATCAAATTTATAATACAATTGTAACAGCACATGCTTTCATTATAATTTTCTTTATAGTTATACCAATTATAATTGGTGGATTTGGAAATTGATTAGTCCCATTAATATTAGGAGCCCCTGATATAGCTTTCCCCCGAATAAATAATATAAGATTTTGATTATTACCCCCTTCTTTAACCCTTTTAATCTTTAGAAGATTAGTAGAAAATGGAGCTGGAACTGGATGAACTGTGTACCCCCCACTTTCATCTAATATTGCCCATAGAGGAAGTTCAGTTGATCTGGCTATTTTTTCATTACATTTAGCAGGAATTTCTTCTATTCTAGGAGCAATTAATTTTATTACTACAATTATTAACATACGACTTAGTAATATATTTTTTGATCAAATACCTTTATTTGTTTGAGCTGTAGGAATTACAGCTGTATTATTATTACTTTCCTTACCTGTTTTAGCAGGAGCTATTACTATATTATTAACTGATCGTAATTTAAATACATCTTTTTTTGATCCTGCAGGAGGAGGAGATCCTATTTTATATCAACATTTA
		</sequence>
		<sequence>
			<taxon idref="ELACA1356-12|MM21419|Elachista_OTU2|COI-5P"/>
			------------------------------------------------------------------------------------------------------------------------------------CATGCTTTCATTATAATTTTCTTTATAGTTATACCAATTATAATTGGNGGATTTGGAAATTGATTAGTCCCATTAATATTAGGAGCCCCTGATATAGCTTTCCCCCGAATAAATAATATAAGATTTTGATTATTACCCCCTTCTTTAACCCTTTTAATCTTTAGAAGATTAGTAGAAAATGGAGCTGGAACTGGATGAACTGTGTACCCCCCACTTTCATCTAATATTGCCCATAGAGGAAGTTCAGTTGATCTGGCTATTTTTTCATTACATTTAGCAGGAATTTCTTCTATTCTAGGAGCAATTAATTTTATTACTACAATTATTAACATACGACTTAANAATATATTTTTTGATCAAATACCTTTATTTGTTTGAGCTGTAGGAATTACAGCTGTATTATTATTACTT---------------------------------------------------------------------------------------------------------------
		</sequence>
		<sequence>
			<taxon idref="LEFII135-10|MM18562|Elachista_OTU2|COI-5P"/>
			ACATTATATTTTATTTTTGGAATTTGAGCAGGAATACTAGGAACTTCTTTAAGATTATTAATTCGAGCTGAATTAGGAAATCCTGGATCATTAATTGGGAATGATCAAATTTATAATACAATTGTAACAGCACATGCTTTCATTATAATTTTCTTTATAGTTATGCCAATTATAATTGGTGGATTTGGAAATTGATTAGTCCCATTAATATTAGGAGCCCCTGATATAGCTTTCCCCCGAATAAATAATATAAGATTTTGATTATTACCCCCTTCTTTAACCCTTTTAATCTTTAGAAGATTAGTAGAAAATGGAGCTGGAACTGGATGAACTGTGTACCCCCCACTTTCATCTAATATTGCCCATAGAGGAAGTTCAGTGGATCTGGCTATTTTTTCATTACATTTAGCAGGAATTTCTTCTATTCTAGGAGCAATTAATTTTATTACTACAATTATTAACATACGACTTAATAATATATTTTTTGATCAAATACCTTTATTTGTTTGAGCTGTAGGAATTACAGCTGTATTATTATTACTTTCCTTACCTGTTTTAGCAGGAGCTATTACTATATTATTAACCGATCGTAATTTAAATACATCTTTTTTTGATCCTGCAGGAGGAGGAGATCCTATTTTATATCAACATTTA
		</sequence>
		<sequence>
			<taxon idref="ELACA344-10|JF847458|MM16259|Elachista_OTU4|COI-5P"/>
			ACATTATATTTTATTTTTGGAATTTGAGCAGGAATAATTGGAACTTCATTAAGATTATTAATTCGAGCAGAATTGGGTAATCCTGGATCATTAATTGGAAATGATCAAATTTACAATACAATTGTAACAGCACATGCCTTTATTATAATTTTTTTTATAGTTATGCCAATCATAATTGGAGGATTTGGTAATTGATTAATACCTTTAATATTAGGAGCCCCCGATATAGCTTTCCCCCGAATAAATAATATAAGATTTTGATTATTACCTCCATCTTTAACCTTATTAACTTTTAGCAGTCTAGCAGAAAATGGAGCAGGAACTGGATGAACAGTGTACCCCCCACTCTCATCTAATATTTCCCATGCTGGAAGTTCTGTTGACTTAGCTATTTTTTCTCTTCATTTAGCTGGAATCTCCTCTATTTTAGGAGCAATTAATTTTATCACTACAATTATTAATATACGACTTAATAATATAATATTTGATCAAATACCATTATTTGTTTGAGCTGTAGGAATTACAGCTGTATTATTATTACTCTCTTTACCAGTTTTAGCTGGAGCTATTACTATATTATTAACCGATCGTAATTTAAATACATCTTTTTTTGACCCTGCTGGAGGAGGAGACCCTATCTTATACCAACATTTA
		</sequence>
		<sequence>
			<taxon idref="ELACA343-10|JF847457|MM16258|Elachista_OTU4|COI-5P"/>
			ACATTATATTTTATTTTTGGAATTTGAGCAGGAATAATTGGAACTTCATTAAGATTATTAATTCGAGCAGAATTGGGTAATCCTGGATCATTAATTGGAAATGATCAAATTTATAATACAATTGTAACAGCACATGCCTTTATTATAATTTTTTTTATAGTTATGCCAATCATAATTGGAGGATTTGGTAATTGATTAGTACCTTTAATATTAGGAGCCCCCGATATAGCTTTCCCCCGAATAAATAATATAAGATTTTGATTATTACCTCCATCTTTAACCTTATTAATTTTTAGTAGACTAGTAGAAAATGGAGCAGGAACTGGATGAACAGTGTACCCCCCACTCTCATCTAATATCTCCCATGCTGGAAGTTCTGTTGACTTAGCTATTTTTTCTCTTCATTTAGCTGGAATCTCCTCTATCTTAGGAGCAATTAATTTTATTACTACAATTATTAATATACGACTTAATAATATAATATTTGATCAAATACCATTATTTATTTGAGCTGTAGGAATTACAGCTGTATTATTATTACTCTCTTTACCAGTATTAGCTGGAGCTATTACTATATTATTAACTGATCGTAATTTAAATACATCTTTTTTTGACCCTGCTGGAGGAGGAGACCCTATCTTATACCAACATTTA
		</sequence>
		<sequence>
			<taxon idref="LEFII349-11|MM19999|Elachista_OTU12|COI-5P"/>
			ACAATATATTTTATTCTTGGAATTTGAGCAGGATTAGTAGGTACATCTTTAAGATTATTAATTCGTGCAGAATTAGGTAATCCAGGATCATTAATTGGAAATGATCAAATTTACAATACAATCGTAACAGCACATGCTTTCATTATAATTTTTTTTATAGTAATACCTATTATAATTGGAGGATTTGGAAATTGATTAGTACCTCTAATATTAGGAGCCCCAGATATAGCTTTCCCCCGAATAAATAATATAAGATTTTGATTATTACCCCCTTCTCTTACTCTTTTAATTTTTAGAAGATTAGTAGAAAATGGAGCAGGAACCGGATGAACAGTTTACCCCCCACTTTCATCTAATATTGCTCATGGAGGAAGTTCAGTTGATTTAGCTATTTTTTCATTACATTTAGCTGGAATTTCTTCTATTTTAGGTGCAATTAATTTTATTACCACTATTATTAATATACGACTTAATAATATAATATTTGATCAAATACCATTATTTGTTTGAGCTGTAGGAATTACAGCAGTTTTATTATTATTATCTTTACCTGTTTTAGCAGGTGCTATTACTATATTATTAACTGATCGTAATTTAAATACATCTTTTTTTGATCCTGCAGGTGGAGGAGATCCTATTTTATACCAACATTTA
		</sequence>
		<sequence>
			<taxon idref="ELACA606-10|JF847633|MM15336|Elachista_OTU12|COI-5P"/>
			ACAATATATTTTATTTTTGGAATTTGAGCAGGATTAGTAGGTACATCTTTAAGATTATTAATTCGTGCAGAATTAGGTAATCCAGGATCATTAATTGGAAATGATCAAATTTACAATACAATCGTAACAGCACATGCTTTCATTATAATTTTTTTTATAGTAATACCTATTATAATTGGAGGATTTGGAAATTGATTAGTACCTCTAATATTAGGAGCCCCAGATATAGCTTTCCCCCGAATAAATAATATAAGATTTTGATTATTACCCCCTTCTCTTACTCTTTTAATTTTTAGAAGATTAGTAGAAAATGGAGCAGGAACCGGATGAACAGTTTACCCCCCACTTTCATCTAATATTGCTCATGGAGGAAGTTCAGTTGATTTAGCTATTTTTTCATTACATTTAGCTGGAATTTCTTCTATTTTAGGTGCAATTAATTTTATTACCACTATTATTAATATACGACTTAATAATATAATATTTGATCAAATACCATTATTTGTTTGAGCTGTAGGAATTACAGCAGTTTTATTATTATTATCTTTACCTGTTTTAGCAGGTGCTATTACTATATTATTAACTGATCGTAATTTAAATACATCTTTTTTTGATCCTGCAGGTGGAGGAGATCCTATTTTATACCAACATTTA
		</sequence>
		<sequence>
			<taxon idref="ELACA340-10|JF847455|MM16255|Elachista_OTU12|COI-5P"/>
			ACAATATATTTTATTTTTGGAATTTGAGCAGGATTAGTAGGTACATCTTTAAGATTATTAATTCGTGCAGAATTAGGTAATCCAGGATCATTAATTGGAAATGATCAAATTTACAATACAATCGTAACAGCACATGCTTTCATTATAATTTTTTTTATAGTAATACCTATTATAATTGGAGGATTTGGAAATTGATTAGTACCTCTAATATTAGGAGCTCCAGATATAGCTTTCCCCCGAATAAATAATATAAGATTTTGATTATTACCCCCTTCTCTTACTCTTTTAATTTTTAGAAGATTAGTAGAAAATGGAGCAGGAACCGGATGAACAGTTTACCCCCCACTTTCATCTAATATTGCTCATGGAGGAAGTTCAGTTGATTTAGCTATTTTTTCATTGCATTTAGCTGGAATTTCTTCTATTTTAGGTGCAATTAATTTTATTACCACTATTATTAATATACGACTTAATAATATAATATTTGATCAAATACCATTATTTGTTTGAGCTGTAGGAATTACAGCAGTTTTATTATTATTATCTTTACCTGTTTTAGCAGGTGCTATTACTATATTATTAACTGATCGTAATTTAAATACATCTTTTTTTGATCCTGCAGGTGGAGGAGATCCTATTTTATACCAACATTTA
		</sequence>
		<sequence>
			<taxon idref="ELACA595-10|JF847622|MM15325|Elachista_OTU12|COI-5P"/>
			ACAATATATTTTATTTTTGGAATTTGAGCAGGATTAGTAGGTACATCTTTAAGATTATTAATTCGTGCAGAATTAGGTAATCCAGGATCATTAATTGGAAATGATCAAATTTACAATACAATCGTAACAGCACATGCTTTCATTATAATTTTTTTTATAGTAATACCTATTATAATTGGAGGATTTGGAAATTGATTAGTACCTCTAATATTAGGAGCCCCAGATATAGCTTTCCCCCGAATAAATAATATAAGATTTTGATTATTACCCCCTTCTCTTACTCTTTTAATTTTTAGAAGATTAGTAGAAAATGGAGCAGGAACCGGATGAACAGTTTACCCCCCACTTTCATCTAATATTGCTCATGGAGGAAGTTCAGTTGATTTAGCTATTTTTTCATTACATTTAGCTGGAATTTCTTCTATTTTAGGTGCAATTAATTTTATTACCACTATTATTAATATACGACTTAATAATATAATATTTGATCAAATACCATTATTTGTTTGAGCTGTAGGAATTACAGCAGTTTTATTATTATTATCTTTACCTGTTTTAGCAGGTGCTATTACTATATTATTAACTGATCGTAATTTAAATACATCTTTTTTTGATCCTGCAGGTGGAGGAGATCNTATTTTATANCAACATTTA
		</sequence>
		<sequence>
			<taxon idref="LEFIH375-10|HM876988|MM11333|Elachista_OTU12|COI-5P"/>
			ACAATATATTTTATTTTTGGAATTTGAGCAGGATTAGTAGGTACATCTTTAAGATTATTAATTCGTGCAGAATTAGGTAATCCAGGATCATTAATTGGAAATGATCAAATTTACAATACAATTGTAACAGCACATGCTTTCATTATAATTTTTTTTATAGTAATACCTATTATAATTGGAGGATTTGGAAATTGATTAGTACCTCTAATATTAGGAGCCCCAGATATAGCTTTCCCCCGAATAAATAATATAAGATTTTGATTATTACCCCCTTCTCTTACTCTTTTAATTTTTAGAAGATTAGTAGAAAATGGAGCAGGAACCGGATGAACAGTTTACCCCCCACTTTCATCTAATATTGCTCATGGAGGAAGTTCAGTTGATTTAGCTATTTTTTCATTACATTTAGCTGGAATTTCTTCTATTTTAGGTGCAATTAATTTTATTACCACTATTATTAATATACGACTTAATAATATAATATTTGATCAAATACCATTATTTGTTTGAGCTGTAGGAATTACAGCAGTTTTATTATTATTATCTTTACCTGTTTTAGCAGGTGCTATTACTATATTATTAACTGATCGTAATTTAAATACATCTTTTTTTGATCCTGCAGGTGGAGGAGATCCTATTTTATACCAACATTTA
		</sequence>
		<sequence>
			<taxon idref="LEFIH450-10|HM877047|MM11408|Elachista_OTU12|COI-5P"/>
			ACAATATATTTTATTTTTGGAATTTGAGCAGGGTTAGTAGGTACATCTTTAAGATTATTAATTCGTGCAGAATTAGGTAATCCAGGATCATTAATTGGAAATGATCAAATTTACAATACAATCGTAACAGCACATGCTTTCATTATAATTTTTTTTATAGTAATACCTATTATAATTGGAGGATTTGGAAATTGATTAGTACCTTTAATATTAGGAGCCCCAGATATAGCTTTCCCCCGAATAAATAATATAAGATTTTGATTATTACCCCCTTCTCTTACTCTTTTAATTTTTAGAAGATTAGTAGAAAATGGAGCAGGAACCGGATGAACAGTTTACCCCCCACTCTCATCTAATATTGCTCATGGAGGAAGTTCAGTTGATTTAGCTATTTTTTCATTACATTTAGCTGGAATTTCTTCTATTTTAGGTGCAATTAATTTTATTACCACTATTATTAATATACGACTTAATAATATAATATTTGATCAAATACCATTATTTGTTTGAGCTGTAGGAATTACAGCAGTTTTATTATTATTATCTTTACCTGTTTTAGCAGGTGCTATTACTATATTATTAACTGATCGTAATCTAAATACATCTTTTTTTGACCCTGCAGGTGGNGGAGATCCTATTTTGTACCAACATTTA
		</sequence>
		<sequence>
			<taxon idref="LEFIH453-10|HM877050|MM11411|Elachista_OTU12|COI-5P"/>
			ACAATATATTTTATTTTTGGAATTTGAGCAGGATTAGTAGGTACATCTTTAAGATTATTAATTCGTGCAGAATTAGGTAATCCAGGATCATTAATTGGAAATGATCAAATTTATAATACAATCGTAACAGCACATGCTTTCATTATAATTTTTTTTATAGTAATACCTATTATAATTGGAGGATTTGGAAATTGATTAGTACCTCTAATATTAGGAGCCCCAGATATAGCTTTCCCCCGAATAAATAATATAAGATTTTGATTATTACCCCCTTCTCTTACTCTTTTAATTTTTAGAAGATTAGTAGAAAATGGAGCAGGAACCGGATGAACAGTTTACCCCCCACTTTCATCTAATATTGCTCATGGAGGAAGTTCAGTTGATTTAGCTATTTTTTCATTACATTTAGCTGGAATTTCTTCTATTTTAGGTGCAATTAATTTTATTACCACTATTATTAATATACGACTTAATAATATAATATTTGATCAAATACCATTATTTGTTTGAGCTGTAGGAATTACAGCAGTTTTATTATTATTATCTTTACCTGTTTTAGCAGGTGCTATTACTATATTATTAACTGATCGTAATTTAAATACATCTTTTTTTGATCCTGCAGGTGGAGGAGATCCTATTTTATACCAACATTTA
		</sequence>
		<sequence>
			<taxon idref="LEFIH070-10|HM876693|MM05576|Elachista_OTU12|COI-5P"/>
			------------------------------------------------------------------------------------------------------------------------ATCGTAACAGCACATGCTTTCATTATAATTTTTTTTATAGTAATACCTATTATAATTGGAGGATTTGGAAATTGATTAGTACCTCTAATATTAGGAGCCCCAGATATAGCTTTCCCCCGAATAAATAATATAAGATTTTGATTATTACCCCCTTCTCTTACTCTTTTAATTTTTAGAAGATTAGTAGAAAATGGAGCAGGAACCGGATGAACAGTTTACCCCCCACTTTCATCTAATATTGCTCATGGAGGAAGTTCAGTTGATTTAGCTATTTTTTCATTACATTTAGCTGGAATTTCTTCTATTTTAGGTGCAATTAATTTTATTACCACTATTATTAATATATGACTTAATAATATAATATTTGATCAAATACCATTATTTGTTTGAGCTGTAGGAATTACAGCAGTTTTATTATTATTATCTTTACCTGTTTTAGCAGGTGCTATTACTATATTATTAACTGATCGTAATTTAAATACATCTTTTTTTGATCCTGCAGGTGGAGGAGATCCTATTTTATACCAACATTTA
		</sequence>
		<sequence>
			<taxon idref="LEFIH052-10|HM876680|MM05557|Elachista_OTU12|COI-5P"/>
			ACAATATATTTTATTTTTGGAATTTGAGCAGGATTAGTAGGTACATCTTTAAGATTATTAATTCGTGCAGAATTAGGTAATCCAGGATCATTAATTGGAAATGATCAAATTTACAATACAATCGTAACAGCACATGCTTTCATTATAATTTTTTTTATAGTAATACCTATTATAATTGGAGGATTTGGAAATTGATTAGTACCTCTAATATTAGGAGCCCCAGATATAGCTTTCCCCCGAATAAATAATATAAGATTTTGATTATTACCCCCTTCTCTTACTCTTTTAATTTTTAGAAGATTAGTAGAAAATGGAGCAGGAACCGGATGAACAGTTTACCCCCCACTTTCATCTAATATTGCTCATGGAGGAAGTTCAGTTGATTTAGCTATTTTTTCATTACATTTAGCTGGAATTTCTTCTATTTTAGGTGCAATTAATTTTATTACCACTATTATTAATATACGACTTAATAATATAATATTTGATCAAATACCATTATTTGTTTGAGCTGTAGGAATTACAGCAGTTTTATTATTATTATCTTTACCTGTTTTAGCAGGTGCTATTACTATATTATTAACTGATCGTAATTTAAATACATCTTTTTTTGATCCTGCAGGTGGGGGAGATCCTATTTTATACCAACATTTA
		</sequence>
		<sequence>
			<taxon idref="LEFIH061-10|HM876689|MM05566|Elachista_OTU12|COI-5P"/>
			ACAATATATTTTATTTTTGGAATTTGAGCAGGATTAGTAGGTACATCTTTAAGATTATTAATTCGTGCAGAATTAGGTAATCCAGGATCATTAATTGGAAATGATCAAATTTATAATACAATCGTAACAGCGCATGCTTTCATTATAATTTTTTTTATAGTAATACCTATTATAATTGGAGGATTTGGAAATTGATTAGTACCTCTAATATTAGGAGCCCCAGATATAGCTTTCCCCCGAATAAATAATATAAGATTTTGATTATTACCCCCTTCTCTTACTCTTTTAATTTTTAGAAGATTAGTAGAAAATGGAGCAGGAACCGGATGAACAGTTTACCCCCCACTCTCATCTAATATTGCTCATGGAGGAAGTTCAGTTGATTTAGCTATTTTTTCATTACATTTAGCTGGAATTTCTTCTATTTTAGGTGCAATTAATTTTATTACCACTATTATTAATATACGACTTAATAATATAATATTTGATCAAATACCATTATTTGTTTGAGCTGTAGGAATTACAGCAGTTTTATTATTATTATCTTTACCTGTTTTAGCAGGTGCTATTACTATATTATTAACTGATCGTAATCTAAATACATCTTTTTTTGATCCTGCAGGTGGAGGAGATCCTATTTTATACCAACATTTA
		</sequence>
		<sequence>
			<taxon idref="LEFIH075-10|HM876698|MM05581|Elachista_OTU12|COI-5P"/>
			ACAATATATTTTATTTTTTGAATTTGAGCAGGATTAGTAGGTACATCTTTAAGATTATTAATTCGTGCAGAATTAGGTAATCCAGGATCATTAATTGGAAATGATCAAATTTATAATACAATCGTAACAGCACATGCTTTCATTATAATTTTTTTTATAGTAATACCTATTATAATTGGAGGATTTGGAAATTGATTAGTACCTCTAATATTAGGAGCCCCAGATATAGCTTTCCCCCGAATAAATAATATAAGATTTTGATTATTACCCCCTTCTCTTACTCTTTTAATTTTTAGAAGATTAGTAGAAAATGGAGCAGGAACCGGATGAACAGTTTACCCCCCACTCTCATCTAATATCGCTCATGGAGGAAGTTCAGTTGATTTAGCTATTTTTTCATTACATTTAGCTGGAATTTCTTCTATTTTAGGTGCAATTAATTTTATTACCACTATTATTAATATACGACTTAATAATATAATATTTGATCAAATACCATTATTTGTTTGAGCTGTAGGAATTACAGCAGTTTTATTATTATTATCTTTACCTGTTTTAGCAGGTGCTATTACTATATTATTAACTGATCGTAATCTAAATACATCTTTTTTTGATCCTGCAGGTGGAGGAGATCCTATTTTATACCAACATTTA
		</sequence>
		<sequence>
			<taxon idref="LEFIH451-10|HM877048|MM11409|Elachista_OTU12|COI-5P"/>
			ACAATATATTTTATTTTTGGAATTTGAGCAGGATTAGTAGGTACATCTTTAAGATTATTAATTCGTGCAGAATTAGGTAATCCAGGATCATTAATTGGAAATGATCAAATTTACAATACAATCGTAACAGCACATGCTTTCATTATAATTTTTTTTATAGTAATACCTATTATAATTGGAGGATTTGGAAATTGATTAGTACCTCTAATATTAGGAGCCCCAGATATAGCTTTCCCCCGAATAAATAATATAAGATTTTGATTNTTACCCCCTTCTCTTACTCTTTTAATTTTTAGAAGATTAGTAGAAAATGGAGCAGGAACCGGATGAACAGTTTACCCCCCACTCTCATCTAATATTGCTCATGGAGGAAGTTCAGTTGATTTAGCTATTTTTTCATTACATTTAGCTGGAATTTCTTCTATTTTAGGTGCAATTAATTTTATTACCACTATTATTAATATACGACTTAATAATATAATATTTGATCAAATACCATTATTTGTTTGAGCTGTAGGAATTACAGCAGTTTTATTATTATTATCTTTACCTGTTTTAGCAGGTGCTATTACTATATTATTAACTGATCGTAATCTAAATACATCTTTTTTTGATCCTGCAGGTGGAGGAGATCCTATTTTATACCAACATTTA
		</sequence>
		<sequence>
			<taxon idref="ELACA610-10|JF847637|MM15340|Elachista_OTU12|COI-5P"/>
			ACAATATATTTTATTTTTGGAATTTGATCAGGATTAGTAGGTACATCTTTAAGATTATTAATTCGTGCAGAATTAGGTAATCCAGGATCATTAATTGGAAATGATCAAATTTACAATACAATCGTAACAGCACATGCTTTCATTATAATTTTTTTTATAGTAATACCTATTATAATTGGAGGATTTGGAAATTGATTAGTACCTCTAATATTAGGAGCCCCAGATATAGCTTTCCCCCGAATAAATAATATAAGATTTTGATTATTACCCCCTTCTCTTACTCTTTTAATTTTTAGAAGATTAGTAGAAAATGGAGCAGGAACCGGATGAACAGTTTACCCCCCACTTTCATCTAATATTGCTCATGGAGGAAGTTCAGTTGATTTAGCTATTTTTTCATTACATTTAGCTGGAATTTCTTCTATTTTAGGTGCAATTAATTTTATTACCACTATTATTAATATACGACTTAATAATATAATATTTGATCAAATACCATTATTTGTTTGAGCTGTAGGAATTACAGCAGTTTTATTATTATTATCTTTACCTGTTTTAGCAGGTGCTATTACTATATTATTAACTGATCGTAATTTAAATACATCTTTTTTTGATCCTGCAGGTGGAGGAGATCCTATTTTATACCAACATTTA
		</sequence>
		<sequence>
			<taxon idref="ELACA1286-12|MM21349|Elachista_OTU5|COI-5P"/>
			ACATTATATTTTATTTTTGGAATTTGAGCAGGATTAATAGGAACTTCTTTAAGTTTATTAATTCGAGCAGAATTAGGCAATCCAGGATCATTAATTGGGAATGACCAAATTTATAATACAATTGTAACAGCACATGCTTTTATTATAATTTTTTTTATAGTTATGCCAATTATAATCGGAGGATTTGGAAATTGATTAGTACCTTTAATATTAGGAGCTCCTGATATAGCTTTCCCCCGAATAAATAATATAAGATTTTGATTATTACCCCCCTCTCTTACTCTTTTAATTTTTAGAAGACTAGTAGAAAATGGAGCAGGAACTGGATGAACAGTTTACCCCCCACTTTCATCTAATATTGCTCACAGAGGAAGATCTGTTGATTTAACTATTTTTTCCTTACATTTAGCTGGAATTTCTTCTATTTTAGGAGCAATTAATTTTATTACTACAATTATTAATATACGTCTTTATAATATAATATTTGATCAAATACCCTTATTTGTTTGAGCTGTAGGAATTACAGCCGTTTTACTATTATTATCTTTACCTGTTTTAGCTGGAGCTATTACTATACTACTAACTGATCGTAATTTAAATACATCTTTTTTTGACCCAGCAGGAGGGGGAGACCCAATTCTTTATCAACATTTA
		</sequence>
		<sequence>
			<taxon idref="ELACA747-10|JF847742|MM15477|Elachista_OTU9|COI-5P"/>
			ACATTATACTTTATTTTTGGAATTTGAGCAGGATTAGTTGGTACATCTTTAAGATTATTAATTCGAACAGAATTAGGTAACCCCGGATCATTAATCGGAAATGATCAAATTTATAATACAATTGTAACAGCCCACGCTTTTATCATAATTTTTTTTATAGTTATACCTATTATAATTGGAGGATTTGGAAATTGATTAGTACCTTTAATATTAGGAGCTCCAGATATAGCTTTCCCCCGGATAAATAATATAAGATTTTGATTATTACCTCCTTCTCTTACTCTTCTAATTTTTAGAAGAGTAGTAGAAAATGGAGCAGGAACTGGATGAACAGTTTACCCCCCACTTTCATCTAATATTGCTCATGGAGGAAGTTCAGTCGATCTAGCTATTTTTTCTTTACATTTAGCTGGAATTTCTTCTATTTTAGGTGCAATTAATTTTATTACCACTATTATTAATATGCGACTTAATAACATAATATTCGATCAAATACCATTATTTGTTTGAGCTGTAGGAATTACAGCAGTTTTATTATTATTATCTTTACCTGTTTTAGCAGGTGCTATTACTATATTATTAACTGATCGTAATTTAAATACATCATTTTTTGACCCAGCAGGAGGAGGAGATCCTATTTTATATCAGCATTTA
		</sequence>
		<sequence>
			<taxon idref="ELACA1226-11|MM16989|Elachista_OTU16|COI-5P"/>
			ACATTATATTTTATTTTTGGAATTTGAGCAGGATTAGTTGGTACATCTTTAAGATTATTAATTCGTGCAGAATTAGGTAACCCAGGATCATTAATTGGAAATGATCAAATTTATAATACAATTGTAACAGCACATGCTTTTATTATAATTTTTTTTATAGTCATACCTATTATAATTGGAGGTTTTGGAAATTGATTAGTACCTTTAATATTAGGAGCCCCAGATATAGCTTTCCCCCGAATAAATAATATAAGATTTTGACTATTACCCCCTTCCCTTACTCTTCTAATTTTTAGAAGATTAGTAGAAAATGGAGCAGGAACCGGATGAACAGTTTACCCCCCACTCTCATCTAATATTGCTCATAGAGGAAGCTCAGTCGACTTAGCTATTTTTTCCTTACATTTAGCTGGAATTTCTTCTATTTTAGGAGCAATTAATTTTATTACTACTATTATTAATATACGATTAAATAATATAATATTTGATCAAATACCATTATTTGTTTGAGCTGTGGGAATTACAGCAATTTTATTATTATTATCTTTACCTGTTTTAGCGGGAGCTATTACTATATTATTAACTGACCGTAATTTAAATACATCATTTTTTGACCCAGCAGGAGGAGGAGACCCTATTTTATATCAACATTTA
		</sequence>
		<sequence>
			<taxon idref="ELACA1072-11|MM20825|Elachista_OTU16|COI-5P"/>
			ACATTATATTTTATTTTTGGAATTTGAGCAGGATTAGTTGGTACATCTTTAAGATTATTAATTCGTGCAGAATTAGGTAACCCAGGATCATTAATTGGAAATGATCAAATTTATAATACAATTGTAACAGCACATGCTTTTATTATAATTTTTTTTATAGTCATACCTATTATAATTGGAGGTTTTGGAAATTGATTAGTACCTTTAATATTAGGAGCCCCAGATATAGCTTTCCCCCGAATAAATAATATAAGATTTTGACTATTACCCCCTTCCCTTACTCTTCTAATTTTTAGAAGATTAGTAGAAAATGGAGCAGGAACCGGATGAACAGTTTACCCCCCACTCTCATCTAATATTGCTCATAGAGGAAGCTCAGTCGACTTAGCTATTTTTTCCTTACATTTAGCTGGAATTTCTTCTATTTTAGGAGCAATTAATTTTATTACTACTATTATCAATATACGATTAAATAATATAATATTTGATCAAATACCATTATTTGTTTGAGCTGTGGGAATTACAGCAATTTTATTATTATTATCTTTACCTGTTTTAGCGGGAGCTATTACTATATTATTAACTGACCGTAATTTAAATACATCATTTTTTGACCCAGCAGGAGGAGGAGACCCTATTTTATATCAACATTTA
		</sequence>
		<sequence>
			<taxon idref="ELACA1075-11|MM20828|Elachista_OTU2|COI-5P"/>
			ACATTATATTTTATTTTTGGAATTTGAGCAGGAATATTAGGAACTTCTTTAAGATTATTAATTCGAGCTGAATTAGGAAATCCTGGATCATTAATTGGGAATGATCAAATTTATAATACAATTGTAACAGCACATGCTTTCATTATAATTTTCTTTATAGTTATACCAATTATAATTGGTGGATTTGGAAATTGATTAGTCCCATTAATATTAGGAGCCCCTGATATAGCTTTCCCCCGAATAAATAATATAAGATTTTGATTATTACCCCCTTCTTTAACCCTTTTAATCTTCAGAAGATTAGTAGAAAATGGAGCTGGAACTGGATGAACTGTGTACCCCCCACTTTCATCTAATATTGCCCATAGAGGAAGTTCAGTTGATCTAGCTATTTTTTCATTACATTTAGCAGGAATTTCTTCTATTCTAGGAGCAATTAATTTTATTACTACAATTATTAACATACGACTTAATAATATATTTTTTGATCAAATACCTTTATTTGTTTGAGCTGTAGGAATTACAGCTGTATTATTATTACTTTCCTTACCTGTTTTAGCAGGAGCTATTACTATATTATTAACTGATCGTAATTTAAATACATCTTTTTTTGATCCTGCAGGAGGAGGAGATCCTATTTTATATCAACATTTA
		</sequence>
		<sequence>
			<taxon idref="LEFIH064-10|HM876691|MM05569|Elachista_OTU1|COI-5P"/>
			ACTTTATATTTTATTTTTGGAATTTGAGCAGGAATATTAGGAACCTCTTTAAGTTTATTAATTCGAGCAGAATTAGGAAATCCTGGATCATTAATTGGAAATGATCAAATTTATAATACAATTGTAACAGCACATGCTTTTATTATAATTTTTTTTATAGTTATGCCAATTATAATTGGCGGATTTGGAAATTGATTAGTACCATTAATATTGGGAGCCCCTGATATAGCCTTCCCCCGAATAAATAATATAAGATTTTGATTATTACCTCCTTCTCTAACTCTTTTAATTTTTAGAAGATTAGTAGAAAATGGAGCAGGAACTGGATGAACAGTATACCCCCCACTCTCATCCAATATTGCTCATGGAGGAAGTTCTGTTGACTTAGCTATTTTTTCCTTGCATTTAGCTGGTATCTCTTCAATTTTAGGAGCGATTAATTTCATTACTACAATTATTAATATACGACTTAATAATATATTATTTGACCAAATACCTTTATTTGTTTGAGCTGTAGGAATCACAGCTGTACTATTATTACTTTCATTACCTGTTTTAGCAGGAGCTATTACTATACTATTAACTGATCGTAATTTAAATACATCTTTTTTTGATCCTGCAGGAGGAGGTGACCCAATTTTATATCAACATTTA
		</sequence>
		<sequence>
			<taxon idref="LEFIH078-10|HM876701|MM05584|Elachista_OTU1|COI-5P"/>
			ACTTTATATTTTATTTTTGGAATTTGAGCAGGAATATTAGGAACCTCTTTAAGTTTATTAATTCGAGCAGAATTAGGAAATCCTGGATCATTAATTGGAAATGATCAAATTTATAATACAATTGTAACAGCACATGCTTTTATTATAATTTTTTTTATAGTTATGCCAATTATAATTGGCGGATTTGGAAATTGATTAGTACCATTAATATTAGGAGCCCCTGATATAGCCTTCCCCCGAATAAATAATATAAGATTTTGATTATTACCCCCTTCTCTAACTCTTTTAATTTTTAGAAGATTAGTAGAAAATGGAGCAGGAACTGGATGAACAGTATACCCCCCACTCTCATCCAATATTGCTCATGGAGGAAGTTCTGTTGACTTAGCTATTTTTTCCTTACATTTAGCTGGTATCTCTTCAATTTTAGGAGCGATTAATTTCATTACTACAATTATTAATATACGACTTAATAATATATTATTTGATCAAATACCTTTATTTGTTTGAGCTGTAGGAATTACAGCTATACTATTATTACTTTCATTACCTGTTTTAGCAGGAGCTATTACTATACTATTAACTGATCGTAATTTAAATACATCTTTTTTTGATCCTGCAGGAGGAGGTGACCCAATTTTATATCAACATTTA
		</sequence>
		<sequence>
			<taxon idref="ELACA1369-12|MM21432|Elachista_OTU1|COI-5P"/>
			ACTTTATATTTTATTTTTGGAATTTGAGCAGGAATATTAGGAACCTCTTTAAGTTTATTAATTCGAGCAGAATTAGGAAATCCTGGATCATTAATTGGAAATGATCAAATTTATAATACAATTGTAACAGCACATGCTTTTATTATAATTTTTTTTATAGTTATGCCAATTATAATTGGCGGATTTGGAAATTGATTAGTACCATTAATATTGGGAGCCCCTGATATAGCCTTCCCCCGAATAAATAATATAAGATTTTGATTATTACCTCCTTCTCTAACTCTTTTAATTTTTAGAAGATTAGTAGAAAATGGAGCAGGAACTGGATGAACAGTATACCCCCCACTCTCATCCAATATTGCTCATGGAGGAAGTTCTGTTGACTTAGCTATTTTTTCCTTGCATTTAGCTGGTATCTCTTCAATTTTAGGAGCAATTAATTTCATTACTACAATTATTAATATACGACTTAATAATATATTATTTGACCAAATACCTTTATTTGTTTGAGCTGTAGGAATCACAGCTGTACTATTATTACTTTCATTACCTGTTTTAGCAGGAGCTATTACTATACTATTAACTGATCGTAATTTAAATACATCTTTTTTTGATCCTGCAGGAGGAGGTGACCCAATTTTATATCAACATTTA
		</sequence>
		<sequence>
			<taxon idref="LEFIH063-10|HQ570429|MM05568|Elachista_OTU1|COI-5P"/>
			ACTTTATATTTTATTTTTGGAATTTGAGCAGGAATATTAGGAACCTCTTTAAGTTTATTAATTCGAGCAGAATTAGGAAATCCTGGATCATTAATTGGAAATGATCAAATTTATAATACAATTGTAACAGCACATGCTTTTATTATAATTTTTTTTATAGTTATGCCAATTATAATTGGCGGATTTGGAAATTGATTAGTACCATTAATATTAGGAGCCCCTGATATAGCCTTCCCCCGAATAAATAATATAAGATTTTGATTATTACCCCCTTCTCTAACTCTTTTAATTTTTAGAAGATTAGTAGAAAATGGAGCAGGGACTGGATGAACAGTATACCCCCCACTCTCATCCAATATTGCTCATGGAGGAAGTTCTGTTGACTTAGCTATTTTTTCCTTACATTTAGCTGGTATCTCTTCAATTTTAGGAGCGATTAATTTCATTACTACAATTATTAATATACGACTTAATAATATATTATTTGACCAAATACCTTTATTTGTTTGAGCTGTAGGAATCACAGCTGTACTATTATTACTTTCATTACCTGTTTTAGCAGGAGCTATTACTATACTATTAACTGATCGTAATTTAAATACATCTTTTTTTGATCCTGCAGGAGGAGGTGACCCAATTTTATATCAACATTTA
		</sequence>
		<sequence>
			<taxon idref="LEFIH447-10|HM877044|MM11405|Elachista_OTU18|COI-5P"/>
			ACATTATACTTTATCTTTGGAATCTGAGCAGGAATAATTGGAACATCTTTAAGTCTTTTAATTCGAGCAGAATTAGGTAACCCAGGATCATTAATTGGAAATGATCAAATTTATAATACAATTGTAACAGCTCATGCTTTTATTATAATTTTTTTCATAGTTATACCTATTATAATTGGAGGATTTGGAAATTGATTAGTACCTTTAATATTAGGAGCTCCTGATATAGCTTTCCCCCGAATAAATAATATAAGATTTTGATTATTACCCCCCTCTCTTACCCTTCTAATTTTTAGAAGATTAGTAGAAAATGGAGCAGGAACTGGATGAACAGTTTACCCCCCACTTTCATCTAATATTGCCCATAGTGGAAGTTCAGTAGATCTAGCTATTTTCTCCCTACATTTAGCTGGAATCTCTTCTATTTTAGGAGCAATTAATTTTATTACTACTATCATTAATATGCGACTTTATAATATAATATTTGATCAAATACCATTATTTGTGTGAGCTGTAGGAATCACAGCCGTATTATTATTACTTTCTTTACCAGTTTTAGCAGGTGCTATTACTATATTATTAACTGATCGTAATTTAAATACATCATTTTTTGACCCTGCTGGAGGAGGAGATCCTATTTTATACCAACATTTA
		</sequence>
		<sequence>
			<taxon idref="LEFIH382-10|HM876991|MM11340|Elachista_OTU18|COI-5P"/>
			ACATTATACTTTATCTTTGGAATCTGAGCAGGAATAATTGGAACATCTTTAAGTCTTTTAATTCGAGCAGAATTAGGTAACCCAGGATCATTAATTGGAAATGATCAAATTTATAATACAATTGTAACAGCTCATGCTTTTATTATAATTTTTTTTATAGTTATACCTATTATAATTGGAGGATTTGGAAATTGATTAGTACCTTTAATATTAGGAGCCCCTGATATAGCTTTCCCCCGAATAAATAATATAAGATTTTGATTATTACCCCCCTCTCTTACCCTTCTAATTTTTAGAAGATTAGTAGAAAATGGAGCAGGAACTGGATGAACAGTTTACCCCCCACTTTCATCTAATATTGCCCATAGTGGAAGTTCAGTAGATCTAGCTATTTTCTCCCTACATTTAGCTGGAATCTCTTCTATTTTAGGAGCAATTAATTTTATTACTACTATCATTAATATGCGACTTTATAATATAATATTTGATCAAATACCATTATTTGTGTGAGCTGTAGGAATCACAGCCGTATTATTATTACTTTCTTTACCAGTTTTAGCAGGTGCTATTACTATATTATTAACTGATCGTAATTTAAATACATCATTTTTTGACCCTGCTGGAGGAGGAGATCCTATTTTATACCAACATTTA
		</sequence>
		<sequence>
			<taxon idref="LEFIH391-10|MM11349|Elachista_OTU18|COI-5P"/>
			------------------------------------------------TTAAGTNTTTTAATTCGAGCAGAATTAGGTAACCCAGGNTCATTAATTGGNAATGATCAAATTTATAATACAATTGTAACAGCNCATGCTTTTATTATAATTTTTTTCATAGTTATACCTATTATAATTGGAGGATTTGGAAATTGATTAGTACCTTTAATATTAGGAGCTCCTGATATAGCTTTCCCCCGAATAAATAATATAAGATTTTGATTATTACCCCCCTCTCTTACCCTTCTAATTTTTAGAAGATTAGTAGAAAATGGAGCAGGAACTGGATGAACAGTTTACCCCCCACTTTCATCTAATATTGCCCATAGTGGAAGTTCAGTAGATCTAGCTATTTTCTCCCTACATTTAGCTGGAATCTCTTCTATTTTAGGAGCAATTAATTTTATTACTACTATCATTAATATGCGACTTTATAATATAATATTTGATCAAATACCATTATTTGTGTGAGCTGTAGGAATCACAGCCGTATTATTATTACTTTCTTTACCAGTTTTAGCAGGTGCTATTACTATATTATTAACTGATCGTAATTTAAATACATCATTTTTTGACCCT------------------------------------
		</sequence>
		<sequence>
			<taxon idref="LEFIH418-10|HM877023|MM11376|Elachista_OTU18|COI-5P"/>
			ACATTATACTTTATCTTTGGAATCTGAGCAGGAATAATTGGAACATCTTTAAGTCTTTTAATTCGAGCAGAATTAGGTAATCCAGGATCATTAATTGGGAATGATCAAATTTATAATACAATTGTAACAGCACATGCTTTTATTATAATTTTTTTCATAGTTATACCTATTATAATTGGAGGATTTGGAAATTGATTAGTACCCTTAATATTAGGAGCCCCCGATATAGCTTTCCCCCGAATAAATAATATAAGATTTTGATTATTACCCCCCTCTCTTACCCTTCTAATTTTTAGAAGATTAGTAGAAAATGGAGCAGGAACTGGATGAACAGTTTACCCCCCACTTTCATCCAATATTGCCCATAGTGGAAGTTCAGTAGATCTAGCTATTTTCTCCCTACATTTAGCTGGAATCTCTTCTATTTTAGGAGCAATTAATTTTATTACTACTATCATTAATATGCGACTTTATAATATAATATTTGATCAAATACCATTATTTGTGTGAGCTGTAGGGATTACAGCCGTATTATTATTACTTTCTTTACCAGTTTTAGCAGGTGCTATTACTATACTATTAACTGATCGTAATTTAAATACATCATTTTTTGACCCTGCTGGAGGAGGAGATCCTATTTTATATCAACATTTA
		</sequence>
		<sequence>
			<taxon idref="ELACA753-10|JF847748|MM15483|Elachista_OTU5|COI-5P"/>
			ACATTATATTTTATTTTTGGAATTTGAGCAGGATTAATAGGAACTTCTTTAAGTTTATTAATTCGAGCAGAATTAGGCAATCCAGGATCATTAATTGGGAATGACCAAATTTATAATACAATTGTAACAGCACATGCTTTTATTATAATTTTTTTTATAGTTATGCCAATTATAATCGGAGGATTTGGAAATTGATTAGTACCTTTAATATTAGGAGCTCCTGATATAGCTTTCCCCCGAATAAATAATATAAGATTTTGATTATTACCCCCCTCTCTTACTCTTTTAATTTTTAGAAGACTAGTAGAAAATGGAGCAGGAACTGGATGAACAGTTTACCCCCCACTTTCATCTAATATTGCTCACAGAGGAAGATCTGTTGATTTAACTATTTTTTCCTTACATTTAGCTGGAATTTCTTCTATTTTAGGAGCAATTAATTTTATTACTACAATTATTAATATACGTCTTTATAATATAATATTTGATCAAATACCCTTATTTGTTTGAGCTGTAGGAATTACAGCTGTTTTACTATTATTATCTTTACCTGTTTTAGCTGGAGCTATTACTATACTACTAACTGATCGTAATTTAAATACATCTTTTTTTGACCCAGCAGGAGGGGGAGACCCAATTCTTTATCAACATTTA
		</sequence>
		<sequence>
			<taxon idref="ELACA336-10|JF847452|MM16251|Elachista_OTU5|COI-5P"/>
			ACATTATATTTTATTTTTGGAATTTGAGCAGGATTAATAGGAACTTCTTTAAGTTTATTAATTCGAGCAGAATTAGGCAATCCAGGATCATTAATTGGGAATGACCAAATTTATAATACAATTGTAACAGCACATGCTTTTATTATAATTTTTTTTATAGTTATGCCAATTATAATCGGAGGATTTGGAAATTGATTAGTACCTTTAATATTAGGAGCTCCTGATATAGCTTTCCCCCGAATAAATAATATAAGATTTTGATTATTACCCCCCTCTCTTACTCTTTTAATTTTTAGAAGACTAGTAGAAAATGGAGCAGGAACTGGATGAACAGTTTACCCCCCACTTTCATCTAATATTGCTCACAGAGGAAGATCTGTTGATTTAACTATTTTTTCCTTACATTTAGCTGGAATTTCTTCTATTTTAGGAGCAATTAATTTTATTACTACAATTATTAATATACGTCTTTATAATATAATATTTGATCAAATACCCTTATTTGTTTGGGCTGTAGGAATTACAGCTGTTTTACTATTATTATCTTTACCTGTTTTAGCTGGAGCTATTACTATACTACTAACTGATCGTAATTTAAATACATCTTTTTTTGACCCAGCAGGAGGGGGAGACCCAATTCTTTATCAACATTTA
		</sequence>
		<sequence>
			<taxon idref="ELACA541-10|MM16767|Elachista_OTU15|COI-5P"/>
			ACATTATATTTTATTTTTGGAATCTGAGCAGGATTAGTTGGTACATCTTTAAGATTACTAATTCGAGCAGAATTAGGTAATCCAGGATCTTTAATCGGAAATGATCAAATTTATAATACAATTGTAACAGCACATGCTTTTATTATAATTTTTTTTATAGTTATACCTATTATAATTGGAGGATTCGGAAATTGATTAGTACCTTTAATATTAGGAGCTCCAGATATAGCTTTCCCCCGAATAAATAATATAAGATTTTGATTATTGCCCCCTTCTCTTACTCTTTTAATTTTTAGAAGATTAGTAGAAAATGGAGCAGGAACTGGATGAACAGTTTACCCCCCACTTTCATCTAATATTGCCCATAGAGGAAGTTCAGTTGATTTAGCTATTTTTTCCCTTCATTTAGCTGGAATTTCCTCTATTTTAGGGGCAATTAATTTTATTACAACTATTATTAATATGCGACTTAATAATATAATATTTGATCAAATACCATTATTTGTTTGAGCTGTGGGAATTACAGCAATTTTATTATTATTATCCCTACCTGTTTTAGCAGGTGCTATTACTATACTATTAACTGATCGTAATTTAAACACATCCTTCTTCGACCCCGCAGGAGGAGGAGACCCCATTTTATATCAACATTTA
		</sequence>
		<sequence>
			<taxon idref="LEFIH417-10|HM877022|MM11375|Elachista_OTU15|COI-5P"/>
			ACATTATATTTTATTTTTGGAATCTGAGCAGGATTAGTTGGTACATCTTTAAGATTACTAATTCGAGCAGAATTAGGTAATCCAGGATCTTTAATCGGAAATGATCAAATTTATAATACAATTGTAACAGCACATGCTTTTATTATAATTTTTTTTATAGTTATACCTATTATAATTGGAGGATTCGGAAATTGATTAGTACCTTTAATATTAGGAGCTCCAGATATAGCTTTCCCCCGAATAAATAATATAAGATTTTGATTATTGCCCCCTTCTCTTACTCTTTTAATTTTTAGAAGATTAGTAGAAAATGGAGCAGGAACTGGATGAACAGTTTACCCCCCACTTTCATCTAATATTGCCCATAGAGGAAGTTCAGTTGATTTAGCTATTTTTTCCCTTCATTTAGCTGGAATTTCCTCTATTTTAGGGGCAATTAATTTTATTACAACTATTATTAATATGCGACTTAATAATATAATATTTGATCAAATACCATTATTTGTTTGAGCTGTGGGAATTACAGCAATTTTATTATTATTATCCCTACCTGTTTTAGCAGGTGCTATTACTATACTATTAACTGATCGTAATTTAAACACATCCTTCTTCGACCCCGCAGGAGGTGGAGACCCCATTTTATATCAACATTTA
		</sequence>
		<sequence>
			<taxon idref="TYPFN036-11|MM16868|Elachista_OTU19|COI-5P"/>
			ACATTATATTTTATTTTTGGAATTTGAGCAGGAATAATTGGAACATCTTTAAGTCTTTTAATTCGAGCAGAATTAGGTAATCCAGGATCATTAATTGGGAACGATCAAATTTATAATACTATTGTAACAGCACACGCTTTTATTATAATTTTTTTTATAGTAATACCTATTATAATTGGAGGATTTGGTAATTGATTAGTACCTCTAATGCTAGGAGCCCCTGATATAGCTTTCCCCCGAATAAATAATATAAGATTTTGATTATTACCCCCCTCTCTTACTCTTCTAATTTTCAGAAGATTAGTAGAAAATGGAGCAGGAACCGGATGAACAGTTTACCCCCCACTTTCATCTAATATTGCTCATAGAGGAAGTTCAGTAGATCTAGCTATTTTCTCCTTACATTTAGCTGGAATCTCTTCTATTTTAGGAGCAATTAATTTTATTACTACTATCATTAATATACGACTTTATAATATAATATTTGATCAAATACCATTATTTGTGTGAGCCGTAGGAATTACAGCTGTACTACTATTACTTTCTTTACCAGTTTTAGCAGGAGCTATTACTATATTATTAACTGATCGTAATTTAAATACATCTTTTTTTGACCCTGCTGGAGGAGGAGACCCTATTTTATATCAACATTTA
		</sequence>
	</alignment>

	<!-- The unique patterns for codon position 1                                -->

	<!-- The unique patterns from 1 to end every 3                               -->
	<!-- npatterns=76                                                            -->
	<patterns id="CP1.patterns" from="1" every="3">
		<alignment idref="alignment"/>
	</patterns>

	<!-- The unique patterns for codon position 2                                -->

	<!-- The unique patterns from 2 to end every 3                               -->
	<!-- npatterns=42                                                            -->
	<patterns id="CP2.patterns" from="2" every="3">
		<alignment idref="alignment"/>
	</patterns>

	<!-- The unique patterns for codon position 3                                -->

	<!-- The unique patterns from 3 to end every 3                               -->
	<!-- npatterns=176                                                           -->
	<patterns id="CP3.patterns" from="3" every="3">
		<alignment idref="alignment"/>
	</patterns>

	<!-- A prior assumption that the population size has remained constant       -->
	<!-- throughout the time spanned by the genealogy.                           -->
	<constantSize id="constant" units="substitutions">
		<populationSize>
			<parameter id="constant.popSize" value="0.067" lower="0.0"/>
		</populationSize>
	</constantSize>

	<!-- Generate a random starting tree under the coalescent process            -->
	<coalescentTree id="startingTree" rootHeight="0.067">
		<taxa idref="taxa"/>
		<constantSize idref="constant"/>
	</coalescentTree>

	<!-- Generate a tree model                                                   -->
	<treeModel id="treeModel">
		<coalescentTree idref="startingTree"/>
		<rootHeight>
			<parameter id="treeModel.rootHeight"/>
		</rootHeight>
		<nodeHeights internalNodes="true">
			<parameter id="treeModel.internalNodeHeights"/>
		</nodeHeights>
		<nodeHeights internalNodes="true" rootNode="true">
			<parameter id="treeModel.allInternalNodeHeights"/>
		</nodeHeights>
	</treeModel>

	<!-- Generate a coalescent likelihood                                        -->
	<coalescentLikelihood id="coalescent">
		<model>
			<constantSize idref="constant"/>
		</model>
		<populationTree>
			<treeModel idref="treeModel"/>
		</populationTree>
	</coalescentLikelihood>

	<!-- The uncorrelated relaxed clock (Drummond, Ho, Phillips & Rambaut (2006) PLoS Biology 4, e88 )-->
	<discretizedBranchRates id="branchRates">
		<treeModel idref="treeModel"/>
		<distribution>
			<logNormalDistributionModel meanInRealSpace="true">
				<mean>
					<parameter id="ucld.mean" value="1.0" lower="0.0"/>
				</mean>
				<stdev>
					<parameter id="ucld.stdev" value="0.3333333333333333" lower="0.0"/>
				</stdev>
			</logNormalDistributionModel>
		</distribution>
		<rateCategories>
			<parameter id="branchRates.categories"/>
		</rateCategories>
	</discretizedBranchRates>
	<rateStatistic id="meanRate" name="meanRate" mode="mean" internal="true" external="true">
		<treeModel idref="treeModel"/>
		<discretizedBranchRates idref="branchRates"/>
	</rateStatistic>
	<rateStatistic id="coefficientOfVariation" name="coefficientOfVariation" mode="coefficientOfVariation" internal="true" external="true">
		<treeModel idref="treeModel"/>
		<discretizedBranchRates idref="branchRates"/>
	</rateStatistic>
	<rateCovarianceStatistic id="covariance" name="covariance">
		<treeModel idref="treeModel"/>
		<discretizedBranchRates idref="branchRates"/>
	</rateCovarianceStatistic>

	<!-- The general time reversible (GTR) substitution model                    -->
	<gtrModel id="CP1.gtr">
		<frequencies>
			<frequencyModel dataType="nucleotide">
				<patterns idref="CP1.patterns"/>
				<frequencies>
					<parameter id="CP1.frequencies" dimension="4"/>
				</frequencies>
			</frequencyModel>
		</frequencies>
		<rateAC>
			<parameter id="CP1.ac" value="1.0" lower="0.0"/>
		</rateAC>
		<rateAG>
			<parameter id="CP1.ag" value="1.0" lower="0.0"/>
		</rateAG>
		<rateAT>
			<parameter id="CP1.at" value="1.0" lower="0.0"/>
		</rateAT>
		<rateCG>
			<parameter id="CP1.cg" value="1.0" lower="0.0"/>
		</rateCG>
		<rateGT>
			<parameter id="CP1.gt" value="1.0" lower="0.0"/>
		</rateGT>
	</gtrModel>

	<!-- The general time reversible (GTR) substitution model                    -->
	<gtrModel id="CP2.gtr">
		<frequencies>
			<frequencyModel dataType="nucleotide">
				<patterns idref="CP2.patterns"/>
				<frequencies>
					<parameter id="CP2.frequencies" dimension="4"/>
				</frequencies>
			</frequencyModel>
		</frequencies>
		<rateAC>
			<parameter id="CP2.ac" value="1.0" lower="0.0"/>
		</rateAC>
		<rateAG>
			<parameter id="CP2.ag" value="1.0" lower="0.0"/>
		</rateAG>
		<rateAT>
			<parameter id="CP2.at" value="1.0" lower="0.0"/>
		</rateAT>
		<rateCG>
			<parameter id="CP2.cg" value="1.0" lower="0.0"/>
		</rateCG>
		<rateGT>
			<parameter id="CP2.gt" value="1.0" lower="0.0"/>
		</rateGT>
	</gtrModel>

	<!-- The general time reversible (GTR) substitution model                    -->
	<gtrModel id="CP3.gtr">
		<frequencies>
			<frequencyModel dataType="nucleotide">
				<patterns idref="CP3.patterns"/>
				<frequencies>
					<parameter id="CP3.frequencies" dimension="4"/>
				</frequencies>
			</frequencyModel>
		</frequencies>
		<rateAC>
			<parameter id="CP3.ac" value="1.0" lower="0.0"/>
		</rateAC>
		<rateAG>
			<parameter id="CP3.ag" value="1.0" lower="0.0"/>
		</rateAG>
		<rateAT>
			<parameter id="CP3.at" value="1.0" lower="0.0"/>
		</rateAT>
		<rateCG>
			<parameter id="CP3.cg" value="1.0" lower="0.0"/>
		</rateCG>
		<rateGT>
			<parameter id="CP3.gt" value="1.0" lower="0.0"/>
		</rateGT>
	</gtrModel>

	<!-- site model                                                              -->
	<siteModel id="CP1.siteModel">
		<substitutionModel>
			<gtrModel idref="CP1.gtr"/>
		</substitutionModel>
		<relativeRate>
			<parameter id="CP1.mu" value="1.0" lower="0.0"/>
		</relativeRate>
		<gammaShape gammaCategories="4">
			<parameter id="CP1.alpha" value="0.5" lower="0.0"/>
		</gammaShape>
		<proportionInvariant>
			<parameter id="CP1.pInv" value="0.5" lower="0.0" upper="1.0"/>
		</proportionInvariant>
	</siteModel>

	<!-- site model                                                              -->
	<siteModel id="CP2.siteModel">
		<substitutionModel>
			<gtrModel idref="CP2.gtr"/>
		</substitutionModel>
		<relativeRate>
			<parameter id="CP2.mu" value="1.0" lower="0.0"/>
		</relativeRate>
		<gammaShape gammaCategories="4">
			<parameter id="CP2.alpha" value="0.5" lower="0.0"/>
		</gammaShape>
		<proportionInvariant>
			<parameter id="CP2.pInv" value="0.5" lower="0.0" upper="1.0"/>
		</proportionInvariant>
	</siteModel>

	<!-- site model                                                              -->
	<siteModel id="CP3.siteModel">
		<substitutionModel>
			<gtrModel idref="CP3.gtr"/>
		</substitutionModel>
		<relativeRate>
			<parameter id="CP3.mu" value="1.0" lower="0.0"/>
		</relativeRate>
		<gammaShape gammaCategories="4">
			<parameter id="CP3.alpha" value="0.5" lower="0.0"/>
		</gammaShape>
		<proportionInvariant>
			<parameter id="CP3.pInv" value="0.5" lower="0.0" upper="1.0"/>
		</proportionInvariant>
	</siteModel>

	<compoundParameter id="allMus">
		<parameter idref="CP1.mu"/>
		<parameter idref="CP2.mu"/>
		<parameter idref="CP3.mu"/>
	</compoundParameter>

	<!-- Likelihood for tree given sequence data                                 -->
	<treeLikelihood id="CP1.treeLikelihood" useAmbiguities="false">
		<patterns idref="CP1.patterns"/>
		<treeModel idref="treeModel"/>
		<siteModel idref="CP1.siteModel"/>
		<discretizedBranchRates idref="branchRates"/>
	</treeLikelihood>

	<!-- Likelihood for tree given sequence data                                 -->
	<treeLikelihood id="CP2.treeLikelihood" useAmbiguities="false">
		<patterns idref="CP2.patterns"/>
		<treeModel idref="treeModel"/>
		<siteModel idref="CP2.siteModel"/>
		<discretizedBranchRates idref="branchRates"/>
	</treeLikelihood>

	<!-- Likelihood for tree given sequence data                                 -->
	<treeLikelihood id="CP3.treeLikelihood" useAmbiguities="false">
		<patterns idref="CP3.patterns"/>
		<treeModel idref="treeModel"/>
		<siteModel idref="CP3.siteModel"/>
		<discretizedBranchRates idref="branchRates"/>
	</treeLikelihood>

	<!-- Define operators                                                        -->
	<operators id="operators">
		<scaleOperator scaleFactor="0.75" weight="0.1">
			<parameter idref="CP1.ac"/>
		</scaleOperator>
		<scaleOperator scaleFactor="0.75" weight="0.1">
			<parameter idref="CP1.ag"/>
		</scaleOperator>
		<scaleOperator scaleFactor="0.75" weight="0.1">
			<parameter idref="CP1.at"/>
		</scaleOperator>
		<scaleOperator scaleFactor="0.75" weight="0.1">
			<parameter idref="CP1.cg"/>
		</scaleOperator>
		<scaleOperator scaleFactor="0.75" weight="0.1">
			<parameter idref="CP1.gt"/>
		</scaleOperator>
		<scaleOperator scaleFactor="0.75" weight="0.1">
			<parameter idref="CP2.ac"/>
		</scaleOperator>
		<scaleOperator scaleFactor="0.75" weight="0.1">
			<parameter idref="CP2.ag"/>
		</scaleOperator>
		<scaleOperator scaleFactor="0.75" weight="0.1">
			<parameter idref="CP2.at"/>
		</scaleOperator>
		<scaleOperator scaleFactor="0.75" weight="0.1">
			<parameter idref="CP2.cg"/>
		</scaleOperator>
		<scaleOperator scaleFactor="0.75" weight="0.1">
			<parameter idref="CP2.gt"/>
		</scaleOperator>
		<scaleOperator scaleFactor="0.75" weight="0.1">
			<parameter idref="CP3.ac"/>
		</scaleOperator>
		<scaleOperator scaleFactor="0.75" weight="0.1">
			<parameter idref="CP3.ag"/>
		</scaleOperator>
		<scaleOperator scaleFactor="0.75" weight="0.1">
			<parameter idref="CP3.at"/>
		</scaleOperator>
		<scaleOperator scaleFactor="0.75" weight="0.1">
			<parameter idref="CP3.cg"/>
		</scaleOperator>
		<scaleOperator scaleFactor="0.75" weight="0.1">
			<parameter idref="CP3.gt"/>
		</scaleOperator>
		<scaleOperator scaleFactor="0.75" weight="0.1">
			<parameter idref="CP1.alpha"/>
		</scaleOperator>
		<scaleOperator scaleFactor="0.75" weight="0.1">
			<parameter idref="CP2.alpha"/>
		</scaleOperator>
		<scaleOperator scaleFactor="0.75" weight="0.1">
			<parameter idref="CP3.alpha"/>
		</scaleOperator>
		<scaleOperator scaleFactor="0.75" weight="0.1">
			<parameter idref="CP1.pInv"/>
		</scaleOperator>
		<scaleOperator scaleFactor="0.75" weight="0.1">
			<parameter idref="CP2.pInv"/>
		</scaleOperator>
		<scaleOperator scaleFactor="0.75" weight="0.1">
			<parameter idref="CP3.pInv"/>
		</scaleOperator>
		<deltaExchange delta="0.75" parameterWeights="218 218 218" weight="3">
			<parameter idref="allMus"/>
		</deltaExchange>
		<scaleOperator scaleFactor="0.75" weight="3">
			<parameter idref="ucld.mean"/>
		</scaleOperator>
		<scaleOperator scaleFactor="0.75" weight="3">
			<parameter idref="ucld.stdev"/>
		</scaleOperator>
		<subtreeSlide size="0.0067" gaussian="true" weight="15">
			<treeModel idref="treeModel"/>
		</subtreeSlide>
		<narrowExchange weight="15">
			<treeModel idref="treeModel"/>
		</narrowExchange>
		<wideExchange weight="3">
			<treeModel idref="treeModel"/>
		</wideExchange>
		<wilsonBalding weight="3">
			<treeModel idref="treeModel"/>
		</wilsonBalding>
		<scaleOperator scaleFactor="0.75" weight="3">
			<parameter idref="treeModel.rootHeight"/>
		</scaleOperator>
		<uniformOperator weight="30">
			<parameter idref="treeModel.internalNodeHeights"/>
		</uniformOperator>
		<scaleOperator scaleFactor="0.75" weight="3">
			<parameter idref="constant.popSize"/>
		</scaleOperator>
		<upDownOperator scaleFactor="0.75" weight="3">
			<up>
				<parameter idref="ucld.mean"/>
			</up>
			<down>
				<parameter idref="treeModel.allInternalNodeHeights"/>
			</down>
		</upDownOperator>
		<swapOperator size="1" weight="10" autoOptimize="false">
			<parameter idref="branchRates.categories"/>
		</swapOperator>
		<uniformIntegerOperator weight="10">
			<parameter idref="branchRates.categories"/>
		</uniformIntegerOperator>
	</operators>

	<!-- Define MCMC                                                             -->
	<mcmc id="mcmc" chainLength="40000000" autoOptimize="true" operatorAnalysis="LEFIH_191_NEW_relax_coales.ops">
		<posterior id="posterior">
			<prior id="prior">
				<gammaPrior shape="0.05" scale="10.0" offset="0.0">
					<parameter idref="CP1.ac"/>
				</gammaPrior>
				<gammaPrior shape="0.05" scale="20.0" offset="0.0">
					<parameter idref="CP1.ag"/>
				</gammaPrior>
				<gammaPrior shape="0.05" scale="10.0" offset="0.0">
					<parameter idref="CP1.at"/>
				</gammaPrior>
				<gammaPrior shape="0.05" scale="10.0" offset="0.0">
					<parameter idref="CP1.cg"/>
				</gammaPrior>
				<gammaPrior shape="0.05" scale="10.0" offset="0.0">
					<parameter idref="CP1.gt"/>
				</gammaPrior>
				<gammaPrior shape="0.05" scale="10.0" offset="0.0">
					<parameter idref="CP2.ac"/>
				</gammaPrior>
				<gammaPrior shape="0.05" scale="20.0" offset="0.0">
					<parameter idref="CP2.ag"/>
				</gammaPrior>
				<gammaPrior shape="0.05" scale="10.0" offset="0.0">
					<parameter idref="CP2.at"/>
				</gammaPrior>
				<gammaPrior shape="0.05" scale="10.0" offset="0.0">
					<parameter idref="CP2.cg"/>
				</gammaPrior>
				<gammaPrior shape="0.05" scale="10.0" offset="0.0">
					<parameter idref="CP2.gt"/>
				</gammaPrior>
				<gammaPrior shape="0.05" scale="10.0" offset="0.0">
					<parameter idref="CP3.ac"/>
				</gammaPrior>
				<gammaPrior shape="0.05" scale="20.0" offset="0.0">
					<parameter idref="CP3.ag"/>
				</gammaPrior>
				<gammaPrior shape="0.05" scale="10.0" offset="0.0">
					<parameter idref="CP3.at"/>
				</gammaPrior>
				<gammaPrior shape="0.05" scale="10.0" offset="0.0">
					<parameter idref="CP3.cg"/>
				</gammaPrior>
				<gammaPrior shape="0.05" scale="10.0" offset="0.0">
					<parameter idref="CP3.gt"/>
				</gammaPrior>

				<!-- Improper uniform prior: CP1.mu                                          -->

				<!-- Improper uniform prior: CP2.mu                                          -->

				<!-- Improper uniform prior: CP3.mu                                          -->
				<exponentialPrior mean="0.5" offset="0.0">
					<parameter idref="CP1.alpha"/>
				</exponentialPrior>
				<exponentialPrior mean="0.5" offset="0.0">
					<parameter idref="CP2.alpha"/>
				</exponentialPrior>
				<exponentialPrior mean="0.5" offset="0.0">
					<parameter idref="CP3.alpha"/>
				</exponentialPrior>
				<uniformPrior lower="0.0" upper="1.0">
					<parameter idref="CP1.pInv"/>
				</uniformPrior>
				<uniformPrior lower="0.0" upper="1.0">
					<parameter idref="CP2.pInv"/>
				</uniformPrior>
				<uniformPrior lower="0.0" upper="1.0">
					<parameter idref="CP3.pInv"/>
				</uniformPrior>
				<exponentialPrior mean="0.3333333333333333" offset="0.0">
					<parameter idref="ucld.stdev"/>
				</exponentialPrior>
				<uniformPrior lower="0.0" upper="10.0">
					<parameter idref="ucld.mean"/>
				</uniformPrior>
				<oneOnXPrior>
					<parameter idref="constant.popSize"/>
				</oneOnXPrior>
				<coalescentLikelihood idref="coalescent"/>
			</prior>
			<likelihood id="likelihood">
				<treeLikelihood idref="CP1.treeLikelihood"/>
				<treeLikelihood idref="CP2.treeLikelihood"/>
				<treeLikelihood idref="CP3.treeLikelihood"/>
			</likelihood>
		</posterior>
		<operators idref="operators"/>

		<!-- write log to screen                                                     -->
		<log id="screenLog" logEvery="4000">
			<column label="Posterior" dp="4" width="12">
				<posterior idref="posterior"/>
			</column>
			<column label="Prior" dp="4" width="12">
				<prior idref="prior"/>
			</column>
			<column label="Likelihood" dp="4" width="12">
				<likelihood idref="likelihood"/>
			</column>
			<column label="rootHeight" sf="6" width="12">
				<parameter idref="treeModel.rootHeight"/>
			</column>
			<column label="ucld.mean" sf="6" width="12">
				<parameter idref="ucld.mean"/>
			</column>
		</log>

		<!-- write log to file                                                       -->
		<log id="fileLog" logEvery="4000" fileName="LEFIH_191_NEW_relax_coales.log" overwrite="false">
			<posterior idref="posterior"/>
			<prior idref="prior"/>
			<likelihood idref="likelihood"/>
			<parameter idref="treeModel.rootHeight"/>
			<parameter idref="constant.popSize"/>
			<parameter idref="CP1.ac"/>
			<parameter idref="CP1.ag"/>
			<parameter idref="CP1.at"/>
			<parameter idref="CP1.cg"/>
			<parameter idref="CP1.gt"/>
			<parameter idref="CP2.ac"/>
			<parameter idref="CP2.ag"/>
			<parameter idref="CP2.at"/>
			<parameter idref="CP2.cg"/>
			<parameter idref="CP2.gt"/>
			<parameter idref="CP3.ac"/>
			<parameter idref="CP3.ag"/>
			<parameter idref="CP3.at"/>
			<parameter idref="CP3.cg"/>
			<parameter idref="CP3.gt"/>
			<parameter idref="CP1.alpha"/>
			<parameter idref="CP2.alpha"/>
			<parameter idref="CP3.alpha"/>
			<parameter idref="CP1.pInv"/>
			<parameter idref="CP2.pInv"/>
			<parameter idref="CP3.pInv"/>
			<compoundParameter idref="allMus"/>
			<parameter idref="ucld.mean"/>
			<parameter idref="ucld.stdev"/>
			<rateStatistic idref="meanRate"/>
			<rateStatistic idref="coefficientOfVariation"/>
			<rateCovarianceStatistic idref="covariance"/>
			<treeLikelihood idref="CP1.treeLikelihood"/>
			<treeLikelihood idref="CP2.treeLikelihood"/>
			<treeLikelihood idref="CP3.treeLikelihood"/>
			<coalescentLikelihood idref="coalescent"/>
		</log>

		<!-- write tree log to file                                                  -->
		<logTree id="treeFileLog" logEvery="4000" nexusFormat="true" fileName="LEFIH_191_NEW_relax_coales.trees" sortTranslationTable="true">
			<treeModel idref="treeModel"/>
			<discretizedBranchRates idref="branchRates"/>
			<posterior idref="posterior"/>
		</logTree>
	</mcmc>
	<report>
		<property name="timer">
			<mcmc idref="mcmc"/>
		</property>
	</report>
</beast>
