# Supplementary material for: One species in eight: DNA barcodes from type specimens resolve a taxonomic quagmire
Source: Mol Ecol Resour. 2015 Jan 5;15(4):967–84. doi: 10.1111/1755-0998.12361 (PMC4964951; doi:10.1111/1755-0998.12361)
Supplement: Supplementary file 5 — Appendix S9 XML file for executing BEAST (type association) [file MEN-15-967-s005.zip › men12361-sup-0005-AppendixS9.xml]

<?xml version="1.0" standalone="yes"?>

<!-- Generated by BEAUTi v1.7.1                                              -->
<!--       by Alexei J. Drummond, Andrew Rambaut and Marc A. Suchard         -->
<!--       Department of Computer Science, University of Auckland and        -->
<!--       Institute of Evolutionary Biology, University of Edinburgh        -->
<!--       David Geffen School of Medicine, University of California, Los Angeles-->
<!--       http://beast.bio.ed.ac.uk/                                        -->
<beast>

	<!-- The list of taxa to be analysed (can also include dates/ages).          -->
	<!-- ntax=223                                                                -->
	<taxa id="taxa">
		<taxon id="ELACA1373?12|MM21436|Elachista_OTU18"/>
		<taxon id="LEFII329?11|MM19979|Elachista_OTU11"/>
		<taxon id="ELACA754?10|JF847749|MM15484|Elachista_OTU17"/>
		<taxon id="LEFII198?11|MM11423|Elachista_OTU17"/>
		<taxon id="ELACA592?10|JF847619|MM15322|Elachista_OTU6"/>
		<taxon id="ELACA591?10|JF847618|MM15321|Elachista_OTU6"/>
		<taxon id="ELACA593?10|JF847620|MM15323|Elachista_OTU6"/>
		<taxon id="ELACA594?10|JF847621|MM15324|Elachista_OTU6"/>
		<taxon id="ELACA515?10|JF847567|MM16741|Elachista_OTU10"/>
		<taxon id="LEFIH062?10|HM876690|MM05567|Elachista_OTU10"/>
		<taxon id="LEFIH397?10|HM877002|MM11355|Elachista_OTU10"/>
		<taxon id="LEFIH082?10|HM876704|MM05588|Elachista_OTU10"/>
		<taxon id="LEFII360?11|MM20510|Elachista_OTU10"/>
		<taxon id="ELACA514?10|JF847566|MM16740|Elachista_OTU10"/>
		<taxon id="ELACA513?10|JF847565|MM16739|Elachista_OTU10"/>
		<taxon id="LEFIH074?10|HM876697|MM05580|Elachista_OTU10"/>
		<taxon id="LEFIH387?10|HM876994|MM11345|Elachista_OTU7"/>
		<taxon id="LEFIH460?10|HM877057|MM11418|Elachista_OTU7"/>
		<taxon id="LEFIH386?10|HM876993|MM11344|Elachista_OTU7"/>
		<taxon id="LEFII204?11|MM11429|Elachista_OTU7"/>
		<taxon id="LEFIJ007?10|JF853403|MM16801|Elachista_OTU7"/>
		<taxon id="LEFIH459?10|HM877056|MM11417|Elachista_OTU7"/>
		<taxon id="ELACA748?10|JF847743|MM15478|Elachista_OTU7"/>
		<taxon id="LEFIH461?10|HM877058|MM11419|Elachista_OTU7"/>
		<taxon id="LEFII202?11|MM11427|Elachista_OTU7"/>
		<taxon id="LEFII196?11|MM11421|Elachista_OTU7"/>
		<taxon id="LEFII197?11|MM11422|Elachista_OTU7"/>
		<taxon id="LEFIH462?10|HM877059|MM11420|Elachista_OTU7"/>
		<taxon id="ELACA811?11|JN267128|MM20049|Elachista_OTU8"/>
		<taxon id="LEFIH415?10|HM877020|MM11373|Elachista_OTU13"/>
		<taxon id="LEFIH403?10|HM877008|MM11361|Elachista_OTU13"/>
		<taxon id="LEFIH409?10|HM877014|MM11367|Elachista_OTU13"/>
		<taxon id="LEFIH399?10|HM877004|MM11357|Elachista_OTU13"/>
		<taxon id="LEFIJ004?10|JF853401|MM16798|Elachista_OTU13"/>
		<taxon id="LEFIH400?10|HM877005|MM11358|Elachista_OTU13"/>
		<taxon id="LEFIH401?10|HM877006|MM11359|Elachista_OTU13"/>
		<taxon id="LEFIH396?10|HM877001|MM11354|Elachista_OTU13"/>
		<taxon id="LEFIH073?10|HM876696|MM05579|Elachista_OTU13"/>
		<taxon id="LEFII201?11|MM11426|Elachista_OTU13"/>
		<taxon id="ELACA936?11|MM20174|Elachista_OTU13"/>
		<taxon id="LEFIH426?10|HM877031|MM11384|Elachista_OTU13"/>
		<taxon id="ELACA590?10|JF847617|MM15320|Elachista_OTU13"/>
		<taxon id="LEFIH411?10|HM877016|MM11369|Elachista_OTU13"/>
		<taxon id="LEFIH395?10|HM877000|MM11353|Elachista_OTU13"/>
		<taxon id="LEFIH404?10|HM877009|MM11362|Elachista_OTU13"/>
		<taxon id="ELACA512?10|JF847564|MM16738|Elachista_OTU13"/>
		<taxon id="LEFIH416?10|HM877021|MM11374|Elachista_OTU13"/>
		<taxon id="ELACA588?10|JF847615|MM15318|Elachista_OTU13"/>
		<taxon id="LEFIH413?10|HM877018|MM11371|Elachista_OTU13"/>
		<taxon id="ELACA589?10|JF847616|MM15319|Elachista_OTU13"/>
		<taxon id="LEFIH412?10|HM877017|MM11370|Elachista_OTU13"/>
		<taxon id="LEFIH406?10|HM877011|MM11364|Elachista_OTU13"/>
		<taxon id="LEFIH410?10|HM877015|MM11368|Elachista_OTU13"/>
		<taxon id="LEFIH420?10|HM877025|MM11378|Elachista_OTU13"/>
		<taxon id="LEFIH408?10|HM877013|MM11366|Elachista_OTU13"/>
		<taxon id="LEFIH402?10|HM877007|MM11360|Elachista_OTU13"/>
		<taxon id="LEFIH072?10|HM876695|MM05578|Elachista_OTU13"/>
		<taxon id="LEFIH051?10|HM876679|MM05556|Elachista_OTU13"/>
		<taxon id="LEFIH050?10|HM876678|MM05555|Elachista_OTU13"/>
		<taxon id="LEFIH414?10|HM877019|MM11372|Elachista_OTU13"/>
		<taxon id="LEFII369?11|MM20519|Elachista_OTU13"/>
		<taxon id="LEFII357?11|MM20507|Elachista_OTU13"/>
		<taxon id="LEFIH407?10|HM877012|MM11365|Elachista_OTU13"/>
		<taxon id="LEFIH398?10|HM877003|MM11356|Elachista_OTU13"/>
		<taxon id="ELACA1122?11|MM20875|Elachista_OTU13"/>
		<taxon id="ELACA571?10|JF847598|MM15301|Elachista_OTU14"/>
		<taxon id="LEFIH065?10|HM876692|MM05570|Elachista_OTU14"/>
		<taxon id="LEFIH090?10|HM876711|MM05596|Elachista_OTU14"/>
		<taxon id="ELACA339?10|JF847454|MM16254|Elachista_OTU14"/>
		<taxon id="LEFIH449?10|HM877046|MM11407|Elachista_OTU14"/>
		<taxon id="ELACA179?10|MM16379|Elachista_OTU14"/>
		<taxon id="ELACA574?10|JF847601|MM15304|Elachista_OTU14"/>
		<taxon id="ELACA573?10|JF847600|MM15303|Elachista_OTU14"/>
		<taxon id="ELACA572?10|JF847599|MM15302|Elachista_OTU14"/>
		<taxon id="LEFIH448?10|HM877045|MM11406|Elachista_OTU14"/>
		<taxon id="ELACA1293?12|MM21356|Elachista_OTU8"/>
		<taxon id="LEEUA449?11|JN267135|MM19857|Elachista_OTU8"/>
		<taxon id="COEUA053?11|MM20223|Elachista_OTU8"/>
		<taxon id="LEFIH424?10|HM877029|MM11382|Elachista_OTU8"/>
		<taxon id="LEFIH425?10|HM877030|MM11383|Elachista_OTU8"/>
		<taxon id="LEFIH392?10|HM876998|MM11350|Elachista_OTU8"/>
		<taxon id="LEFIH422?10|HM877027|MM11380|Elachista_OTU8"/>
		<taxon id="LEFIH393?10|HM876999|MM11351|Elachista_OTU8"/>
		<taxon id="LEFIH421?10|HM877026|MM11379|Elachista_OTU8"/>
		<taxon id="LEFIH423?10|HM877028|MM11381|Elachista_OTU8"/>
		<taxon id="ELACA1232?11|MM16995|Elachista_OTU8"/>
		<taxon id="ELACA1316?12|MM21379|Elachista_OTU8"/>
		<taxon id="ELACA1230?11|MM16993|Elachista_OTU2"/>
		<taxon id="ELACA1339?12|MM21402|Elachista_OTU3"/>
		<taxon id="ELACA1340?12|MM21403|Elachista_OTU2"/>
		<taxon id="ELACA1342?12|MM21405|Elachista_OTU2"/>
		<taxon id="ELACA1355?12|MM21418|Elachista_OTU2"/>
		<taxon id="ELACA1233?11|MM16996|Elachista_OTU2"/>
		<taxon id="ELACA1356?12|MM21419|Elachista_OTU2"/>
		<taxon id="ELACA1235?11|MM16998|Elachista_OTU2"/>
		<taxon id="ELACA1343?12|MM21406|Elachista_OTU2"/>
		<taxon id="ELACA1341?12|MM21404|Elachista_OTU2"/>
		<taxon id="LEFII135?10|MM18562|Elachista_OTU2"/>
		<taxon id="ELACA1231?11|MM16994|Elachista_OTU2"/>
		<taxon id="ELACA344?10|JF847458|MM16259|Elachista_OTU4"/>
		<taxon id="ELACA343?10|JF847457|MM16258|Elachista_OTU4"/>
		<taxon id="LEFII349?11|MM19999|Elachista_OTU12"/>
		<taxon id="ELACA606?10|JF847633|MM15336|Elachista_OTU12"/>
		<taxon id="ELACA340?10|JF847455|MM16255|Elachista_OTU12"/>
		<taxon id="ELACA599?10|JF847626|MM15329|Elachista_OTU12"/>
		<taxon id="ELACA545?10|MM16771|Elachista_OTU12"/>
		<taxon id="ELACA595?10|JF847622|MM15325|Elachista_OTU12"/>
		<taxon id="LEFIH376?10|HM876989|MM11334|Elachista_OTU12"/>
		<taxon id="LEFIH372?10|HM876985|MM11330|Elachista_OTU12"/>
		<taxon id="LEFIH375?10|HM876988|MM11333|Elachista_OTU12"/>
		<taxon id="LEFIH377?10|HM876990|MM11335|Elachista_OTU12"/>
		<taxon id="LEFIH373?10|HM876986|MM11331|Elachista_OTU12"/>
		<taxon id="LEFIH374?10|HM876987|MM11332|Elachista_OTU12"/>
		<taxon id="LEFIH369?10|HM876984|MM11327|Elachista_OTU12"/>
		<taxon id="LEFIH450?10|HM877047|MM11408|Elachista_OTU12"/>
		<taxon id="LEFIH453?10|HM877050|MM11411|Elachista_OTU12"/>
		<taxon id="LEFIH076?10|HM876699|MM05582|Elachista_OTU12"/>
		<taxon id="LEFIH454?10|HM877051|MM11412|Elachista_OTU12"/>
		<taxon id="LEFIH070?10|HM876693|MM05576|Elachista_OTU12"/>
		<taxon id="LEFIH457?10|HM877054|MM11415|Elachista_OTU12"/>
		<taxon id="LEFIH456?10|HM877053|MM11414|Elachista_OTU12"/>
		<taxon id="LEFIH052?10|HM876680|MM05557|Elachista_OTU12"/>
		<taxon id="LEFIH061?10|HM876689|MM05566|Elachista_OTU12"/>
		<taxon id="LEFIH089?10|HM876710|MM05595|Elachista_OTU12"/>
		<taxon id="LEFIH077?10|HM876700|MM05583|Elachista_OTU12"/>
		<taxon id="LEFIH075?10|HM876698|MM05581|Elachista_OTU12"/>
		<taxon id="LEFIH053?10|HM876681|MM05558|Elachista_OTU12"/>
		<taxon id="LEFIH087?10|HM876708|MM05593|Elachista_OTU12"/>
		<taxon id="LEFII348?11|MM19998|Elachista_OTU12"/>
		<taxon id="LEFII354?11|MM20504|Elachista_OTU12"/>
		<taxon id="LEFII206?11|MM11431|Elachista_OTU12"/>
		<taxon id="LEFII200?11|MM11425|Elachista_OTU12"/>
		<taxon id="LEFII207?11|MM11432|Elachista_OTU12"/>
		<taxon id="LEFII203?11|MM11428|Elachista_OTU12"/>
		<taxon id="LEFII199?11|MM11424|Elachista_OTU12"/>
		<taxon id="ELACA1121?11|MM20874|Elachista_OTU12"/>
		<taxon id="LEFIH370?10|MM11328|Elachista_OTU12"/>
		<taxon id="ELACA609?10|JF847636|MM15339|Elachista_OTU12"/>
		<taxon id="ELACA605?10|JF847632|MM15335|Elachista_OTU12"/>
		<taxon id="LEFII205?11|MM11430|Elachista_OTU12"/>
		<taxon id="LEFIH451?10|HM877048|MM11409|Elachista_OTU12"/>
		<taxon id="LEFIH455?10|HM877052|MM11413|Elachista_OTU12"/>
		<taxon id="ELACA610?10|JF847637|MM15340|Elachista_OTU12"/>
		<taxon id="ELACA1286?12|MM21349|Elachista_OTU5"/>
		<taxon id="ELACA747?10|JF847742|MM15477|Elachista_OTU9"/>
		<taxon id="ELACA1226?11|MM16989|Elachista_OTU16"/>
		<taxon id="ELACA1076?11|MM20829|Elachista_OTU16"/>
		<taxon id="ELACA1225?11|MM16988|Elachista_OTU16"/>
		<taxon id="ELACA1087?11|MM20840|Elachista_OTU16"/>
		<taxon id="ELACA1069?11|MM20822|Elachista_OTU16"/>
		<taxon id="ELACA1073?11|MM20826|Elachista_OTU16"/>
		<taxon id="ELACA1072?11|MM20825|Elachista_OTU16"/>
		<taxon id="ELACA1071?11|MM20824|Elachista_OTU16"/>
		<taxon id="ELACA1074?11|MM20827|Elachista_OTU16"/>
		<taxon id="ELACA1075?11|MM20828|Elachista_OTU2"/>
		<taxon id="ELACA1234?11|MM16997|Elachista_OTU2"/>
		<taxon id="LEFIH064?10|HM876691|MM05569|Elachista_OTU1"/>
		<taxon id="LEFIH078?10|HM876701|MM05584|Elachista_OTU1"/>
		<taxon id="LEFII342?11|MM19992|Elachista_OTU1"/>
		<taxon id="ELACA1369?12|MM21432|Elachista_OTU1"/>
		<taxon id="LEFIH063?10|HQ570429|MM05568|Elachista_OTU1"/>
		<taxon id="ELACA1370?12|MM21433|Elachista_OTU1"/>
		<taxon id="LEFIH081?10|HM876703|MM05587|Elachista_OTU1"/>
		<taxon id="LEFIH079?10|HM876702|MM05585|Elachista_OTU1"/>
		<taxon id="LEFIH447?10|HM877044|MM11405|Elachista_OTU18"/>
		<taxon id="LEFIH382?10|HM876991|MM11340|Elachista_OTU18"/>
		<taxon id="LEFIH383?10|HM876992|MM11341|Elachista_OTU18"/>
		<taxon id="LEFIH391?10|MM11349|Elachista_OTU18"/>
		<taxon id="LEFIH390?10|HM876997|MM11348|Elachista_OTU18"/>
		<taxon id="LEFIH389?10|HM876996|MM11347|Elachista_OTU18"/>
		<taxon id="LEFII213?11|MM11438|Elachista_OTU18"/>
		<taxon id="LEFIH068?10|HQ570431|MM05573|Elachista_OTU18"/>
		<taxon id="LEFIH066?10|HQ570430|MM05571|Elachista_OTU18"/>
		<taxon id="LEFII211?11|MM11436|Elachista_OTU18"/>
		<taxon id="LEFII212?11|MM11437|Elachista_OTU18"/>
		<taxon id="LEFIH418?10|HM877023|MM11376|Elachista_OTU18"/>
		<taxon id="ELACA1228?11|MM16991|Elachista_OTU2"/>
		<taxon id="ELACA753?10|JF847748|MM15483|Elachista_OTU5"/>
		<taxon id="ELACA336?10|JF847452|MM16251|Elachista_OTU5"/>
		<taxon id="ELACA335?10|JF847451|MM16250|Elachista_OTU5"/>
		<taxon id="ELACA337?10|JF847453|MM16252|Elachista_OTU5"/>
		<taxon id="ELACA541?10|MM16767|Elachista_OTU15"/>
		<taxon id="LEFIH405?10|HM877010|MM11363|Elachista_OTU15"/>
		<taxon id="LEFIJ005?10|JF853402|MM16799|Elachista_OTU15"/>
		<taxon id="LEFIH419?10|HM877024|MM11377|Elachista_OTU15"/>
		<taxon id="ELACA540?10|MM16766|Elachista_OTU15"/>
		<taxon id="ELACA519?10|JF847571|MM16745|Elachista_OTU15"/>
		<taxon id="ELACA539?10|MM16765|Elachista_OTU15"/>
		<taxon id="LEFIH388?10|HM876995|MM11346|Elachista_OTU15"/>
		<taxon id="LEFIH417?10|HM877022|MM11375|Elachista_OTU15"/>
		<taxon id="TYPFN014?11|MM16846|Elachista_anitella"/>
		<taxon id="TYPFN037?11|MM16869|Elachista_baldizzonella"/>
		<taxon id="TYPFN010?11|MM16842|Elachista_bazaella"/>
		<taxon id="TYPFN019?11|MM16851|Elachista_bengtssoni"/>
		<taxon id="TYPFN021?11|MM16853|Elachista_berndtiella"/>
		<taxon id="TYPFN007?11|MM16839|Elachista_blancella"/>
		<taxon id="TYPFN008?11|MM16840|Elachista_casascoensis"/>
		<taxon id="TYPFN041?11|MM16873|Elachista_gerdmaritella"/>
		<taxon id="TYPFN035?11|MM16867|Elachista_glaserella"/>
		<taxon id="TYPFN023?11|MM16855|Elachista_hispanica"/>
		<taxon id="TYPFN031?11|MM16863|Elachista_imbi"/>
		<taxon id="TYPFN026?11|MM16858|Elachista_intrigella"/>
		<taxon id="TYPFN029?11|MM16861|Elachista_karsholti"/>
		<taxon id="TYPFN038?11|MM16870|Elachista_louiseae"/>
		<taxon id="TYPFN018?11|MM16850|Elachista_michelseni"/>
		<taxon id="TYPFN006?11|MM16838|Elachista_minusculella"/>
		<taxon id="TYPFN036?11|MM16868|Elachista_moroccoensis"/>
		<taxon id="TYPFN001?11|MM16833|Elachista_multipunctella"/>
		<taxon id="TYPFN028?11|MM16860|Elachista_nielspederi"/>
		<taxon id="TYPFN003?11|MM16835|Elachista_occidentella"/>
		<taxon id="TYPFN022?11|MM16854|Elachista_olemartini"/>
		<taxon id="TYPFN034?11|MM16866|Elachista_oukaimedenensis"/>
		<taxon id="TYPFN025?11|MM16857|Elachista_povolnyi"/>
		<taxon id="TYPFN039?11|MM16871|Elachista_rikkeae"/>
		<taxon id="TYPFN020?11|MM16852|Elachista_rissaniensis"/>
		<taxon id="TYPFN015?11|MM16847|Elachista_senecai"/>
		<taxon id="TYPFN002?11|MM16834|Elachista_skulei"/>
		<taxon id="TYPFN016?11|MM16848|Elachista_toveella"/>
		<taxon id="TYPFN040?11|MM16872|Elachista_tribertiella"/>
		<taxon id="TYPFN005?11|MM16837|Elachista_vanderwolfi"/>
		<taxon id="TYPFN012?11|MM16844|Elachista_varensis"/>
		<taxon id="TYPFN011?11|MM16843|Elachista_veletaella"/>
		<taxon id="TYPFN017?11|MM16849|Elachista_wadielhiraensis"/>
	</taxa>

	<!-- The sequence alignment (each sequence refers to a taxon above).         -->
	<!-- ntax=223 nchar=654                                                      -->
	<alignment id="alignment" dataType="nucleotide">
		<sequence>
			<taxon idref="ELACA1373?12|MM21436|Elachista_OTU18"/>
			ACATTATACTTTATCTTTGGAATCTGAGCAGGAATAATTGGAACATCTTTAAGTCTTTTAATTCGAGCAGAATTAGGTAATCCAGGATCATTAATTGGAAATGATCAAATTTATAATACAATTGTAACAGCACATGCTTTTATTATAATTTTTTTCATAGTTATACCTATTATAATTGGAGGATTTGGAAATTGATTAGTACCCTTAATATTAGGAGCCCCCGATATAGCTTTCCCCCGAATAAATAATATAAGATTTTGATTATTACCCCCCTCTCTTACCCTTCTAATTTTTAGAAGATTAGTAGAAAATGGAGCAGGAACTGGATGAACAGTTTACCCCCCACTTTCATCCAATATTGCCCATAGTGGAAGTTCAGTAGATCTAGCTATTTTCTCCCTACATTTAGCTGGAATCTCTTCTATTTTAGGAGCAATTAATTTTATTACTACTATCATTAATATGCGACTTTATAATATAATATTTGATCAAATACCATTATTTGTGTGAGCTGTAGGAATTACAGCCGTATTATTATTACTTTCTTTACCAGTTTTAGCAGGTGCTATTACTATACTATTAACTGATCGTAATTTAAATACATCATTTTTTGACCCTGCTGGAGGAGGAGATCCTATTTTATATCAACATTTA
		</sequence>
		<sequence>
			<taxon idref="LEFII329?11|MM19979|Elachista_OTU11"/>
			????????????????????????????????????????????????????????????????????????????????????????????????????????????????????????????????????????????????????????????????????????????????????????????????????????????????????????????????????????????????????????????AGATTTTGACTATTACCCCCCTCTCTCACCCTTCTAATTTTTAGAAGATTAGTAGAAAACGGAGCAGGAACTGGATGAACAGTCTACCCCCCACTTTCATCTAATATTGCCCACAGAGGAAGTTCAGTCGATTTAGCTATTTTCTCTTTACATTTAGCTGGAATTTCTTCTATTTTAGGTGCAATTAATTTTATTACCACTATTATTAATATACGACTCAATAATATAATATTTGATCAAATACCATTATTTGTTTGAGCTGTAGGAATTACAGCAGTCTTATTATTATTATCTTTACCTGTTTTAGCAGGTGCTATTACTATATTATTAACTGATCGTAATTTAAATACATCATTTTTTGACCCAGCAGGAGGAGGAGACCCTATTTTATATCAACATTTA
		</sequence>
		<sequence>
			<taxon idref="ELACA754?10|JF847749|MM15484|Elachista_OTU17"/>
			ACATTATATTTTATCTTTGGAATTTGAGCAGGAATAATTGGAACATCTTTAAGTCTTTTAATTCGAGCAGAATTAGGTAATCCAGGATCATTAATTGAAAATGATCAAATTTATAATACAATTGTAACAGCACATGCTTTTATTATAATTTTTTTTATAGTTATACCTATTATAATTGGAGGATTTGGAAATTGATTAGTACCTTTAATATTAGGAGCTCCTGATATAGCTTTCCCCCGAATAAATAATATAAGATTTTGATTATTACCCCCTTCTCTTACCCTTCTAATTTTTAGAAGTTTAGTAGAAAATGGAGCAGGAACTGGATGAACAGTTTATCCCCCACTTTCATCTAATATTGCCCATAGAGGAAGTTCAGTAGATCTAGCCATTTTCTCATTACATTTAGCTGGAATCTCTTCTATTCTAGGAGCAATTAATTTTATTACTACTATTATTAATATACGACTTTATAATATAATATTTGATCAAATACCATTATTTGTATGAGCTGTAGGAATTACAGCCGTATTATTATTACTTTCCTTACCAGTTTTAGCAGGTGCTATTACTATATTATTAACTGATCGTAATTTAAATACATCTTTTTTTGACCCTGCTGGAGGAGGAGATCCTATTTTATACCAACATTTA
		</sequence>
		<sequence>
			<taxon idref="LEFII198?11|MM11423|Elachista_OTU17"/>
			ACATTATATTTTATCTTTGGAATTTGAGCAGGAATAATTGGAACATCTTTAAGTCTTTTAATTCGAGCAGAATTAGGTAATCCAGGATCATTAATTGAAAATGATCAAATTTATAATACAATTGTAACAGCACATGCTTTTATTATAATTTTTTTTATAGTTATACCTATTATAATTGGAGGATTTGGAAATTGATTAGTACCTTTAATATTAGGAGCTCCTGATATAGCTTTCCCCCGAATAAATAATATAAGATTTTGATTATTACCCCCTTCTCTTACCCTTCTAATTTTTAGAAGTTTAGTAGAAAATGGAGCAGGAACTGGATGAACAGTTTATCCCCCACTTTCATCTAATATTGCCCATAGAGGAAGTTCAGTAGATCTAGCCATTTTCTCATTACATTTAGCTGGAATCTCTTCTATTCTAGGAGCAATTAATTTTATTACTACTATTATTAATATACGACTTTATAATATAATATTTGATCAAATACCATTATTTGTATGAGCTGTAGGAATTACAGCCGTATTATTATTACTTTCCTTACCAGTTTTAGCAGGTGCTATTACTATATTATTAACTGATCGTAATTTAAATACATCTTTTTTTGACCCTGCTGGAGGAGGAGATCCTATTTTATACCAACATTTA
		</sequence>
		<sequence>
			<taxon idref="ELACA592?10|JF847619|MM15322|Elachista_OTU6"/>
			ACTTTATATTTTATTTTTGGAATTTGAGCAGGAATAGTAGGAACATCATTAAGTTTATTAATTCGAGCTGAATTAGGTAATCCTGGATCATTAATTGGGAACGATCAAATTTATAATACAATTGTAACAGCACATGCTTTTATTATAATTTTTTTCATAGTTATACCTATTATAATTGGAGGATTTGGAAATTGATTAGTACCATTAATATTAGGAGCTCCAGATATAGCTTTCCCCCGAATAAATAATATAAGATTCTGGCTATTACCTCCTTCTCTTACCCTCCTAATTTTTAGAAGATTAGTAGAAAATGGAGCAGGTACTGGATGAACAGTGTACCCCCCACTTTCATCTAATATTGCTCATAGAGGAAGATCAGTTGATTTAGCTATTTTTTCTTTACATTTAGCTGGAATTTCTTCTATTTTAGGAGCAATTAATTTTATTACTACAATTATTAATATACGACTTAATAATATAATATTTGATCAAATACCCTTATTTGTTTGAGCTGTAGGAATTACAGCAGTATTATTATTATTATCTTTACCTGTTTTAGCTGGAGCTATTACTATATTATTAACCGATCGTAATTTAAATACCTCTTTTTTTGATCCAGCTGGAGGAGGAGATCCTATTTTATATCAACATTTA
		</sequence>
		<sequence>
			<taxon idref="ELACA591?10|JF847618|MM15321|Elachista_OTU6"/>
			ACTTTATATTTTATTTTTGGAATTTGAGCAGGAATAGTAGGAACATCATTAAGTTTATTAATTCGAGCTGAATTAGGTAATCCTGGATCATTAATTGGGAACGATCAAATTTATAATACAATTGTAACAGCACATGCTTTTATTATAATTTTTTTCATAGTTATACCTATTATAATTGGAGGATTTGGAAATTGATTAGTACCATTAATATTAGGAGCTCCAGATATAGCTTTCCCCCGAATAAATAATATAAGATTCTGGCTATTACCTCCTTCTCTTACCCTCCTAATTTTTAGAAGATTAGTAGAAAATGGAGCAGGTACTGGATGAACAGTGTACCCCCCACTTTCATCTAATATTGCTCATAGAGGAAGATCAGTTGATTTAGCTATTTTTTCTTTACATTTAGCTGGAATTTCTTCTATTTTAGGAGCAATTAATTTTATTACTACAATTATTAATATACGACTTAATAATATAATATTTGATCAAATACCCTTATTTGTTTGAGCTGTAGGAATTACAGCAGTATTATTATTATTATCTTTACCTGTTTTAGCTGGAGCTATTACTATATTATTAACCGATCGTAATTTAAATACCTCTTTTTTTGATCCAGCTGGAGGAGGAGATCCTATTTTATATCAACATTTA
		</sequence>
		<sequence>
			<taxon idref="ELACA593?10|JF847620|MM15323|Elachista_OTU6"/>
			ACTTTATATTTTATTTTTGGAATTTGAGCAGGAATAGTAGGAACATCATTAAGTTTATTAATTCGAGCTGAATTAGGTAATCCTGGATCATTAATTGGGAACGATCAAATTTATAATACAATTGTAACAGCACATGCTTTTATTATAATTTTTTTCATAGTTATACCTATTATAATTGGAGGATTTGGAAATTGATTAGTACCATTAATATTAGGAGCTCCAGATATAGCTTTCCCCCGAATAAATAATATAAGATTCTGGCTATTACCTCCTTCTCTTACCCTCCTAATTTTTAGAAGATTAGTAGAAAATGGAGCAGGTACTGGATGAACAGTGTACCCCCCACTTTCATCTAATATTGCTCATAGAGGAAGATCAGTTGATTTAGCTATTTTTTCTTTACATTTAGCTGGAATTTCTTCTATTTTAGGAGCAATTAATTTTATTACTACAATTATTAATATACGACTTAATAATATAATATTTGATCAAATACCCTTATTTGTTTGAGCTGTAGGAATTACAGCAGTATTATTATTATTATCTTTACCTGTTTTAGCTGGAGCTATTACTATATTATTAACCGATCGTAATTTAAATACCTCTTTTTTTGACCCAGCTGGAGGAGGAGATCCTATTTTATATCAACATTTA
		</sequence>
		<sequence>
			<taxon idref="ELACA594?10|JF847621|MM15324|Elachista_OTU6"/>
			ACTTTATATTTTATTTTTGGAATTTGAGCAGGAATAGTAGGAACATCATTAAGTTTATTAATTCGAGCTGAATTAGGTAATCCTGGATCATTAATTGGGAACGATCAAATTTATAATACAATTGTAACAGCACATGCTTTTATTATAATTTTTTTCATAGTTATACCTATTATAATTGGAGGATTTGGAAATTGATTAGTACCATTAATATTAGGAGCTCCAGATATAGCTTTCCCCCGAATAAATAATATAAGATTCTGGCTATTACCTCCTTCTCTTACCCTCCTAATTTTTAGAAGATTAGTAGAAAATGGAGCAGGTACTGGATGAACAGTGTACCCCCCACTTTCATCTAATATTGCTCATAGAGGAAGATCAGTTGATTTAGCTATTTTTTCTTTACATTTAGCTGGAATTTCTTCTATTTTAGGAGCAATTAATTTTATTACTACAATTATTAATATACGACTTAATAATATAATATTTGATCAAATACCCTTATTTGTTTGAGCTGTAGGAATTACAGCAGTATTATTATTATTATCTTTACCTGTTTTAGCTGGAGCTATTACTATATTATTAACCGATCGTAATTTAAATACCTCTTTTTTTGATCCAGCTGGAGGAGGAGATCCTATTTTATATCAACATTTA
		</sequence>
		<sequence>
			<taxon idref="ELACA515?10|JF847567|MM16741|Elachista_OTU10"/>
			ACATTATACTTTATTTTTGGAATTTGAGCAGGATTAGTTGGTACATCTTTAAGATTATTAATTCGAGCAGAATTAGGAAACCCTGGATCATTAATCGGAAATGATCAAATTTATAATACAATTGTAACGGCCCACGCCTTTATCATAATTTTTTTTATAGTTATACCTATTATAATTGGAGGATTTGGAAATTGATTAGTACCTTTAATATTAGGAGCTCCAGATATAGCTTTCCCCCGAATAAATAATATAAGATTTTGATTATTACCTCCTTCTCTTACTCTTCTAATTTTTAGAAGACTAGTAGAAAATGGAGCAGGAACCGGATGAACAGTTTACCCCCCACTTTCATCTAATATTGCTCATGGAGGAAGTTCAGTCGATTTAGCTATTTTCTCTTTACATTTAGCTGGAATTTCTTCTATTTTAGGTGCAATTAACTTTATTACCACTATTATTAATATACGACTTAATAACATAATATTTGATCAAATACCATTATTTGTTTGAGCCGTAGGAATTACAGCAGTTTTATTATTATTATCTTTACCTGTTTTAGCAGGTGCTATTACTATATTATTAACTGATCGTAACTTAAATACATCATTTTTTGACCCAGCAGGAGGAGGAGATCCTATTTTATATCAACATTTA
		</sequence>
		<sequence>
			<taxon idref="LEFIH062?10|HM876690|MM05567|Elachista_OTU10"/>
			ACATTATACTTTATTTTTGGAATTTGAGCAGGATTAGTTGGTACATCTTTAAGATTATTAATTCGAGCAGAATTAGGAAACCCTGGATCATTAATCGGAAATGATCAAATTTATAATACAATTGTAACGGCCCACGCCTTTATCATAATTTTTTTTATAGTTATACCTATTATAATTGGAGGATTTGGAAATTGATTAGTACCTTTAATATTAGGAGCTCCAGATATAGCTTTCCCCCGAATAAATAATATAAGATTTTGATTATTACCCCCTTCTCTAACTCTTCTAATTTTTAGAAGACTAGTAGAAAATGGAGCAGGAACCGGATGAACAGTTTACCCCCCACTTTCATCTAATATTGCTCATGGAGGAAGTTCAGTCGATTTAGCTATTTTCTCTTTACATTTAGCTGGAATTTCTTCTATTTTAGGTGCAATTAACTTTATTACCACTATTATCAATATACGACTTAATAACATAATATTTGATCAAATACCATTATTTGTTTGAGCCGTAGGAATTACAGCAGTTTTATTATTATTATCTTTACCTGTTTTAGCAGGTGCTATTACTATATTATTAACTGATCGTAACTTAAATACATCATTTTTTGACCCAGCAGGAGGAGGAGATCCTATTTTATATCAACATTTA
		</sequence>
		<sequence>
			<taxon idref="LEFIH397?10|HM877002|MM11355|Elachista_OTU10"/>
			ACATTATACTTTATTTTTGGAATTTGAGCAGGATTAGTTGGTACATCTTTAAGATTATTAATTCGAGCAGAATTAGGAAACCCTGGATCATTAATCGGAAATGATCAAATTTATAATACAATTGTAACGGCCCACGCCTTTATCATAATTTTTTTTATAGTTATACCTATTATAATTGGAGGATTTGGAAATTGATTAGTACCTTTAATATTAGGAGCTCCAGATATAGCTTTCCCCCGAATAAATAATATAAGATTTTGATTATTACCTCCTTCTCTTACTCTTCTAATTTTTAGAAGACTAGTAGAAAATGGAGCAGGAACCGGATGAACAGTTTACCCCCCACTTTCATCTAATATTGCTCATGGAGGAAGTTCAGTCGATTTAGCTATTTTCTCTTTACATTTAGCTGGAATTTCTTCTATTTTAGGTGCAATTAACTTTATTACCACTATTATTAATATACGACTTAATAACATAATATTTGATCAAATACCATTATTTGTTTGAGCCGTAGGAATTACAGCAGTTTTATTATTATTATCTTTACCTGTTTTAGCAGGTGCTATTACTATATTATTAACTGATCGTAACTTAAATACATCATTCTTTGACCCAGCAGGAGGAGGAGATCCTATTTTATATCAACATTTA
		</sequence>
		<sequence>
			<taxon idref="LEFIH082?10|HM876704|MM05588|Elachista_OTU10"/>
			????????????????????????TGAGCAGGATTAGTTGGTACATCTTTAAGATTATTAATTCGAGCAGAATTAGGAAACCCTGGATCATTAATCGGAAATGATCAAATTTATAATACAATTGTAACGGCCCACGCCTTTATCATAATTTTTTTTATAGTTATACCTATTATAATTGGAGGATTTGGAAATTGATTAGTACCTTTAATATTAGGAGCTCCAGATATAGCTTTCCCCCGAATAAATAATATAAGATTTTGATTATTACCTCCTTCTCTTACTCTTCTAATTTTTAGAAGACTAGTAGAAAATGGAGCAGGAACCGGATGAACAGTTTACCCCCCACTTTCATCTAATATTGCTCATGGAGGAAGTTCAGTCGATTTAGCTATTTTCTCTTTACATTTAGCTGGAATTTCTTCTATTTTAGGTGCAATTAACTTTATTACCACTATTATTAATATACGACTTAATAACATAATATTTGATCAAATACCATTATTTGTTTGAGCCGTAGGAATTACAGCAGTTTTATTATTATTATCTTTACCTGTTTTAGCAGGTGCTATTACTATATTATTAACTGATCGTAACTTAAATACATCATTTTTTGACCCAGCAGGAGGAGGAGATCCTATTTTATATCAACATTTA
		</sequence>
		<sequence>
			<taxon idref="LEFII360?11|MM20510|Elachista_OTU10"/>
			ACATTATACTTTATTTTTGGAATTTGAGCAGGATTAGTTGGTACATCTTTAAGATTATTAATTCGAGCAGAATTAGGAAACCCTGGATCATTAATCGGAAATGATCAAATTTATAATACAATTGTAACGGCCCACGCCTTTATCATAATTTTTTTTATAGTTATACCTATTATAATTGGAGGATTTGGAAATTGATTAGTACCTTTAATATTAGGAGCTCCAGATATAGCTTTCCCCCGAATAAATAATATAAGATTTTGATTATTACCTCCTTCTCTTACTCTTCTAATTTTTAGAAGACTAGTAGAAAATGGAGCAGGAACCGGATGAACAGTTTACCCCCCACTTTCATCTAATATTGCTCATGGAGGAAGTTCAGTCGATTTAGCTATTTTCTCTTTACATTTAGCTGGAATTTCTTCTATTTTAGGTGCAATTAACTTTATTACCACTATTATTAATATACGACTTAATAACATAATATTTGATCAAATACCATTATTTGTTTGAGCTGTAGGAATTACAGCAGTTTTATTATTATTATCTTTACCTGTTTTAGCGGGTGCTATTACTATATTATTAACTGATCGTAACTTAAATACATCATTTTTTGACCCAGCAGGAGGA???????????????????????????
		</sequence>
		<sequence>
			<taxon idref="ELACA514?10|JF847566|MM16740|Elachista_OTU10"/>
			ACATTATACTTTATTTTTGGAATTTGAGCAGGATTAGTTGGTACATCTTTAAGATTATTAATTCGAGCAGAATTAGGGAACCCTGGATCATTAATCGGAAATGATCAAATTTATAATACAATTGTAACGGCCCACGCCTTTATCATAATTTTTTTTATAGTTATACCTATTATAATTGGAGGATTTGGAAATTGATTAGTACCTTTAATATTAGGAGCTCCAGATATAGCTTTCCCCCGAATAAATAATATAAGATTTTGATTATTACCTCCTTCTCTTACTCTTCTAATTTTTAGAAGACTAGTAGAAAATGGAGCAGGAACCGGATGAACAGTTTACCCCCCACTTTCATCTAATATTGCTCATGGAGGAAGTTCAGTCGATTTAGCTATTTTCTCTTTACATTTAGCTGGAATTTCTTCTATTTTAGGTGCAATTAACTTTATTACCACTATTATTAATATACGACTTAATAACATAATATTTGATCAAATACCATTATTTGTTTGAGCCGTAGGAATTACAGCAGTTTTATTATTATTATCTTTACCTGTTTTAGCAGGTGCTATTACTATATTATTAACTGATCGTAACTTAAATACATCATTTTTTGACCCAGCAGGAGGAGGAGATCCTATTTTATATCAACATTTA
		</sequence>
		<sequence>
			<taxon idref="ELACA513?10|JF847565|MM16739|Elachista_OTU10"/>
			ACATTATACTTTATTTTTGGAATTTGAGCAGGATTAGTTGGTACATCTTTAAGATTATTAATTCGAGCAGAATTAGGAAACCCTGGATCATTAATCGGAAATGATCAAATTTATAATACAATTGTAACGGCCCACGCCTTTATCATAATTTTTTTTATAGTTATACCTATTATAATTGGAGGATTTGGAAATTGATTAGTACCTTTAATATTAGGAGCTCCAGATATAGCTTTCCCCCGAATAAATAATATAAGATTTTGATTATTACCTCCTTCTCTTACTCTTCTAATTTTTAGAAGACTAGTAGAAAATGGAGCAGGAACCGGATGAACAGTTTACCCCCCACTTTCATCTAATATTGCTCATGGAGGAAGTTCAGTCGATTTAGCTATTTTCTCTTTACATTTAGCTGGAATTTCTTCTATTTTAGGTGCAATTAACTTTATTACCACTATTATTAATATACGACTTAATAACATAATATTTGATCAAATACCATTATTTGTTTGAGCCGTAGGAATTACAGCAGTTTTATTATTATTATCTTTACCTGTTTTAGCAGGTGCTATTACTATATTATTAACTGATCGTAACTTAAATACATCATTTTTTGACCCAGCAGGAGGAGGAGATCCTATTTTATATCAACATTTA
		</sequence>
		<sequence>
			<taxon idref="LEFIH074?10|HM876697|MM05580|Elachista_OTU10"/>
			ACATTATACTTTATTTTTGGAATTTGAGCAGGATTAGTTGGTACATCTTTAAGATTATTAATTCGAGCAGAATTAGGAAACCCTGGATCATTAATCGGAAATGATCAAATTTATAATACAATTGTAACGGCCCACGCCTTTATCATAATTTTTTTTATAGTTATACCTATTATAATTGGAGGATTTGGAAATTGATTAGTACCTTTAATATTAGGAGCTCCAGATATAGCTTTCCCCCGAATAAATAATATAAGATTTTGATTATTACCTCCTTCTCTTACTCTTCTAATTTTTAGAAGACTAGTAGAAAATGGAGCAGGAACCGGATGAACAGTTTACCCCCCACTTTCATCTAATATTGCTCATGGAGGAAGTTCAGTCGATTTAGCTATTTTCTCTTTACATTTAGCTGGAATTTCTTCTATTTTAGGTGCAATTAACTTTATTACCACTATTATTAATATACGACTTAATAACATAATATTTGATCAAATACCATTATTTGTTTGAGCCGTAGGAATTACAGCAGTTTTATTATTATTATCTTTACCTGTTTTAGCAGGTGCTATTACTATATTATTAACTGATCGTAACTTAAATACATCATTTTTTGACCCAGCAGGAGGAGGAGATCCTATTTTATATCAACATTTA
		</sequence>
		<sequence>
			<taxon idref="LEFIH387?10|HM876994|MM11345|Elachista_OTU7"/>
			ACATTATATTTTATTTTTGGAATTTGAGCAGGATTAGTAGGAACATCCTTAAGATTATTAATCCGAGCAGAATTAGGTAACCCCGGATCATTAATTGGGAATGATCAAATTTATAATACAATTGTAACAGCTCATGCCTTTATTATAATTTTTTTTATAGTTATACCTATTATAATTGGAGGATTTGGAAATTGATTAGTACCTTTAATATTAGGAGCCCCAGATATAGCTTTCCCCCGAATAAATAATATAAGATTTTGATTATTACCTCCTTCTCTTACTCTTCTAATTTTTAGAAGATTAGTAGAAAATGGAGCAGGAACTGGATGAACAGTTTACCCCCCACTTTCATCTAATATTGCTCATGGAGGAAGTTCAGTCGATTTAGCTATTTTTTCTTTGCATTTAGCAGGAATTTCTTCTATTTTAGGAGCAATTAATTTTATTACCACTATTATTAATATACGACTTAATAATATAATATTTGATCAAATACCATTATTTGTTTGAGCTGTAGGAATTACAGCAGTTTTATTACTATTATCTTTACCTGTTCTAGCAGGTGCTATTACTATATTATTAACTGATCGTAATTTAAATACATCATTTTTTGACCCAGCAGGAGGAGGAGACCCTATTTTATACCAACACTTA
		</sequence>
		<sequence>
			<taxon idref="LEFIH460?10|HM877057|MM11418|Elachista_OTU7"/>
			ACATTATATTTTATTTTTGGAATTTGAGCAGGATTAGTAGGAACATCCTTAAGATTATTAATTCGAGCAGAATTAGGTAACCCCGGATCATTAATTGGGAATGATCAAATTTATAATACAATTGTAACAGCTCATGCCTTTATTATAATTTTTTTTATAGTTATACCTATTATAATTGGAGGATTTGGAAATTGATTAGTACCTTTAATATTAGGAGCCCCAGATATAGCTTTCCCCCGAATAAATAATATAAGATTTTGATTATTGCCTCCTTCTCTTACTCTTCTAATTTTTAGAAGATTAGTAGAAAATGGAGCAGGAACTGGATGAACAGTTTACCCCCCACTTTCATCTAATATTGCTCATGGAGGAAGTTCAGTCGATTTAGCTATTTTTTCTTTACATTTAGCTGGAATTTCTTCTATTTTAGGAGCAATTAATTTTATTACCACTATTATTAATATACGACTTAATAATATAATATTTGATCAAATACCATTATTCGTTTGAGCTGTAGGAATTACAGCAGTCTTATTACTATTATCTTTACCTGTTCTAGCAGGGGCTATCACTATATTATTAACTGATCGTAATTTAAATACATCATTTTTTGACCCAGCAGGAGGAGGAGACCCCATTTTATACCAACACTTA
		</sequence>
		<sequence>
			<taxon idref="LEFIH386?10|HM876993|MM11344|Elachista_OTU7"/>
			ACATTATATTTTATTTTTGGAATTTGAGCAGGATTAGTAGGAACATCCTTAAGATTATTAATCCGAGCAGAATTAGGTAACCCCGGATCATTAATTGGGAATGATCAAATTTATAATACAATTGTAACAGCTCATGCCTTTATTATAATTTTTTTTATAGTTATACCTATTATAATTGGAGGATTTGGAAATTGATTAGTACCTTTAATATTAGGAGCCCCAGATATAGCTTTCCCCCGAATAAATAATATAAGATTTTGATTATTACCTCCTTCTCTTACTCTTCTAATTTTTAGAAGATTAGTAGAAAATGGAGCAGGAACTGGATGAACAGTTTACCCCCCACTTTCATCTAATATTGCTCATGGAGGAAGTTCAGTCGATTTAGCTATTTTTTCTTTGCATTTAGCAGGAATTTCTTCTATTTTAGGAGCAATTAATTTTATTACCACTATTATTAATATACGACTTAATAATATAATATTTGATCAAATACCATTATTTGTTTGAGCTGTAGGAATTACAGCAGTTTTATTACTATTATCTTTACCTGTTCTAGCAGGTGCTATTACTATATTATTAACTGATCGTAATTTAAATACATCATTTTTTGACCCAGCAGGAGGAGGAGACCCTATTTTATACCAACACTTA
		</sequence>
		<sequence>
			<taxon idref="LEFII204?11|MM11429|Elachista_OTU7"/>
			ACATTATATTTTATTTTTGGAATTTGAGCAGGATTAGTAGGAACATCCTTAAGATTATTAATTCGAGCAGAATTAGGTAACCCCGGATCATTAATTGGGAATGATCAAATTTATAATACAATTGTAACAGCTCATGCCTTTATTATAATTTTTTTTATAGTTATACCTATTATAATTGGAGGATTTGGAAATTGATTAGTACCTTTAATATTAGGAGCCCCAGATATAGCTTTCCCCCGAATAAATAATATAAGATTTTGATTATTGCCTCCTTCTCTTACTCTTCTAATTTTTAGAAGATTAGTAGAAAATGGAGCAGGAACTGGATGAACAGTTTACCCCCCACTTTCATCTAATATTGCTCATGGAGGAAGTTCAGTCGATTTAGCTATTTTTTCTTTGCATTTAGCTGGAATTTCTTCTATTTTAGGAGCAATTAATTTTATTACCACTATTATTAATATACGACTTAATAATATAATATTTGATCAAATACCATTATTCGTTTGAGCTGTAGGAATTACAGCAGTCTTATTACTATTATCTTTACCTGTTCTAGCAGGGGCTATCACTATATTATTAACTGATCGTAATTTAAATACATCATTTTTTGACCCAGCAGGAGGAGGAGACCCCATTTTATACCAACACTTA
		</sequence>
		<sequence>
			<taxon idref="LEFIJ007?10|JF853403|MM16801|Elachista_OTU7"/>
			ACATTATATTTTATTTTTGGAATTTGAGCAGGATTAGTAGGAACATCCTTAAGATTATTAATTCGAGCAGAATTAGGTAACCCCGGATCATTAATTGGGAATGATCAAATTTATAATACAATTGTAACAGCTCATGCCTTTATTATAATTTTTTTTATAGTTATACCTATTATAATTGGAGGATTTGGAAATTGATTAGTACCTTTAATATTAGGAGCCCCAGATATAGCTTTCCCCCGGATAAATAATATAAGATTTTGATTATTGCCTCCTTCTCTTACTCTTCTAATTTTTAGAAGATTAGTAGAAAATGGAGCAGGAACTGGATGAACAGTTTACCCCCCACTTTCATCTAATATTGCTCATGGAGGAAGTTCAGTCGATTTAGCTATTTTTTCTTTACATTTAGCTGGAATTTCTTCTATTTTAGGAGCAATTAATTTTATTACCACTATTATTAATATACGACTTAATAATATAATATTTGATCAAATACCATTATTCGTTTGAGCTGTAGGAATTACAGCAGTCTTATTACTATTATCTTTACCTGTTCNAGCNGGAGCTATCACTATATTATTAACTGATCGTAATTTAAATACATCATTTTTTGACCCAGCAGGAGGAGGAGACCCCATTTTATACCAACACTTA
		</sequence>
		<sequence>
			<taxon idref="LEFIH459?10|HM877056|MM11417|Elachista_OTU7"/>
			ACATTATATTTTATTTTTGGAATTTGAGCAGGATTAGTAGGAACATCCTTAAGATTATTAATTCGAGCAGAATTAGGTAACCCCGGATCATTAATTGGGAATGATCAAATTTATAATACAATTGTAACAGCTCATGCCTTTATTATAATTTTTTTTATAGTTATACCTATTATAATTGGAGGATTTGGAAATTGATTAGTACCTTTAATATTAGGAGCCCCAGATATAGCTTTCCCCCGAATAAATAATATAAGATTTTGATTATTGCCTCCTTCTCTTACTCTTCTAATTTTTAGAAGATTAGTAGAAAATGGAGCAGGAACTGGATGAACAGTTTACCCCCCACTTTCATCTAATATTGCTCATGGAGGAAGTTCAGTCGATTTAGCTATTTTTTCTTTACATTTAGCTGGAATTTCTTCTATTTTAGGAGCAATTAATTTTATTACCACTATTATTAATATACGACTTAATAATATAATATTTGATCAAATACCATTATTCGTTTGAGCTGTAGGAATTACAGCAGTCTTATTACTATTATCTTTACCTGTTCTAGCAGGGGCTATCACTATATTATTAACTGATCGTAATTTAAATACATCATTTTTTGACCCAGCAGGAGGAGGAGACCCCATTTTATACCANCACTTA
		</sequence>
		<sequence>
			<taxon idref="ELACA748?10|JF847743|MM15478|Elachista_OTU7"/>
			ACATTATATTTTATTTTTGGAATTTGAGCAGGATTAGTAGGAACATCCTTAAGATTATTAATTCGAGCAGAATTAGGTAACCCCGGATCATTAATTGGGAATGATCAAATTTATAATACAATTGTAACAGCTCATGCCTTTATTATAATTTTTTTTATAGTTATACCTATTATAATTGGAGGATTTGGAAATTGATTAGTACCTTTAATATTAGGAGCCCCAGATATAGCTTTCCCCCGAATAAATAATATAAGATTTTGATTATTGCCTCCTTCTCTTACTCTTCTAATTTTTAGAAGATTAGTAGAAAATGGAGCAGGAACTGGATGAACAGTTTACCCCCCACTTTCATCTAATATTGCTCATGGAGGAAGTTCAGTCGATTTAGCTATTTTTTCTTTACATTTAGCTGGAATTTCTTCTATTTTAGGAGCAATTAATTTTATTACCACTATTATTAATATACGACTTAATAATATAATATTTGATCAAATACCATTATTCGTTTGAGCTGTAGGAATTACAGCAGTCTTATTACTATTATCTTTACCTGTTCTAGCAGGGGCTATCACTATATTATTAACTGATCGTAATTTAAATACATCATTTTTTGACCCAGCAGGAGGAGGAGACCCCATTTTATACCAACACTTA
		</sequence>
		<sequence>
			<taxon idref="LEFIH461?10|HM877058|MM11419|Elachista_OTU7"/>
			ACATTATATTTTATTTTTGGAATTTGAGCAGGATTAGTAGGAACATCCTTAAGATTATTAATTCGAGCAGAATTAGGTAACCCCGGATCATTAATTGGGAATGATCAAATTTATAATACAATTGTAACAGCTCATGCCTTTATTATAATTTTTTTTATAGTTATACCTATTATAATTGGAGGATTTGGAAATTGATTAGTACCTTTAATATTAGGAGCCCCAGATATAGCTTTCCCCCGAATAAATAATATAAGATTTTGATTATTGCCTCCTTCTCTTACTCTTCTAATTTTTAGAAGATTAGTAGAAAATGGAGCAGGAACTGGATGAACAGTTTACCCCCCACTTTCATCTAATATTGCTCATGGAGGAAGTTCAGTCGATTTAGCTATTTTTTCTTTACATTTAGCTGGAATTTCTTCTATTTTAGGAGCAATTAATTTTATTACCACTATTATTAATATACGACTTAATAATATAATATTTGATCAAATACCATTATTCGTTTGAGCTGTAGGAATTACAGCAGTCTTATTACTATTATCTTTACCTGTTCTAGCAGGGGCTATCACTATATTATTAACTGATCGTAATTTAAATACATCATTTTTTGACCCNGCAGGAGGAGGAGACCCCATTTTATACCAACACTTA
		</sequence>
		<sequence>
			<taxon idref="LEFII202?11|MM11427|Elachista_OTU7"/>
			ACATTATATTTTATTTTTGGAATTTGAGCAGGATTAGTAGGAACATCCTTAAGATTATTAATTCGAGCAGAATTAGGTAACCCCGGATCATTAATTGGGAATGATCAAATTTATAATACAATTGTAACAGCTCATGCCTTTATTATAATTTTTTTTATAGTTATACCTATTATAATTGGAGGATTTGGAAATTGATTAGTACCTTTAATATTAGGAGCCCCAGATATAGCTTTCCCCCGAATAAATAATATAAGATTTTGATTATTGCCTCCTTCTCTTACTCTTCTAATTTTTAGAAGATTAGTAGAAAATGGAGCAGGAACTGGATGAACAGTTTACCCCCCACTTTCATCTAATATTGCTCATGGAGGAAGTTCAGTCGATTTAGCTATTTTTTCTTTACATTTAGCTGGAATTTCTTCTATTTTAGGAGCAATTAATTTTATTACCACTATTATTAATATACGACTTAATAATATAATATTTGATCAAATACCATTATTCGTTTGAGCTGTAGGAATTACAGCAGTCTTATTACTATTATCTTTACCTGTTCTAGCAGGGGCTATCACTATATTATTAACTGATCGTAATTTAAATACATCATTTTTTGACCCAGCAGGAGGAGGAGACCCCATTTTATACCAACACTTA
		</sequence>
		<sequence>
			<taxon idref="LEFII196?11|MM11421|Elachista_OTU7"/>
			ACATTATATTTTATTTTTGGAATTTGAGCAGGATTAGTAGGAACATCCTTAAGATTATTAATTCGAGCAGAATTAGGTAACCCCGGATCATTAATTGGGAATGATCAAATTTATAATACAATTGTAACAGCTCATGCCTTTATTATAATTTTTTTTATAGTTATACCTATTATAATTGGAGGATTTGGAAATTGATTAGTACCTTTAATATTAGGAGCCCCAGATATAGCTTTCCCCCGAATAAATAATATAAGATTTTGATTATTGCCTCCTTCTCTTACTCTTCTAATTTTTAGAAGATTAGTAGAAAATGGAGCAGGAACTGGATGAACAGTTTACCCCCCACTTTCATCTAATATTGCTCATGGAGGAAGTTCAGTCGATTTAGCTATTTTTTCTTTACATTTAGCTGGAATTTCTTCTATTTTAGGAGCAATTAATTTTATTACCACTATTATTAATATACGACTTAATAATATAATATTTGATCAAATACCATTATTCGTTTGAGCTGTAGGAATTACAGCAGTCTTATTACTATTATCTTTACCTGTTCTAGCAGGGGCTATCACTATATTATTAACTGATCGTAATTTAAATACATCATTTTTTGACCCAGCA?????????????????????????????????
		</sequence>
		<sequence>
			<taxon idref="LEFII197?11|MM11422|Elachista_OTU7"/>
			ACATTATATTTTATTTTTGGAATTTGAGCAGGATTAGTAGGAACATCCTTAAGATTATTAATTCGAGCAGAATTAGGTAACCCCGGATCATTAATTGGAAATGATCAAATTTATAATACAATTGTAACAGCTCATGCCTTTATTATAATTTTTTTTATAGTTATACCTATTATAATTGGAGGATTTGGGAATTGATTAGTACCTTTAATATTAGGAGCCCCAGATATAGCTTTCCCCCGAATAAATAATATAAGATTTTGATTATTGCCTCCTTCTCTTACTCTTCTAATTTTTAGAAGATTAGTAGAAAATGGAGCAGGAACTGGATGAACAGTTTACCCCCCACTTTCATCTAATATTGCTCATGGAGGAAGTTCAGTCGATTTAGCTATTTTTTCTTTGCATTTAGCTGGAATTTCTTCTATTTTAGGAGCAATTAATTTTATTACCACTATTATTAATATACGACTTAATAATATAATATTTGATCAAATACCATTATTCGTTTGAGCTGTAGGAATTACAGCAGTCTTATTACTATTATCTTTACCTGTTCTAGCAGGAGCTATCACTATATTATTA????????????????????????????????????????????????????????????????????????
		</sequence>
		<sequence>
			<taxon idref="LEFIH462?10|HM877059|MM11420|Elachista_OTU7"/>
			ACATTATATTTTATTTTTGGAATTTGAGCAGGATTAGTAGGAACATCCTTAAGATTATTAATTCGAGCAGAATTAGGTAACCCCGGATCATTAATTGGGAATGATCAAATTTATAATACAATTGTAACAGCTCATGCCTTTATTATAATTTTTTTTATAGTTATACCTATTATAATTGGAGGATTTGGAAATTGATTAGTACCTTTAATATTAGGAGCCCCAGATATAGCTTTCCCCCGGATAAATAATATAAGATTTTGATTATTGCCTCCTTCTCTTACTCTTCTAATTTTTAGAAGATTAGTAGAAAATGGAGCAGGAACTGGATGAACAGTTTACCCCCCACTTTCATCTAATATTGCTCATGGAGGAAGTTCAGTCGATTTAGCTATTTTTTCTTTACATTTAGCTGGAATTTCTTCTATTTTAGGAGCAATTAATTTTATTACCACTATTATTAATATACGACTTAATAATATAATATTTGATCAAATACCATTATTCGTTTGAGCTGTAGGAATTACAGCAGTCTTATTACTATTATCTTTACCTGTTCTAGCAGGGGCTATCACTATATTATTAACTGATCGTAATTTAAATACATCATTTTTTGACCCAGCAGGAGGAGGAGACCCCATTTTATACCAACACTTA
		</sequence>
		<sequence>
			<taxon idref="ELACA811?11|JN267128|MM20049|Elachista_OTU8"/>
			ACATTATATTTTATTTTTGGAATTTGAGCAGGATTAGTTGGGACATCATTAAGATTATTAATTCGAGCAGAATTAGGTAATCCTGGATCATTAATTGGGAATGATCAAATTTATAATACAATTGTAACAGCCCACGCTTTTATCATAATTTTTTTTATAGTTATACCTATTATAATTGGAGGATTCGGAAATTGATTAGTACCTTTAATATTAGGAGCTCCAGATATAGCTTTCCCCCGGATAAATAACATAAGATTTTGATTGTTACCTCCCTCTCTTACTCTTCTAATTTTTAGAAGACTAGTAGAAAATGGAGCAGGAACTGGATGAACAGTTTACCCCCCACTTTCATCTAATATTGCCCATGGAGGAAGTTCAGTCGATTTAGCTATTTTTTCTTTACATTTAGCCGGAATTTCTTCTATTTTAGGTGCAATCAATTTCATCACCACTATTATTAATATACGACTTAACAATATAATATTTGATCAAATACCATTATTTGTTTGAGCTGTAGGAATTACAGCAGTTTTATTATTATTATCTTTACCTGTTTTAGCA?????????????????????????????????????????????????????????????????????????????????????????????
		</sequence>
		<sequence>
			<taxon idref="LEFIH415?10|HM877020|MM11373|Elachista_OTU13"/>
			ACATTATATTTTATTTTTGGAATCTGAGCAGGATTAATTGGCACATCTTTAAGTTTATTAATTCGAGCAGAATTAGGTAATCCAGGATCATTAATTGGAAATGATCAAATTTACAATACAATTGTAACAGCACATGCTTTTATTATAATTTTTTTTATAGTTATACCTATTATAATTGGAGGATTTGGAAATTGATTAGTACCTTTAATATTAGGAGCCCCAGATATAGCTTTCCCCCGAATAAATAATATAAGATTTTGACTATTACCCCCTTCCCTTACTCTTCTAATTTTTAGAAGATTAGTAGAAAATGGAGCAGGAACTGGATGAACAGTTTACCCCCCACTTTCATCTAATATCGCCCATGGAGGAAGTTCAGTCGATTTAGCTATTTTTTCTTTACATTTAGCGGGAATTTCTTCTATTTTAGGAGCAATTAATTTTATTACCACTATTATTAATATACGACTTAATAATATAATATTTGATCAAATACCATTATTTGTTTGAGCCGTAGGAATTACAGCAATTTTATTATTATTATCTCTACCTGTTTTAGCAGGTGCTATTACTATATTATTAACTGATCGTAATTTAAATACATCATTTTTTGATCCTGCTGGAGGAGGAGATCCTATCCTATATCAACATTTA
		</sequence>
		<sequence>
			<taxon idref="LEFIH403?10|HM877008|MM11361|Elachista_OTU13"/>
			ACATTATATTTTATTTTTGGAATCTGAGCAGGATTAATTGGCACATCTTTAAGTTTATTAATTCGAGCAGAATTAGGTAATCCAGGATCATTAATTGGAAATGATCAAATTTACAATACAATTGTAACAGCACATGCTTTTATTATAATTTTTTTTATAGTTATACCTATTATAATTGGAGGATTTGGAAATTGATTAGTACCTTTAATATTAGGAGCCCCAGATATAGCTTTCCCCCGAATAAATAATATAAGATTTTGACTATTACCCCCTTCCCTTACTCTTCTAATTTTTAGAAGATTAGTAGAAAATGGAGCAGGAACTGGATGAACAGTTTACCCCCCACTTTCATCTAATATCGCCCATGGAGGAAGTTCAGTCGATTTAGCTATTTTTTCTTTACATTTAGCGGGAATTTCTTCTATTTTAGGAGCAATTAATTTTATTACCACTATTATTAATATACGACTTAATAATATAATATTTGATCAAATACCATTATTTGTTTGAGCCGTAGGAATTACAGCAATTTTATTATTATTATCTCTACCTGTTTTAGCAGGT??????????????????????????????????????????????????????????????????????????????????????????
		</sequence>
		<sequence>
			<taxon idref="LEFIH409?10|HM877014|MM11367|Elachista_OTU13"/>
			ACATTATATTTTATTTTTGGAATCTGAGCAGGATTAATTGGCACATCTTTAAGTTTATTAATTCGAGCAGAATTAGGTAATCCAGGATCATTAATTGGAAATGATCAAATTTACAATACAATTGTAACAGCACATGCTTTTATTATAATTTTTTTTATAGTTATACCTATTATAATTGGAGGATTTGGAAATTGATTAGTACCTTTAATATTAGGAGCCCCAGATATAGCTTTCCCCCGAATAAATAATATAAGATTTTGACTATTACCCCCTTCCCTTACTCTTCTAATTTTTAGAAGATTAGTAGAAAATGGAGCAGGAACTGGATGAACAGTTTACCCCCCACTTTCATCTAATATCGCCCATGGAGGAAGTTCAGTCGATTTAGCTATTTTTTCTTTACATTTAGCGGGAATTTCTTCTATTTTAGGAGCAATTAATTTTATTACCACTATTATTAATATACGACTTAATAATATAATATTTGATCAAATACCATTATTTGTTTGAGCCGTAGGAATTACAGCAATTTTATTATTATTATCTCTACCTGTTTTAGCAGGTGCTATTACNATATTATTAACTGATCGNAATTTAAATACATCATTTTTTGATCCTGCTGGAGGAGGAGATCCTATCCTATATCAACATTTA
		</sequence>
		<sequence>
			<taxon idref="LEFIH399?10|HM877004|MM11357|Elachista_OTU13"/>
			ACATTATATTTTATTTTTGGAATCTGAGCAGGATTAATTGGCACATCTTTAAGTTTATTAATTCGAGCAGAATTAGGTAATCCAGGATCATTAATTGGAAATGATCAAATTTACAATACAATTGTAACAGCACATGCTTTTATTATAATTTTTTTTATAGTTATACCTATTATAATTGGAGGATTTGGAAATTGATTAGTACCTTTAATATTAGGAGCCCCAGATATAGCTTTCCCCCGAATAAATAATATAAGATTTTGACTATTACCCCCTTCCCTTACTCTTCTAATTTTTAGAAGATTAGTAGAAAATGGAGCAGGAACTGGATGAACAGTTTACCCCCCACTTTCATCTAATATCGCCCATGGAGGAAGTTCAGTCGATTTAGCTATTTTTTCTTTACATTTAGCGGGAATTTCTTCTATTTTAGGAGCAATTAATTTTATTACCACTATTATTAATATACGACTTAATAATATAATATTTGATCAAATACCATTATTTGTTTGAGCCGTAGGAATTACAGCAATTTTATTATTATTATCTCTACCTGTTTTAGCAGGTGCTATTACTATATTATTAACTGATCGTAATTTAAATACATCATTTTTTGATCCTGCTGGAGGAGGAGATCCTATCCTATATCAACATTTA
		</sequence>
		<sequence>
			<taxon idref="LEFIJ004?10|JF853401|MM16798|Elachista_OTU13"/>
			ACATTATATTTTATTTTTGGAATCTGAGCAGGATTAATTGGCACATCTTTAAGTTTATTAATTCGAGCAGAATTAGGTAATCCAGGATCATTAATTGGAAATGATCAAATTTACAATACAATTGTAACAGCACATGCTTTTATTATAATTTTTTTTATAGTTATACCTATTATAATTGGAGGATTTGGAAATTGATTAGTACCTTTAATATTAGGAGCCCCAGATATAGCTTTCCCCCGAATAAATAATATAAGATTTTGACTATTACCCCCTTCCCTTACTCTTCTAATTTTTAGAAGATTAGTAGAAAATGGAGCAGGAACTGGATGAACAGTTTACCCCCCACTTTCATCTAATATCGCCCATGGAGGAAGTTCAGTCGATTTAGCTATTTTTTCTTTACATTTAGCGGGAATTTCTTCTATTTTAGGAGCAATTAATTTTATTACCACTATTATTAATATACGACTTAATAATATAATATTTGATCAAATACCATTATTTGTTTGAGCCGTAGGAATTACAGCAATTTTATTATTATTATCTCTACCTGTTTTAGCAGGTGCTATTACTATATTATTAACTGATCGTAATTTAAATACATCATTTTTTGATCCTGCTGGAGGAGGAGATCCTATCCTATATCAACATTTA
		</sequence>
		<sequence>
			<taxon idref="LEFIH400?10|HM877005|MM11358|Elachista_OTU13"/>
			ACATTATATTTTATTTTTGGAATCTGAGCAGGATTAATTGGCACATCTTTAAGTTTATTAATTCGAGCAGAATTAGGTAATCCAGGATCATTAATTGGAAATGATCAAATTTACAATACAATTGTAACAGCACATGCTTTTATTATAATTTTTTTTATAGTTATACCTATTATAATTGGAGGATTTGGAAATTGATTAGTACCTTTAATATTAGGAGCCCCAGATATAGCTTTCCCCCGAATAAATAATATAAGATTTTGACTATTACCCCCTTCCCTTACTCTTCTAATTTTTAGAAGATTAGTAGAAAATGGAGCAGGAACTGGATGAACAGTTTACCCCCCACTTTCATCTAATATCGCCCATGGAGGAAGTTCAGTCGATTTAGCTATTTTTTCTTTACATTTAGCGGGAATTTCTTCTATTTTAGGAGCAATTAATTTTATTACCACTATTATTAATATACGACTTAATAATATAATATTTGATCAAATACCATTATTTGTTTGAGCCGTAGGAATTACAGCAATTTTATTATTATTATCTCTACCTGTTTTAGCAGGTGCTATTACTATATTATTAACTGATCGTAATTTAAATACATCATTTTTTGATCCTGCTGGAGGAGGAGATCCTATCCTATATCAACATTTA
		</sequence>
		<sequence>
			<taxon idref="LEFIH401?10|HM877006|MM11359|Elachista_OTU13"/>
			ACATTATATTTTATTTTTGGAATCTGAGCAGGATTAATTGGCACATCTTTAAGTTTATTAATTCGAGCAGAATTAGGTAATCCAGGATCATTAATTGGAAATGATCAAATTTACAATACAATTGTAACAGCACATGCTTTTATTATAATTTTTTTTATAGTTATACCTATTATAATTGGAGGATTTGGAAATTGATTAGTACCTTTGATATTAGGAGCCCCAGATATAGCTTTCCCCCGAATAAATAATATAAGATTTTGACTATTACCCCCTTCCCTTACTCTTCTAATTTTTAGAAGATTAGTAGAAAATGGAGCAGGAACTGGATGAACAGTTTACCCCCCACTTTCATCTAATATCGCCCATGGAGGAAGTTCAGTCGATTTAGCTATTTTTTCTTTACATTTAGCGGGAATTTCTTCTATTTTAGGAGCAATTAATTTTATTACCACTATTATTAATATACGACTTAATAATATAATATTTGATCAAATACCATTATTTGTTTGAGCCGTAGGAATTACAGCAATTTTATTATTATTATCTCTACCTGTTTTAGCAGGTGCTATTACTATATTATTAACTGATCGTAATTTAAATACATCATTTTTTGATCCTGCTGGAGGAGGAGATCCTATCCTATATCAACATTTA
		</sequence>
		<sequence>
			<taxon idref="LEFIH396?10|HM877001|MM11354|Elachista_OTU13"/>
			ACATTATATTTTATTTTTGGAATCTGAGCAGGATTAATTGGCACATCTTTAAGTTTATTAATTCGAGCAGAATTAGGTAATCCAGGATCATTAATTGGAAATGATCAAATTTACAATACAATTGTAACAGCACATGCTTTTATTATAATTTTTTTTATAGTTATACCTATTATAATTGGAGGATTTGGAAATTGATTAGTACCTTTAATATTAGGAGCCCCAGATATAGCTTTCCCCCGAATAAATAATATAAGATTTTGACTATTACCCCCTTCCCTTACTCTTCTAATTTTTAGAAGATTAGTAGAAAATGGAGCAGGAACTGGATGAACAGTTTACCCCCCACTTTCATCTAATATCGCCCATGGAGGAAGTTCAGTCGATTTAGCTATTTTTTCTTTGCATTTAGCGGGAATTTCTTCTATTTTAGGAGCAATTAATTTTATTACCACTATTATTAATATACGACTTAATAATATAATATTTGATCAAATACCATTATTTGTTTGAGCCGTAGGAATTACAGCAATTTTATTATTATTATCTCTACCTGTTTTAGCAGGTGCTATTACTATATTATTAACTGATCGTAATTTAAATACATCATTTTTTGATCCTGCTGGAGGAGGAGATCCTATCCTATATCAACATTTA
		</sequence>
		<sequence>
			<taxon idref="LEFIH073?10|HM876696|MM05579|Elachista_OTU13"/>
			ACATTATATTTTATTTTTGGAATCTGAGCAGGATTAATTGGCACATCTTTAAGTTTATTAATTCGAGCAGAATTAGGTAATCCAGGATCATTAATTGGAAATGATCAAATTTACAATACAATTGTAACAGCACATGCTTTTATTATAATTTTTTTTATAGTTATACCTATTATAATTGGAGGATTTGGAAATTGATTAGTACCTTTAATATTAGGAGCCCCAGATATAGCTTTCCCCCGAATAAATAATATAAGATTTTGACTATTACCCCCTTCCCTTACTCTTCTAATTTTTAGAAGATTAGTAGAAAATGGAGCAGGAACTGGATGAACAGTTTACCCCCCACTTTCATCTAATATCGCCCATGGGGGAAGTTCAGTCGATTTAGCTATTTTTTCTTTACATTTAGCGGGAATTTCTTCTATTTTAGGAGCAATTAATTTTATTACCACTATTATTAATATACGACTTAATAATATAATATTTGATCAAATACCATTATTTGTTTGAGCCGTAGGAATTACAGCAATTTTATTATTATTATCCCTACCTGTTTTAGCAGGTGCTATTACTATATTATTAACTGATCGTAATTTAAATACATCATTTTTTGATCCTGCTGGAGGAGGAGATCCTATCCTATATCAACATTTA
		</sequence>
		<sequence>
			<taxon idref="LEFII201?11|MM11426|Elachista_OTU13"/>
			ACATTATATTTTATTTTTGGAATCTGAGCAGGATTAATTGGCACATCTTTAAGTTTATTAATTCGAGCAGAATTAGGTAATCCAGGATCATTAATTGGAAATGATCAAATTTACAATACAATTGTAACAGCACATGCTTTTATTATAATTTTTTTTATAGTTATACCTATTATAATTGGAGGATTTGGAAATTGATTAGTACCTTTAATATTAGGAGCCCCAGATATAGCTTTCCCCCGAATAAATAATATAAGATTTTGACTATTACCCCCTTCCCTTACTCTTCTAATTTTTAGAAGATTAGTAGAAAATGGAGCAGGAACTGGATGAACAGTTTACCCCCCACTTTCATCTAATATCGCCCATGGAGGAAGTTCAGTCGATTTAGCTATTTTTTCTTTACATTTAGCGGGAATTTCTTCTATTTTAGGAGCAATTAATTTTATTACCACTATTATTAATATACGACTTAATAATATAATATTTGATCAAATACCATTATTTGTTTGAGCCGTAGGAATTACAGCAATTTTATTATTATTATCTCTACCTGTTTTAGCAGGTGCTATTACTATATTATTAACTGATCGTAATTTAAATACATCATTTTTTGATCCTGCTGGAGGAGGAGATCCTATCCTATATCAACATTTA
		</sequence>
		<sequence>
			<taxon idref="ELACA936?11|MM20174|Elachista_OTU13"/>
			ACATTATATTTTATTTTTGGAATCTGAGCAGGATTAATTGGCACATCTTTAAGTTTATTAATTCGAGCAGAATTAGGTAATCCAGGATCATTAATTGGAAATGATCAAATTTACAATACAATTGTAACAGCACATGCTTTTATTATAATTTTTTTTATAGTTATACCTATTATAATTGGAGGATTTGGAAATTGATTAGTACCTTTAATATTAGGAGCCCCAGATATAGCTTTCCCCCGAATAAATAATATAAGATTTTGACTATTACCCCCTTCCCTTACTCTTCTAATTTTTAGAAGATTAGTAGAAAATGGAGCAGGAACTGGATGAACAGTTTACCCCCCACTTTCATCTAATATCGCCCATGGAGGAAGTTCAGTCGATTTAGCTATTTTTTCTTTACATTTAGCGGGAATTTCTTCTATTTTAGGAGCAATTAATTTTATTACCACTATTATTAATATACGACTTAATAATATAATATTTGATCAAATACCATTATTTGTTTGAGCCGTAGGAATTACAGCAATTTTATTATTATTATCTCTACCTGTTTTAGCAGGTGCTATTACTATATTATTAACTGATCGTAATTTAAATACATCATTTTTTGATCCTGCTGGAGGAGGGGATCCTATCCTATATCAACATTTA
		</sequence>
		<sequence>
			<taxon idref="LEFIH426?10|HM877031|MM11384|Elachista_OTU13"/>
			ACATTATATTTTATTTTTGGAATCTGAGCAGGATTAATTGGCACATCTTTAAGTTTATTAATTCGAGCAGAATTAGGTAATCCAGGATCATTAATTGGAAATGATCAAATTTACAATACAATTGTAACAGCACATGCTTTTATTATAATTTTTTTTATAGTTATACCTATTATAATTGGAGGATTTGGAAATTGATTAGTACCTTTAATATTAGGAGCCCCAGATATAGCTTTCCCCCGAATAAATAATATAAGATTTTGACTATTACCCCCTTCCCTTACTCTTCTAATTTTTAGAAGATTAGTAGAAAATGGAGCAGGAACTGGATGAACAGTTTACCCCCCACTTTCATCTAATATCGCCCATGGAGGAAGTTCAGTCGATTTAGCTATTTTTTCTTTACATTTAGCGGGAATTTCTTCTATTTTAGGAGCAATTAATTTTATTACCACTATTATTAATATACGACTTAATAATATAATATTTGATCAAATACCATTATTTGTTTGAGCCGTAGGAATTACAGCAATTTTATTATTATTATCTCTACCTGTTTTAGCAGGTGCTATTACTATATTATTAACTGATCGTAATTTAAATACATCATTTTTTGATCCTGCTGGAGGAGGAGATCCTATCCTATATCAACATTTA
		</sequence>
		<sequence>
			<taxon idref="ELACA590?10|JF847617|MM15320|Elachista_OTU13"/>
			ACATTATATTTTATTTTTGGAATCTGAGCAGGATTAATTGGCACATCTTTAAGTTTATTAATTCGAGCAGAATTAGGTAATCCAGGATCATTAATTGGAAATGATCAAATTTACAATACAATTGTAACAGCACATGCTTTTATTATAATTTTTTTTATAGTTATACCTATTATAATTGGAGGATTTGGAAATTGATTAGTACCTTTAATATTAGGAGCCCCAGATATAGCTTTCCCCCGAATAAATAATATAAGATTTTGACTATTACCCCCTTCCCTTACTCTTCTAATTTTTAGAAGATTAGTAGAAAATGGAGCAGGAACTGGATGAACAGTTTACCCCCCACTTTCATCTAATATCGCCCATGGAGGAAGTTCAGTCGATTTAGCTATTTTTTCTTTACATTTAGCGGGAATTTCTTCTATTTTAGGAGCAATTAATTTTATTACCACTATTATTAATATACGACTTAATAATATAATATTTGATCAAATACCATTATTTGTTTGAGCCGTAGGAATTACAGCAATTTTATTATTATTATCTCTACCTGTTTTAGCAGGTGCTATTACTATATTATTAACTGATCGTAATTTAAATACATCATTTTTTGATCCTGCTGGAGGAGGAGATCCTATCCTATATCAACATTTA
		</sequence>
		<sequence>
			<taxon idref="LEFIH411?10|HM877016|MM11369|Elachista_OTU13"/>
			ACATTATATTTTATTTTTGGAATCTGAGCAGGATTAATTGGCACATCTTTAAGTTTATTAATTCGAGCAGAATTAGGTAATCCAGGATCATTAATTGGAAATGATCAAATTTACAATACAATTGTAACAGCACATGCTTTTATTATAATTTTTTTTATAGTTATACCTATTATAATTGGAGGATTTGGAAATTGATTAGTACCTTTAATATTAGGAGCCCCAGATATAGCTTTCCCCCGAATAAATAATATAAGATTTTGACTATTACCCCCTTCCCTTACTCTTCTAATTTTTAGAAGATTAGTAGAAAATGGAGCAGGAACTGGATGAACAGTTTACCCCCCACTTTCATCTAATATCGCCCATGGAGGAAGTTCAGTCGATTTAGCTATTTTTTCTTTACATTTAGCGGGAATTTCTTCTATTTTAGGAGCAATTAATTTTATTACCACTATTATTAATATACGACTTAATAATATAATATTTGATCAAATACCATTATTTGTTTGAGCCGTAGGAATTACAGCAATTTTATTATTATTATCTCTACCTGTTTTAGCAGGTGCTATTACTATATTATTAACTGATCGTAATTTAAATACATCATTTTTTGATCCTGCTGGAGGAGGAGATCCTATCCTATATCAACATTTA
		</sequence>
		<sequence>
			<taxon idref="LEFIH395?10|HM877000|MM11353|Elachista_OTU13"/>
			ACATTATATTTTATTTTTGGAATCTGAGCAGGATTAATTGGCACATCTTTAAGTTTATTAATTCGAGCAGAATTAGGTAATCCAGGATCATTAATTGGAAATGATCAAATTTACAATACAATTGTAACAGCACATGCTTTTATTATAATTTTTTTTATAGTTATACCTATTATAATTGGAGGATTTGGAAATTGATTAGTACCTTTAATATTAGGAGCCCCAGATATAGCTTTCCCCCGAATAAATAATATAAGATTTTGACTATTACCCCCTTCCCTTACTCTTCTAATTTTTAGAAGATTAGTAGAAAATGGAGCAGGAACTGGATGAACAGTTTACCCCCCACTTTCATCTAATATCGCCCATGGAGGAAGTTCAGTCGATTTAGCTATTTTTTCTTTACATTTAGCGGGAATTTCTTCTATTTTAGGAGCAATTAATTTTATTACCACTATTATTAATATACGACTTAATAATATAATATTTGATCAAATACCATTATTTGTTTGAGCCGTAGGAATTACAGCAATTTTATTATTATTATCTCTACCTGTTTTAGCAGGTGCTATTACTATATTATTAACTGATCGTAATTTAAATACATCATTTTTTGATCCTGCTGGAGGAGGAGATCCTATCCTATATCAACATTTA
		</sequence>
		<sequence>
			<taxon idref="LEFIH404?10|HM877009|MM11362|Elachista_OTU13"/>
			ACATTATATTTTATTTTTGGAATCTGAGCAGGATTAATTGGCACATCTTTAAGTTTATTAATTCGAGCAGAATTAGGTAATCCAGGATCATTAATTGGAAATGATCAAATTTACAATACAATTGTAACAGCACATGCTTTTATTATAATTTTTTTTATAGTTATACCTATTATAATTGGAGGATTTGGAAATTGATTAGTACCTTTGATATTAGGAGCCCCAGATATAGCTTTCCCCCGAATAAATAATATAAGATTTTGACTATTACCCCCTTCCCTTACTCTTCTAATTTTTAGAAGATTAGTAGAAAATGGAGCAGGAACTGGATGAACAGTTTACCCCCCACTTTCATCTAATATCGCCCATGGAGGAAGTTCAGTCGATTTAGCTATTTTTTCTTTACATTTAGCGGGAATTTCTTCTATTTTAGGAGCAATTAATTTTATTACCACTATTATTAATATACGACTTAATAATATAATATTTGATCAAATACCATTATTTGTTTGAGCCGTAGGAATTACAGCAATTTTATTATTATTATCTCTACCTGTTTTAGCAGGTGCTATTACTATATTATTAACTGATCGTAATTTAAATACATCATTTTTTGATCCTGCTGGAGGAGGAGATCCTATCCTATATCAACATTTA
		</sequence>
		<sequence>
			<taxon idref="ELACA512?10|JF847564|MM16738|Elachista_OTU13"/>
			ACATTATATTTTATTTTTGGAATCTGAGCAGGATTAATTGGCACATCTTTAAGTTTATTAATTCGAGCAGAATTAGGTAACCCAGGATCATTAATTGGAAATGATCAAATTTACAATACAATTGTAACAGCACATGCTTTTATTATAATTTTTTTTATAGTTATACCTATTATAATTGGAGGATTTGGAAATTGATTAGTACCTTTAATATTAGGAGCCCCAGATATAGCTTTCCCCCGAATAAATAATATAAGATTTTGACTATTACCCCCTTCCCTTACTCTTCTAATTTTTAGAAGATTAGTAGAAAATGGAGCAGGAACTGGATGAACAGTTTACCCCCCACTTTCATCTAATATCGCCCATGGAGGAAGTTCAGTCGATTTAGCTATTTTTTCTTTACATTTAGCGGGAATTTCTTCTATTTTAGGAGCAATTAATTTTATTACCACTATTATTAATATACGACTTAATAATATAATATTTGATCAAATACCATTATTTGTTTGAGCCGTAGGAATTACAGCAATTTTATTATTATTATCTCTACCTGTTTTAGCAGGTGCTATTACTATATTATTAACTGATCGTAATTTAAATACATCATTTTTTGATCCTGCTGGAGGAGGAGATCCTATCCTATATCAACATTTA
		</sequence>
		<sequence>
			<taxon idref="LEFIH416?10|HM877021|MM11374|Elachista_OTU13"/>
			ACATTATATTTTATTTTTGGAATCTGAGCAGGATTAATTGGCACATCTTTAAGTTTATTAATTCGAGCAGAATTAGGTAATCCAGGATCATTAATTGGAAATGATCAAATTTACAATACAATTGTAACAGCACATGCTTTTATTATAATTTTTTTTATAGTTATACCTATTATAATTGGAGGATTTGGAAATTGATTAGTACCTTTAATATTAGGAGCCCCAGATATAGCTTTCCCCCGAATAAATAATATAAGATTTTGACTATTACCCCCTTCCCTTACTCTTCTAATTTTTAGAAGATTAGTAGAAAATGGAGCAGGAACTGGATGAACAGTTTACCCCCCACTTTCATCTAATATCGCCCATGGAGGAAGTTCAGTCGATTTAGCTATTTTTTCTTTACATTTAGCGGGAATTTCTTCTATTTTAGGAGCAATTAATTTTATTACCACTATTATTAATATACGACTTAATAATATAATATTTGATCAAATACCATTATTTGTTTGAGCCGTAGGAATTACAGCAATTTTATTATTATTATCTCTACCTGTTTTAGCAGGTGCTATTACTATATTATTAACTGATCGTAATTTAAATACATCATTTTTTGATCCTGCTGGAGGAGGAGATCCTATCCTATATCAACATTTA
		</sequence>
		<sequence>
			<taxon idref="ELACA588?10|JF847615|MM15318|Elachista_OTU13"/>
			ACATTATATTTTATTTTTGGAATCTGAGCAGGATTAATTGGCACATCTTTAAGTTTATTAATTCGAGCAGAATTAGGTAATCCAGGATCATTAATTGGAAATGATCAAATTTATAATACAATTGTAACAGCACATGCCTTTATTATAATTTTTTTTATAGTTATACCCATTATAATTGGAGGATTTGGAAATTGATTAGTACCTTTAATATTAGGAGCCCCAGATATAGCTTTCCCCCGAATAAATAATATAAGATTTTGACTATTACCCCCTTCCCTTACTCTTCTAATTTTTAGAAGATTAGTAGAAAATGGAGCAGGAACTGGATGAACAGTTTACCCCCCACTTTCATCTAATATCGCCCATGGGGGAAGTTCAGTCGATTTAGCTATCTTTTCTTTACATTTAGCGGGAATTTCTTCTATTTTAGGAGCAATTAATTTTATTACCACTATTATTAATATACGACTTAATAATATAATATTTGATCAAATACCATTATTTATTTGAGCCGTAGGAATTACAGCAATTTTATTATTATTATCTCTACCTGTTTTAGCAGGTGCTATTACTATATTATTAACTGATCGTAATTTAAATACATCATTTTTTGATCCTGCTGGAGGAGGAGATCCTATCCTATATCAACATTTA
		</sequence>
		<sequence>
			<taxon idref="LEFIH413?10|HM877018|MM11371|Elachista_OTU13"/>
			ACATTATATTTTATTTTTGGAATCTGANCAGGATTAATTGGCACATCTTTAAGTTTATTAATTCGAGCAGAATTAGGNAATCCAGGATCATTAATTGGAAATGATCAAATTTACAATACAATTGTAACAGCACATGCTTTTATTATAATTTTTTTTATAGTTATACCTATTATAATTGGAGGATTTGGAAATTGATTAGTACCTTTAATATTAGGAGCCCCAGATATAGCTTTCCCCCGAATAAATAATATAAGATTTTGACTATTACCCCCTTCCCTTACTCTTCTAATTTTTAGAAGATTAGTAGAAAATGGAGCAGGAACTGGATGAACAGTTTACCCCCCACTTTCATCTAATATCGCCCATGGAGGAAGTTCAGTCGATTTAGCTATTTTTTCTTTACATTTAGCGGGAATTTCTTCTATTTTAGGAGCAATTAATTTTATTACCACTATTATTAATATACGACTTAATAATATAATATTTGATCAAATACCATTATTTGTTTGAGCCGTAGGAATTACAGCAATTTTATTATTATTATCTCTACCTGTTTTAGCAGGTGCTATTACTATATTATTAACTGATCGTAATTTAAATACATCATTTTTTGATCCTGCTGGAGGAGGAGATCCTATCCTATATCAACATTTA
		</sequence>
		<sequence>
			<taxon idref="ELACA589?10|JF847616|MM15319|Elachista_OTU13"/>
			ACATTATATTTTATTTTTGGAATCTGAGCAGGATTAATTGGCACATCTTTAAGTTTATTAATTCGAGCAGAATTAGGTAATCCAGGATCATTAATTGGAAATGATCAAATTTATAATACAATTGTAACAGCACATGCCTTTATTATAATTTTTTTTATAGTTATACCCATTATAATTGGAGGATTTGGAAATTGATTAGTACCTTTAATATTAGGAGCCCCAGATATAGCTTTCCCCCGAATAAATAATATAAGATTTTGACTATTACCCCCTTCCCTTACTCTTCTAATTTTTAGAAGATTAGTAGAAAATGGAGCAGGAACTGGATGAACAGTTTACCCCCCACTTTCATCTAATATCGCCCATGGGGGAAGTTCAGTCGATTTAGCTATCTTTTCTTTACATTTAGCGGGAATTTCTTCTATTTTAGGAGCAATTAATTTTATTACCACTATTATTAATATACGACTTAATAATATAATATTTGATCAAATACCATTATTTGTTTGAGCCGTAGGAATTACAGCAATTTTATTATTATTATCTCTACCTGTTTTAGCAGGTGCTATTACTATATTATTAACTGATCGTAATTTAAATACATCATTTTTTGATCCTGCTGGAGGAGGAGATCCTATCCTATATCAACATTTA
		</sequence>
		<sequence>
			<taxon idref="LEFIH412?10|HM877017|MM11370|Elachista_OTU13"/>
			ACATTATATTTTATTTTTGGAATCTGAGCAGGATTAATTGGCACATCTTTAAGTTTATTAATTCGAGCAGAATTAGGTAATCCAGGATCATTAATTGGAAATGATCAAATTTACAATACAATTGTAACAGCACATGCTTTTATTATAATTTTTTTTATAGTTATACCTATTATAATTGGAGGATTTGGAAATTGATTAGTACCTTTAATATTAGGAGCCCCAGATATAGCTTTCCCCCGAATAAATAATATAAGATTTTGACTATTACCCCCTTCCCTTACTCTTCTAATTTTTAGAAGATTAGTAGAAAATGGAGCAGGAACTGGATGAACAGTTTACCCCCCACTTTCATCTAATATCGCCCATGGAGGAAGTTCAGTCGATTTAGCTATTTTTTCTTTACATTTAGCGGGAATTTCTTCTATTTTAGGAGCAATTAATTTTATTACCACTATTATTAATATACGACTTAATAATATAATATTTGATCAAATACCATTATTTGTTTGAGCCGTAGGAATTACAGCAATTTTATTATTATTATCTCTACCTGTTTTAGCAGGTGCTATTACTATATTATTAACTGATCGTAATTTAAATACATCATTTTTTGATCCTGCTGGAGGAGGAGATCCTATCCTATATCAACATTTA
		</sequence>
		<sequence>
			<taxon idref="LEFIH406?10|HM877011|MM11364|Elachista_OTU13"/>
			ACATTATATTTTATTTTTGGAATCTGAGCAGGATTAATTGGCACATCTTTAAGTTTATTAATTCGAGCAGAATTAGGTAATCCAGGATCATTAATTGGAAATGATCAAATTTACAATACAATTGTAACAGCACATGCTTTTATTATAATTTTTTTTATAGTTATACCTATTATAATTGGAGGATTTGGAAATTGATTAGTACCTTTAATATTAGGAGCCCCAGATATAGCTTTCCCCCGAATAAATAATATAAGATTTTGACTATTACCCCCTTCCCTTACTCTTCTAATTTTTAGAAGATTAGTAGAAAATGGAGCAGGAACTGGATGAACAGTTTACCCCCCACTTTCATCTAATATCGCCCATGGAGGAAGTTCAGTCGATTTAGCTATTTTTTCTTTACATTTAGCGGGAATTTCTTCTATTTTAGGAGCAATTAATTTTATTACCACTATTATTAATATACGACTTAATAATATAATATTTGATCAAATACCATTATTTGTTTGAGCCGTAGGAATTACAGCAATTTTATTATTATTATCTCTACCTGTTTTAGCAGGTGCTATTACTATATTATTAACTGATCGTAATTTAAATACATCATTTTTTGATCCTGCTGGAGGAGGAGATCCTATCCTATATCAACATTTA
		</sequence>
		<sequence>
			<taxon idref="LEFIH410?10|HM877015|MM11368|Elachista_OTU13"/>
			ACATTATATTTTATTTTTGGAATCTGAGCAGGATTAATTGGCACATCTTTAAGTTTATTAATTCGAGCAGAATTAGGTAATCCAGGATCATTAATTGGAAATGATCAAATTTACAATACAATTGTAACAGCACATGCTTTTATTATAATTTTTTTTATAGTTATACCTATTATAATTGGAGGATTTGGAAATTGATTAGTACCTTTAATATTAGGAGCCCCAGATATAGCTTTCCCCCGAATAAATAATATAAGATTTTGACTATTACCCCCTTCCCTTACTCTTCTAATTTTTAGAAGATTAGTAGAAAATGGAGCAGGAACTGGATGAACAGTTTACCCCCCACTTTCATCTAATATCGCCCATGGAGGAAGTTCAATCGATTTAGCTATTTTTTCTTTACATTTAGCGGGAATTTCTTCTATTTTAGGAGCAATTAATTTTATTACCACTATTATTAATATACGACTTAATAATATAATATTTGATCAAATACCATTATTTGTTTGAGCCGTAGGAATTACAGCAATTTTATTATTATTATCTCTACCTGTTTTAGCAGGTGCTATTACTATATTATTAACTGATCGTAATTTAAATACATCATTTTTTGATCCTGCTGGAGGAGGAGATCCTATCCTATATCAACATTTA
		</sequence>
		<sequence>
			<taxon idref="LEFIH420?10|HM877025|MM11378|Elachista_OTU13"/>
			ACATTATATTTTATTTTTGGAATCTGAGCAGGATTAATTGGCACATCTTTAAGTTTATTAATTCGAGCAGAATTAGGTAATCCAGGATCATTAATTGGAAATGATCAAATTTACAATACAATTGTAACAGCACATGCTTTTATTATAATTTTTTTTATAGTTATACCTATTATAATTGGAGGATTTGGAAATTGATTAGTACCTTTAATATTAGGAGCCCCAGATATAGCTTTCCCCCGAATAAATAATATAAGATTTTGACTATTACCCCCTTCCCTTACTCTTCTAATTTTTAGAAGATTAGTAGAAAATGGAGCAGGAACTGGATGAACAGTTTACCCCCCACTTTCATCTAATATCGCCCATGGAGGAAGTTCAGTCGATTTAGCTATTTTTTCTTTACATTTAGCGGGAATTTCTTCTATTTTAGGAGCAATTAATTTTATTACCACTATTATTAATATACGACTTAATAATATAATATTTGATCAAATACCATTATTTGTTTGAGCCGTAGGAATTACAGCAATTTTATTATTATTATCTCTACCTGTTTTAGCAGGTGCTATTACTATATTATTAACTGATCGTAATTTAAATACATCATTTTTTGATCCTGCTGGAGGAGGAGATCCTATCCTATATCAACATTTA
		</sequence>
		<sequence>
			<taxon idref="LEFIH408?10|HM877013|MM11366|Elachista_OTU13"/>
			ACATTATATTTTATTTTTGGAATCTGAGCAGGATTAATTGGCACATCTTTAAGTTTATTAATTCGAGCAGAATTAGGTAATCCAGGATCATTAATTGGAAATGATCAAATTTACAATACAATTGTAACAGCACATGCTTTTATTATAATTTTTTTTATAGTTATACCTATTATAATTGGAGGATTTGGAAATTGATTAGTACCTTTAATATTAGGAGCCCCAGATATAGCTTTCCCCCGAATAAATAATATAAGATTTTGACTATTACCCCCTTCCCTTACTCTTCTAATTTTTAGAAGATTAGTAGAAAATGGAGCAGGAACTGGATGAACAGTTTACCCCCCACTTTCATCTAATATCGCCCATGGAGGAAGTTCAGTCGATTTAGCTATTTTTTCTTTACATTTAGCGGGAATTTCTTCTATTTTAGGAGCAATTAATTTTATTACCACTATTATTAATATACGACTTAATAATATAATATTTGATCAAATACCATTATTTGTTTGAGCCGTAGGAATTACAGCAATTTTATTATTATTATCTCTACCTGTTTTAGCAGGTGCTATTACTATATTATTAACTGATCGTAATTTAAATACATCATTTTTTGATCCTGCTGGAGGAGGAGATCCTATCCTATATCAACATTTA
		</sequence>
		<sequence>
			<taxon idref="LEFIH402?10|HM877007|MM11360|Elachista_OTU13"/>
			ACATTATATTTTATTTTTGGAATCTGAGCAGGATTAATTGGCACATCTTTAAGTTTATTAATTCGAGCAGAATTAGGTAATCCAGGATCATTAATTGGAAATGATCAAATTTACAATACAATTGTAACAGCACATGCTTTTATTATAATTTTTTTTATAGTTATACCTATTATAATTGGAGGATTTGGAAATTGATTAGTACCTTTAATATTAGGAGCCCCAGATATAGCTTTCCCCCGAATAAATAATATAAGATTTTGACTATTACCCCCTTCCCTTACTCTTCTAATTTTTAGAAGATTAGTAGAAAATGGAGCAGGAACTGGATGAACAGTTTACCCCCCACTTTCATCTAATATCGCCCATGGGGGAAGTTCAGTCGATTTAGCTATTTTTTCTTTACATTTAGCGGGAATTTCTTCTATTTTAGGAGCAATTAATTTTATTACCACTATTATTAATATACGACTTAATAATATAATATTTGATCAAATACCATTATTTGTTTGAGCCGTAGGAATTACAGCAATTTTATTATTATTATCCCTACCTGTTTTAGCAGGTGCTATTACTATATTATTAACTGATCGTAATTTAAATACATCATTTTTTGATCCTGCTGGAGGAGGAGATCCTATCCTATATCAACATTTA
		</sequence>
		<sequence>
			<taxon idref="LEFIH072?10|HM876695|MM05578|Elachista_OTU13"/>
			ACATTATATTTTATTTTTGGAATCTGAGCAGGATTAATTGGCACATCTTTAAGTTTATTAATTCGAGCAGAATTAGGTAATCCAGGATCATTAATTGGAAATGATCAAATTTACAATACAATTGTAACAGCACATGCTTTTATTATAATTTTTTTTATAGTTATACCTATTATAATTGGAGGATTTGGAAATTGATTAGTACCTTTGATATTAGGAGCCCCAGATATAGCTTTCCCCCGAATAAATAATATAAGATTTTGACTATTACCCCCTTCCCTTACTCTTCTAATTTTTAGAAGATTAGTAGAAAATGGAGCAGGAACTGGATGAACAGTTTACCCCCCACTTTCATCTAATATCGCCCATGGAGGAAGTTCAGTCGATTTAGCTATTTTTTCTTTACATTTAGCGGGAATTTCTTCTATTTTAGGAGCAATTAATTTTATTACCACTATTATTAATATACGACTTAATAATATAATATTTGATCAAATACCATTATTTGTTTGAGCCGTAGGAATTACAGCAATTTTATTATTATTATCTCTACCTGTTTTAGCAGGTGCTATTACTATATTATTAACTGATCGTAATTTAAATACATCATTTTTTGATCCTGCTGGAGGAGGAGATCCTATCCTATATCAACATTTA
		</sequence>
		<sequence>
			<taxon idref="LEFIH051?10|HM876679|MM05556|Elachista_OTU13"/>
			ACATTATATTTTATTTTTGGAATCTGAGCAGGATTAATTGGCACATCTTTAAGTTTATTAATTCGAGCAGAATTAGGTAATCCAGGATCATTAATTGGAAATGATCAAATTTACAATACAATTGTAACAGCACATGCTTTTATTATAATTTTTTTTATAGTTATACCTATTATAATTGGAGGATTTGGAAATTGATTAGTACCTTTAATATTAGGAGCCCCAGATATAGCTTTCCCCCGAATAAATAATATAAGATTTTGACTATTACCCCCTTCCCTTACTCTTCTAATTTTTAGAAGATTAGTAGAAAATGGAGCAGGAACTGGATGAACAGTTTACCCCCCACTTTCATCTAATATCGCCCATGGAGGAAGTTCAGTCGATTTAGCTATTTTTTCTTTACATTTAGCGGGAATTTCTTCTATTTTAGGAGCAATTAATTTTATTACCACTATTATTAATATACGACTTAATAATATAATATTTGATCAAATACCATTATTTGTTTGAGCCGTAGGAATTACAGCAATTTTATTATTATTATCTCTACCTGTTTTAGCAGGTGCTATTACTATATTATTAACTGATCGTAATTTAAATACATCATTTTTTGATCCTGCTGGAGGAGGAGATCCTATCCTATATCAACATTTA
		</sequence>
		<sequence>
			<taxon idref="LEFIH050?10|HM876678|MM05555|Elachista_OTU13"/>
			ACATTATATTTTATTTTTGGAATCTGAGCAGGATTAATTGGCACATCTTTAAGTTTATTAATTCGAGCAGAATTAGGTAATCCAGGATCATTAATTGGAAATGATCAAATTTACAATACAATTGTAACAGCACATGCTTTTATTATAATTTTTTTTATAGTTATACCTATTATAATTGGAGGATTTGGAAATTGATTAGTACCTTTAATATTAGGAGCCCCAGATATAGCTTTCCCCCGAATAAATAATATAAGATTTTGACTATTACCCCCTTCCCTTACTCTTCTAATTTTTAGAAGATTAGTAGAAAATGGAGCAGGAACTGGATGAACAGTTTACCCCCCACTTTCATCTAATATCGCCCATGGAGGAAGTTCAGTCGATTTAGCTATTTTTTCTTTACATTTAGCGGGAATTTCTTCTATTTTAGGAGCAATTAATTTTATTACCACTATTATTAATATACGACTTAATAATATAATATTTGATCAAATACCATTATTTGTTTGAGCCGTAGGAATTACAGCAATTTTATTATTATTATCTCTACCTGTTTTAGCAGGTGCTATTACTATATTATTAACTGATCGTAATTTAAATACATCATTTTTTGATCCTGCTGGAGGAGGAGATCCTATCCTATATCAACATTTA
		</sequence>
		<sequence>
			<taxon idref="LEFIH414?10|HM877019|MM11372|Elachista_OTU13"/>
			ACATTATATTTTATTTTTGGAATCTGAGCAGGATTAATTGGCACATCTTTAAGTTTATTAATTCGAGCAGAATTAGGTAATCCAGGATCATTAATTGGAAATGATCAAATTTACAATACAATTGTAACAGCACATGCTTTTATTATAATTTTTTTTATAGTTATACCTATTATAATTGGAGGATTTGGAAATTGATTAGTACCTTTAATATTAGGAGCCCCAGATATAGCTTTCCCCCGAATAAATAATATAAGATTTTGACTATTACCCCCTTCCCTTACTCTTCTAATTTTTAGAAGATTAGTAGAAAATGGAGCAGGAACTGGATGAACAGTTTACCCCCCACTTTCATCTAATATCGCCCATGGGGGAAGTTCAGTCGATTTAGCTATTTTTTCCTTACATTTAGCGGGAATTTCTTCTATTTTAGGAGCAATTAATTTTATTACCACTATTATTAATATACGACTTAATAATATAATATTTGATCAAATACCATTATTTGTTTGAGCCGTAGGAATTACAGCAATTTTATTATTATTATCTCTACCTGTTTTAGCAGGTGCTATTACTATATTATTAACTGATCGTAATTTAAATACATCATTTTTTGATCCTGCTGGAGGAGGAGATCCTATCCTATATCAACATTTA
		</sequence>
		<sequence>
			<taxon idref="LEFII369?11|MM20519|Elachista_OTU13"/>
			????????????????????????????????????????????????????????????????????????????????????????????????????????????????????????????????????????????????????????????????????????????????????????????????????????????????????????????????????????????????????????????AGATTTTGACTATTACCCCCTTCCCTTACTCTTCTAATTTTTAGAAGATTAGTAGAAAATGGAGCAGGAACTGGATGAACAGTTTACCCCCCACTTTCATCTAATATCGCCCATGGGGGAAGTTCAGTCGATTTAGCTATTTTTTCTTTACATTTAGCGGGAATTTCTTCTATTTTAGGAGCAATTAATTTTATTACCACTATTATTAATATACGACTTAATAATATAATATTTGATCAAATACCATTATTTGTTTGAGCCGTAGGAATTACAGCAATTTTATTATTATTATCCCTACCTGTTTTAGCAGGTGCTATTACTATATTATTAACTGATCGTAATTTAAATACATCATTTTTTGATCCTGCTGGAGGAGGAGATCCTATCCTATATCAACATTTA
		</sequence>
		<sequence>
			<taxon idref="LEFII357?11|MM20507|Elachista_OTU13"/>
			????????????????????????????????????????????????????????????????????????????????????????????????????????????????????????????????????????????????????????????????????????????????????????????????????????????????????????????????????????????????????????????AGATTTTGACTATTACCCCCTTCCCTTACTCTTCTAATTTTTAGAAGATTAGTAGAAAATGGAGCAGGAACTGGATGAACAGTTTACCCCCCACTTTCATCTAATATCGCCCATGGAGGGAGTTCAATCGATTTAGCTATTTTTTCTTTACATTTAGCGGGAATTTCTTCTATTTTAGGAGCAATTAATTTTATTACCACTATTATTAATATACGACTTAATAATATAATATTTGATCAAATACCATTATTTGTTTGAGCCGTAGGAATTACAGCAATTTTATTATTATTATCTCTACCTGTTTTAGCAGGTGCTATTACTATATTATTAACTGATCGTAATTTAAATACATCATTTTTTGATCCTGCTGGAGGAGGAGATCCTATCCTATATCAACATTTA
		</sequence>
		<sequence>
			<taxon idref="LEFIH407?10|HM877012|MM11365|Elachista_OTU13"/>
			ACATTATATTTTATTTTTGGAATCTGAGCAGGATTAATTGGCACATCTTTAAGTTTATTAATTCGAGCAGAATTAGGTAATCCAGGATCATTAATTGGAAATGATCAAATTTACAATACAATTGTAACAGCACATGCTTTTATTATAATTTTTTTTATAGTTATACCTATTATAATTGGAGGATTTGGAAATTGATTAGTACCTTTAATATTAGGAGCCCCAGATATAGCTTTCCCCCGAATAAATAATATAAGATTTTGACTATTACCCCCTTCCCTTACTCTTCTAATTTTTAGAAGATTAGTAGAAAATGGAGCAGGAACTGGATGAACAGTTTACCCCCCACTTTCATCTAATATCGCCCATGGAGGAAGTTCAGTCGATTTAGCTATTTTTTCTTTACATTTAGCGGGAATTTCTTCTATTTTAGGAGCAATTAATTTTATTACCACTATTATTAATATACGACTTAATAATATAATATTTGATCAAATACCATTATTTGTTTGAGCCGTAGGAATTACAGCAATTTTATTATTATTATCTCTACCTGTTTTAGCAGGTGCTATTACTATATTATTAACTGATCGTAATTTAAATACATCATTTTTTGATCCTGCTGGAGGAGGAGATCCTATCCTATATCAACATTTA
		</sequence>
		<sequence>
			<taxon idref="LEFIH398?10|HM877003|MM11356|Elachista_OTU13"/>
			ACATTATATTTTATTTTTGGAATCTGAGCAGGATTAATTGGCACATCTTTAAGTTTATTAATTCGAGCAGAATTAGGTAATCCAGGATCATTAATTGGAAATGATCAAATTTACAATACAATTGTAACAGCACATGCTTTTATTATAATTTTTTTTATAGTTATACCTATTATAATTGGAGGATTTGGAAATTGATTAGTACCTTTAATATTAGGAGCCCCAGATATAGCTTTCCCCCGAATAAATAATATAAGATTTTGACTATTACCCCCTTCCCTTACTCTTCTAATTTTTAGAAGATTAGTAGAAAATGGAGCAGGAACTGGATGAACAGTTTACCCCCCACTTTCATCTAATATCGCCCATGGAGGAAGTTCAGTCGATTTAGCTATTTTTTCTTTACATTTAGCGGGAATTTCTTCTATTTTAGGAGCAATTAATTTTATTACCACTATTATTAATATACGACTTAATAATATAATATTTGATCAAATACCATTATTTGTTTGAGCCGTAGGAATTACAGCAATTTTATTATTATTATCTCTACCTGTTTTAGCAGGTGCTATTACTATATTATTAACTGATCGTAATTTAAATACATCATTTTTTGATCCTGCTGGAGGAGGAGATCCTATCCTATATCAACATTTA
		</sequence>
		<sequence>
			<taxon idref="ELACA1122?11|MM20875|Elachista_OTU13"/>
			ACATTATATTTTATTTTTGGAATCTGAGCAGGATTAATTGGCACATCTTTAAGTTTATTAATTCGAGCAGAATTAGGTAATCCAGGATCATTAATTGGAAATGATCAAATTTACAATACAATTGTAACAGCACATGCTTTTATTATAATTTTTTTTATAGTTATACCTATTATAATTGGAGGATTTGGAAATTGATTAGTACCTTTAATATTAGGAGCCCCAGATATAGCTTTCCCCCGAATAAATAATATAAGATTTTGACTATTACCCCCTTCCCTTACTCTTCTAATTTTTAGAAGATTAGTAGAAAATGGAGCAGGAACTGGATGAACAGTTTACCCCCCACTTTCATCTAATATCGCCCATGGAGGAAGTTCAGTCGATTTAGCTATTTTTTCTTTACATTTAGCGGGAATTTCTTCTATTTTAGGAGCAATTAATTTTATTACCACTATTATTAATATACGACTTAATAATATAATATTTGATCAAATACCATTATTTGTTTGAGCCGTAGGAATTACAGCAATTTTATTATTATTATCTCTACCTGTTTTAGCAGGTGCTATTACTATATTATTAACTGATCGTAATTTAAATACATCATTTTTTGATCCTGCTGGAGGAGGAGATCCTATCCTATATCAACATTTA
		</sequence>
		<sequence>
			<taxon idref="ELACA571?10|JF847598|MM15301|Elachista_OTU14"/>
			ACATTATATTTTATTTTTGGAATCTGAGCAGGATTAGTTGGTACATCTTTAAGATTATTAATTCGAGCAGAATTAGGTAACCCCGGATCATTAATCGGAAATGATCAAATTTATAATACAATTGTAACAGCACATGCTTTTATTATAATTTTTTTTATAGTTATACCTATTATAATTGGAGGATTCGGAAATTGATTAGTACCTTTAATATTAGGGGCCCCAGATATAGCTTTCCCCCGAATAAATAACATAAGATTTTGACTATTACCTCCCTCCCTCACTCTTTTAATTTTTAGAAGATTAGTAGAAACCGGAGCAGGAACTGGATGAACAGTTTACCCCCCACTTTCATCTAACATTGCCCATAGAGGAAGTTCAGTCGATTTAGCTATTTTTTCCCTTCATTTAGCCGGAATTTCCTCTATTTTAGGAGCAATTAACTTTATTACAACTATTATTAATATACGACTTAATAATATAATATTTGATCAAATACCATTATTTGTTTGAGCTGTAGGAATTACAGCAATTTTATTATTATTATCTTTACCGGTTTTAGCAGGTGCTATTACTATATTATTAACTGATCGTAATTTAAATACATCCTTTTTCGATCCCGCAGGAGGAGGAGATCCTATTTTATATCAACACTTA
		</sequence>
		<sequence>
			<taxon idref="LEFIH065?10|HM876692|MM05570|Elachista_OTU14"/>
			ACATTATATTTTATTTTTGGAATCTGAGCAGGATTAGTTGGTACATCTTTAAGATTATTAATTCGAGCAGAATTAGGTAACCCCGGATCATTAATCGGAAATGATCAAATTTATAATACAATTGTAACAGCACATGCTTTTATTATAATTTTTTTTATAGTTATACCTATTATAATTGGAGGATTCGGAAATTGATTAGTACCTTTAATATTAGGGGCCCCAGATATAGCTTTCCCCCGAATAAATAACATAAGATTTTGACTATTACCTCCCTCCCTCACTCTTTTAATTTTTAGAAGATTAGTAGAAACCGGAGCAGGAACTGGATGAACAGTTTACCCCCCACTTTCATCTAACATTGCCCATAGAGGAAGTTCAGTCGATTTAGCTATTTTTTCCCTTCATTTAGCCGGAATTTCCTCTATTTTAGGAGCAATTAACTTTATTACAACTATTATTAATATACGACTTAATAATATAATATTTGATCAAATACCATTATTTGTTTGAGCTGTAGGAATTACAGCAATTTTATTATTATTATCTTTACCGGTTTTAGCAGGTGCTATTACTATATTATTAACTGATCGTAATTTAAATACATCCTTTTTCGACCCCGCAGGAGGAGGAGATCCTATTTTATATCAACACTTA
		</sequence>
		<sequence>
			<taxon idref="LEFIH090?10|HM876711|MM05596|Elachista_OTU14"/>
			ACATTATATTTTATTTTTGGAATCTGAGCAGGATTAGTTGGTACATCTTTAAGATTATTAATTCGAGCAGAATTAGGTAACCCCGGATCATTAATCGGAAATGATCAAATTTATAATACAATTGTAACAGCACATGCTTTTATTATAATTTTTTTTATAGTTATACCTATTATAATTGGAGGATTCGGAAATTGATTAGTACCTTTAATATTAGGGGCCCCAGATATAGCTTTCCCCCGAATAAATAACATAAGATTTTGACTATTACCTCCCTCCCTCACTCTTTTAATTTTTAGAAGATTAGTAGAAACCGGAGCAGGAACTGGATGAACAGTTTACCCCCCACTTTCATCTAACATTGCCCATAGAGGAAGTTCAGTCGATTTAGCTATTTTTTCCCTTCATTTAGCCGGAATTTCCTCTATTTTAGGAGCAATTAACTTTATTACAACTATTATTAATATACGACTTAATAATATAATATTTGATCAAATACCATTATTTGTTTGAGCTGTAGGAATTACAGCAATTTTATTATTATTATCTTTACCGGTTTTAGCAGGTGCTATTACTATATTATTAACTGATCGTAATTTAAATACATCCTTTTTCGACCCCGCAGGAGGAGGAGATCCTATTTTATATCAACACTTA
		</sequence>
		<sequence>
			<taxon idref="ELACA339?10|JF847454|MM16254|Elachista_OTU14"/>
			ACATTATATTTTATTTTTGGAATCTGAGCAGGATTAGTTGGTACATCTTTAAGATTATTAATTCGAGCAGAATTAGGTAACCCCGGATCATTAATCGGAAATGATCAAATTTATAATACAATTGTAACAGCACATGCTTTTATTATAATTTTTTTTATAGTTATACCTATTATAATTGGAGGATTCGGAAATTGATTAGTACCTTTAATATTAGGGGCCCCAGATATAGCTTTCCCCCGAATAAATAACATAAGATTTTGACTATTACCCCCCTCCCTCACTCTTTTAATTTTTAGAAGATTAGTAGAAACCGGAGCAGGAACTGGATGAACAGTTTACCCCCCACTTTCATCTAACATTGCCCATAGAGGAAGTTCAGTCGATTTAGCTATTTTTTCCCTTCATTTAGCCGGAATTTCCTCTATTTTAGGAGCAATTAACTTTATTACAACTATTATTAATATACGACTTAATAATATAATATTTGATCAAATACCATTATTTGTTTGAGCTGTAGGAATTACAGCAATTTTATTATTATTATCTTTACCGGTTTTAGCAGGTGCTATTACTATATTATTAACTGATCGTAATTTAAATACATCCTTTTTCGACCCCGCAGGAGGAGGAGATCCTATTTTATATCAACACTTA
		</sequence>
		<sequence>
			<taxon idref="LEFIH449?10|HM877046|MM11407|Elachista_OTU14"/>
			ACATTATATTTTATTTTTGGAATCTGAGCAGGATTAGTTGGTACATCTTTAAGATTATTAATTCGAGCAGAATTAGGTAACCCCGGATCATTAATCGGAAATGATCAAATTTATAATACAATTGTAACAGCACATGCTTTTATTATAATTTTTTTTATAGTTATACCTATTATAATTGGAGGATTCGGAAATTGATTAGTACCTTTAATATTAGGGGCCCCAGATATAGCTTTCCCCCGAATAAATAACATAAGATTTTGACTATTACCCCCCTCCCTCACTCTTTTAATTTTTAGAAGATTAGTAGAAACCGGAGCAGGAACTGGATGAACAGTTTACCCCCCACTTTCATCTAACATTGCCCATAGAGGAAGTTCAGTCGATTTAGCTATTTTTTCCCTTCATTTAGCCGGAATTTCCTCTATTTTAGGAGCAATTAACTTTATTACAACTATTATTAATATACGACTTAATAATATAATATTTGATCAAATACCATTATTTGTTTGAGCTGTAGGAATTACAGCAATTTTATTATTATTATCTTTACCGGTTTTAGCAGGTGCTATTACTATATTATTAACTGATCGTAATTTAAATACATCCTTTTTCGACCCCGCAGGAGGAGGAGATCCTATTTTATATCAACACTTA
		</sequence>
		<sequence>
			<taxon idref="ELACA179?10|MM16379|Elachista_OTU14"/>
			ACATTATATTTTATTTTTGGAATCTGAGCAGGATTAGTTGGTACATCTTTAAGATTATTAATTCGAGCAGAATTAGGTAACCCCGGATCATTAATCGGAAATGATCAAATTTATAATACAATTGTAACAGCACATGCTTTTATTATAATTTTTTTTATAGTTATACCTATTATAATTGGAGGATTCGGAAATTGATTAGTACCTTTAATATTAGGGGCCCCAGATATAGCTTTCCCCCGAATAAATAACATAAGATTTTGACTATTACCTCCCTCCCTCACTCTTTTAATTTTTAGAAGATTAGTAGAAACCGGAGCAGGAACTGGATGAACAGTTTACCCCCCACTTTCATCTAACATTGCCCATAGAGGAAGTTCAGTCGATTTAGCTATTTTTTCCCTTCATTTAGCCGGAATTTCCTCTATTTTAGGAGCAATTAACTTTATTACAACTATTATTAATATACGACTTAATAATATAATATTTGATCAAATACCATTATTTGTTTGAGCTGTAGGAATTACAGCAATTTTATTATTATTATCTTTACCGGTTTTAGCAGGTGCTATTACTATATTATTAACTGATCGTAATTTAAATACATCCTTTTTCGACCCCGCAGGAGGAGGAGATCCTATTTTATATCAACACTTA
		</sequence>
		<sequence>
			<taxon idref="ELACA574?10|JF847601|MM15304|Elachista_OTU14"/>
			ACATTATATTTTATTTTTGGAATCTGAGCAGGATTAGTTGGTACATCTTTAAGATTATTAATTCGAGCAGAATTAGGTAACCCCGGATCATTAATCGGAAATGATCAAATTTATAATACAATTGTAACAGCACATGCTTTTATTATAATTTTTTTTATAGTTATACCTATTATAATTGGAGGATTCGGAAATTGATTAGTACCTTTAATATTAGGGGCCCCAGATATAGCTTTCCCCCGAATAAATAACATAAGATTTTGACTATTACCTCCCTCCCTCACTCTTTTAATTTTTAGAAGATTAGTAGAAACCGGAGCAGGAACTGGATGAACAGTTTACCCCCCACTTTCATCTAACATTGCCCATAGAGGAAGTTCAGTCGATTTAGCTATTTTTTCCCTTCATTTAGCCGGAATTTCCTCTATTTTAGGAGCAATTAACTTTATTACAACTATTATTAATATACGACTTAATAATATAATATTTGATCAAATACCATTATTTGTTTGAGCTGTAGGAATTACAGCAATTTTATTATTATTATCTTTACCGGTTTTAGCAGGTGCTATTACTATATTATTAACTGATCGTAATTTAAATACATCCTTTTTCGACCCCGCAGGAGGAGGAGATCCTATTTTATATCAACACTTA
		</sequence>
		<sequence>
			<taxon idref="ELACA573?10|JF847600|MM15303|Elachista_OTU14"/>
			ACATTATATTTTATTTTTGGAATCTGAGCAGGATTAGTTGGTACATCTTTAAGATTATTAATTCGAGCAGAATTAGGTAACCCCGGATCATTAATCGGAAATGATCAAATTTATAATACAATTGTAACAGCACATGCTTTTATTATAATTTTTTTTATAGTTATACCTATTATAATTGGAGGATTCGGAAATTGATTAGTACCTTTAATATTAGGGGCCCCAGATATAGCTTTCCCCCGAATAAATAACATAAGATTTTGACTATTACCTCCCTCCCTCACTCTTTTAATTTTTAGAAGATTAGTAGAAACCGGAGCAGGAACTGGATGAACAGTTTACCCCCCACTTTCATCTAACATTGCCCATAGAGGAAGTTCAGTCGATTTAGCTATTTTTTCCCTTCATTTAGCCGGAATTTCCTCTATTTTAGGAGCAATTAACTTTATTACAACTATTATTAATATACGACTTAATAATATAATATTTGATCAAATACCATTATTTGTTTGAGCTGTAGGAATTACAGCAATTTTATTATTATTATCTTTACCGGTTTTAGCAGGTGCTATTACTATATTATTAACTGATCGTAATTTAAATACATCCTTTTTCGACCCCGCAGGAGGAGGAGATCCTATTTTATATCAACACTTA
		</sequence>
		<sequence>
			<taxon idref="ELACA572?10|JF847599|MM15302|Elachista_OTU14"/>
			ACATTATATTTTATTTTTGGAATCTGAGCAGGATTAGTTGGTACATCTTTAAGATTATTAATTCGAGCAGAATTAGGTAACCCCGGATCATTAATCGGAAATGATCAAATTTATAATACAATTGTAACAGCACATGCTTTTATTATAATTTTTTTTATAGTTATACCTATTATAATTGGAGGATTCGGAAATTGATTAGTACCTTTAATATTAGGGGCCCCAGATATAGCTTTCCCCCGAATAAATAACATAAGATTTTGACTATTACCTCCCTCCCTCACTCTTTTAATTTTTAGAAGATTAGTAGAAACCGGAGCAGGAACTGGATGAACAGTTTACCCCCCACTTTCATCTAACATTGCCCATAGAGGAAGTTCAGTCGATTTAGCTATTTTTTCCCTTCATTTAGCCGGAATTTCCTCTATTTTAGGAGCAATTAACTTTATTACAACTATTATTAATATACGACTTAATAATATAATATTTGATCAAATACCATTATTTGTTTGAGCTGTAGGAATTACAGCAATTTTATTATTATTATCTTTACCGGTTTTAGCAGGTGCTATTACTATATTATTAACTGATCGTAATTTAAATACATCCTTTTTCGACCCCGCAGGAGGAGGAGATCCTATTTTATATCAACACTTA
		</sequence>
		<sequence>
			<taxon idref="LEFIH448?10|HM877045|MM11406|Elachista_OTU14"/>
			ACATTATATTTTATTTTTGGAATCTGAGCAGGATTAGTTGGTACATCTTTAAGATTATTAATTCGAGCAGAATTAGGTAACCCCGGATCATTAATCGGAAATGATCAAATTTATAATACAATTGTAACAGCACATGCTTTTATTATAATTTTTTTTATAGTTATACCTATTATAATTGGAGGATTCGGAAATTGATTAGTACCTTTAATATTAGGGGCCCCAGATATAGCTTTCCCCCGAATAAATAACATAAGATTTTGACTATTACCCCCCTCCCTCACTCTTTTAATTTTTAGAAGATTAGTAGAAACCGGAGCAGGAACTGGATGAACAGTTTACCCCCCACTTTCATCTAACATTGCCCATAGAGGAAGTTCAGTCGATTTAGCTATTTTTTCCCTTCATTTAGCCGGAATTTCCTCTATTTTAGGAGCAATTAACTTTATTACAACTATTATTAATATACGACTTAATAATATAATATTTGATCAAATACCATTATTTGTTTGAGCTGTAGGAATTACAGCAATTTTATTATTATTATCTTTACCGGTTTTAGCAGGTGCTATTACTATATTATTAACTGATCGTAATTTAAATACATCCTTTTTCGACCCC????????????????????????????????????
		</sequence>
		<sequence>
			<taxon idref="ELACA1293?12|MM21356|Elachista_OTU8"/>
			ACATTATATTTTATTTTTGGAATTTGAGCAGGATTAGTTGGGACATCATTAAGATTATTAATTCGAGCAGAATTAGGTAACCCTGGATCATTAATTGGAAATGATCAAATTTATAATACAATTGTAACAGCCCACGCTTTTATCATAATTTTTTTTATAGTTATACCTATTATAATTGGAGGATTCGGAAATTGATTAGTACCTTTAATATTAGGAGCTCCAGATATAGCTTTCCCCCGGATAAATAATATAAGATTTTGATTGTTACCTCCCTCTCTTACTCTTCTAATTTTTAGAAGACTAGTAGAAAATGGAGCAGGAACTGGATGAACAGTTTACCCCCCACTTTCATCTAATATTGCCCATGGAGGAAGTTCAGTCGACTTAGCTATTTTTTCTTTACATTTAGCCGGAATTTCTTCTATTTTAGGTGCAATCAATTTCATCACCACTATTATTAATATACGACTTAACAATATAATATTTGATCAAATACCATTATTTGTTTGAGCTGTAGGAATTACAGCAGTTTTATTATTATTATCTTTACCTGTTTTAGCAGGNGCTATCACTATATTATTAACTGATCGTAACTTAAATACATCATTTTTTGACCCCGCAGGAGGTGGAGATCCCATTTTATACCAACATTTA
		</sequence>
		<sequence>
			<taxon idref="LEEUA449?11|JN267135|MM19857|Elachista_OTU8"/>
			ACATTATATTTTATTTTTGGAATTTGAGCAGGATTAGTTGGGACATCATTAAGATTATTAATTCGAGCAGAATTAGGTAACCCTGGATCATTAATTGGAAATGATCAAATTTATAATACAATTGTAACAGCCCACGCTTTTATCATAATTTTTTTTATAGTTATACCTATTATAATTGGAGGATTCGGAAATTGATTAGTACCTTTAATATTAGGAGCCCCAGATATAGCTTTCCCCCGGATAAATAATATAAGATTTTGATTGTTACCTCCCTCTCTTACTCTTCTAATTTTTAGAAGACTAGTAGAAAATGGAGCAGGAACTGGATGAACAGTTTACCCCCCACTTTCATCTAATATTGCCCATGGAGGAAGTTCAGTCGATTTAGCTATTTTTTCTTTACATTTAGCCGGAATTTCTTCTATTTTAGGTGCAATCAATTTCATCACCACTATTATTAATATACGACTTAACAATATAATATTTGATCAAATACCATTATTTGTTTGAGCTGTAGGAATTACAGCAGTTTTATTATTATTATCTTTACCTGTTTTAGCAGGTGCTATCACTATATTATTAACTGATCGTAACTTAAATACATCATTTTTTGACCCC????????????????????????????????????
		</sequence>
		<sequence>
			<taxon idref="COEUA053?11|MM20223|Elachista_OTU8"/>
			ACATTATATTTTATTTTTGGAATTTGAGCAGGATTAGTTGGGACATCATTAAGATTATTAATTCGAGCAGAATTAGGTAACCCTGGATCATTAATTGGAAATGATCAAATTTATAATACAATTGTAACAGCCCACGCTTTTATCATAATTTTTTTTATAGTTATACCTATTATAATTGGAGGATTCGGAAATTGATTAGTACCTTTAATATTAGGAGCCCCAGATATAGCTTTCCCCCGGATAAATAATATAAGATTTTGATTGTTACCTCCCTCTCTTACTCTTCTAATTTTTAGAAGACTAGTAGAAAATGGAGCAGGAACTGGATGAACAGTTTACCCCCCACTTTCATCTAATATTGCCCATGGAGGAAGTTCAGTCGATTTAGCTATTTTTTCTTTACATTTAGCCGGAATTTCTTCTATTTTAGGTGCAATCAATTTCATCACCACTATTATTAATATACGACTTAACAATATAATATTTGATCAAATACCATTATTTGTTTGAGCTGTAGGAATTACAGCAGTTTTATTATTATTATCTTTACCTGTTTTAGCAGGTGCTATCACTATATTATTAACTGATCGTAACTTAAATACATCATTTTTTGACCCCGCAGGGGGGGGAGACCCCATTTTATACCAACATTTA
		</sequence>
		<sequence>
			<taxon idref="LEFIH424?10|HM877029|MM11382|Elachista_OTU8"/>
			ACATTATATTTTATTTTTGGAATTTGAGCAGGATTAGTTGGGACATCATTAAGATTATTAATTCGAGCAGAATTAGGTAACCCTGGATCATTAATTGGAAATGATCAAATTTATAATACAATTGTAACAGCCCACGCTTTTATCATAATTTTTTTTATAGTTATACCTATTATAATTGGAGGATTCGGAAATTGATTAGTACCTTTAATATTAGGAGCCCCAGATATAGCTTTTCCCCGGATAAATAATATAAGATTTTGATTGTTACCTCCCTCTCTTACTCTTCTAATTTTTAGAAGACTAGTAGAAAATGGAGCAGGAACTGGATGAACAGTTTACCCCCCACTTTCATCTAATATTGCCCATGGAGGAAGTTCAGTCGATTTAGCTATTTTTTCTTTACATTTAGCCGGAATTTCTTCTATTTTAGGTGCAATCAATTTCATCACCACTATTATTAATATACGACTTAACAATATAATATTTGATCAAATACCATTATTTGTTTGAGCTGTAGGAATTACAGCAGTTTTATTATTATTATCTTTACCTGTTTTAGCAGGTGCTATCACTATATTATTAACTGATCGTAACTTAAATACATCATTTTTTGACCCCGCAGGGGGTGGAGACCCCATTTTATACCAACATTTA
		</sequence>
		<sequence>
			<taxon idref="LEFIH425?10|HM877030|MM11383|Elachista_OTU8"/>
			ACATTATATTTTATTTTTGGAATTTGAGCAGGATTAGTTGGGACATCATTAAGATTATTAATTCGAGCAGAATTAGGTAACCCTGGATCATTAATTGGAAATGATCAAATTTATAATACAATTGTAACAGCCCACGCTTTTATCATAATTTTTTTTATAGTTATACCTATTATAATTGGAGGATTCGGAAATTGATTAGTACCTTTAATATTAGGAGCTCCAGATATAGCTTTCCCCCGGATAAATAATATAAGATTTTGATTGTTACCTCCCTCTCTTACTCTTCTAATTTTTAGAAGACTAGTAGAAAATGGAGCAGGAACTGGATGAACAGTTTACCCCCCACTTTCATCTAATATTGCCCATGGAGGAAGTTCAGTCGATTTAGCTATTTTTTCTTTACATTTAGCCGGAATTTCTTCTATTTTAGGTGCAATCAATTTCATCACCACTATTATTAATATACGACTTAACAATATAATATTTGATCAAATACCATTATTTGTTTGAGCTGTAGGAATTACAGCAGTTTTATTATTATTATCTTTACCTGTTTTAGCAGGTGCTATCACTATATTATTAACTGATCGTAACTTAAATACATCATTTTTTGACCCCGCAGGGGGTGGAGACCCCATTTTATACCAACATTTA
		</sequence>
		<sequence>
			<taxon idref="LEFIH392?10|HM876998|MM11350|Elachista_OTU8"/>
			ACATTATATTTTATTTTTGGAATTTGAGCAGGATTAGTTGGGACATCATTAAGATTATTAATTCGAGCAGAATTAGGTAACCCTGGATCATTAATTGGAAATGATCAAATTTATAATACAATTGTAACAGCCCACGCTTTTATCATAATTTTTTTTATAGTTATACCTATTATAATTGGAGGATTCGGAAATTGATTAGTACCTTTAATATTAGGAGCCCCAGATATAGCTTTCCCCCGGATAAATAATATAAGATTTTGATTGTTACCTCCCTCTCTTACTCTTCTAATTTTTAGAAGACTAGTAGAAAATGGAGCAGGAACTGGATGAACAGTTTACCCCCCACTTTCATCTAATATTGCCCATGGAGGAAGTTCAGTCGATTTAGCTATTTTTTCTTTACATTTAGCCGGAATTTCTTCTATTTTAGGTGCAATCAATTTCATCACCACTATTATTAATATACGACTTAACAATATAATATTTGATCAAATACCATTATTTGTTTGAGCTGTAGGAATTACAGCAGTTTTATTATTATTATCTTTACCTGTTTTAGCAGGTGCTATCACTATATTATTAACTGATCGTAACTTAAATACATCATTTTTTGACCCCGCAGGGGGTGGAGACCCCATTTTATACCAACATTTA
		</sequence>
		<sequence>
			<taxon idref="LEFIH422?10|HM877027|MM11380|Elachista_OTU8"/>
			ACATTATATTTTATTTTTGGAATTTGAGCAGGATTAGTTGGGACATCATTAAGATTATTAATTCGAGCAGAATTAGGTAACCCTGGATCATTAATTGGAAATGATCAAATTTATAATACAATTGTAACAGCCCACGCTTTTATCATAATTTTTTTTATAGTTATACCTATTATAATTGGAGGATTCGGAAATTGATTAGTACCTTTAATATTAGGAGCCCCAGATATAGCTTTCCCCCGGATAAATAATATAAGATTTTGATTGTTACCTCCCTCTCTTACTCTTCTAATTTTTAGAAGACTAGTAGAAAATGGAGCAGGAACTGGATGAACAGTTTACCCCCCACTTTCATCTAATATTGCCCATGGAGGAAGTTCAGTCGATTTAGCTATTTTTTCTTTACATTTAGCCGGAATTTCTTCTATTTTAGGTGCAATCAATTTCATCACCACTATTATTAATATACGACTTAACAATATAATATTTGATCAAATACCATTATTTGTTTGAGCTGTAGGAATTACAGCAGTTTTATTATTATTATCTTTACCTGTTTTAGCAGGTGCTATCACTATATTATTAACTGATCGTAACTTAAATACATCATTTTTTGACCCCGCAGGGGGTGGAGACCCCATTTTATACCAACATTTA
		</sequence>
		<sequence>
			<taxon idref="LEFIH393?10|HM876999|MM11351|Elachista_OTU8"/>
			ACATTATATTTTATTTTTGGAATTTGAGCAGGATTAGTTGGGACATCATTAAGATTATTAATTCGAGCAGAATTAGGTAACCCTGGATCATTAATTGGAAATGATCAAATTTATAATACAATTGTAACAGCCCACGCTTTTATCATAATTTTTTTTATAGTTATACCTATTATAATTGGAGGATTCGGAAATTGATTAGTACCTTTAATATTAGGAGCCCCAGATATAGCTTTCCCCCGGATAAATAATATAAGATTTTGATTGTTACCTCCCTCTCTTACTCTTCTAATTTTTAGAAGACTAGTAGAAAATGGAGCAGGAACTGGATGAACAGTTTACCCCCCACTTTCATCTAATATTGCCCATGGAGGAAGTTCAGTCGATTTAGCTATTTTTTCTTTACATTTAGCCGGAATTTCTTCTATTTTAGGTGCAATCAATTTCATCACCACTATTATTAATATACGACTTAACAATATAATATTTGATCAAATACCATTATTTGTTTGAGCTGTAGGAATTACAGCAGTTTTATTATTATTATCTTTACCTGTTTTAGCAGGTGCTATCACTATATTATTAACTGATCGTAACTTAAATACATCATTTTTTGACCCCGCAGGGGGTGGAGACCCCATTTTATACCAACATTTA
		</sequence>
		<sequence>
			<taxon idref="LEFIH421?10|HM877026|MM11379|Elachista_OTU8"/>
			ACATTATATTTTATTTTTGGAATTTGAGCAGGATTAGTTGGGACATCATTAAGATTATTAATTCGAGCAGAATTAGGTAACCCTGGATCATTAATTGGAAATGATCAAATTTATAATACAATTGTAACAGCCCACGCTTTTATCATAATTTTTTTTATAGTTATACCTATTATAATTGGAGGATTCGGAAATTGATTAGTACCTTTAATATTAGGAGCCCCAGATATAGCTTTCCCCCGGATAAATAATATAAGATTTTGATTGTTACCTCCCTCTCTTACTCTTCTAATTTTTAGAAGACTAGTAGAAAATGGAGCAGGAACTGGATGAACAGTTTACCCCCCACTTTCATCTAATATTGCCCATGGAGGAAGTTCAGTCGATTTAGCTATTTTTTCTTTACATTTAGCCGGAATTTCTTCTATTTTAGGTGCAATCAATTTCATCACCACTATTATTAATATACGACTTAACAATATAATATTTGATCAAATACCATTATTTGTTTGAGCTGTAGGAATTACAGCAGTTTTATTATTATTATCTTTACCTGTTTTAGCAGGTGCTATCACTATATTATTAACTGATCGTAACTTAAATACATCATTTTTTGACCCCGCAGGGGGTGGAGACCCCATTTTATACCAACATTTA
		</sequence>
		<sequence>
			<taxon idref="LEFIH423?10|HM877028|MM11381|Elachista_OTU8"/>
			ACATTATATTTTATTTTTGGAATTTGAGCAGGATTAGTTGGGACATCATTAAGATTATTAATTCGAGCAGAATTAGGTAACCCTGGATCATTAATTGGAAATGATCAAATTTATAATACAATTGTAACAGCCCACGCTTTTATCATAATTTTTTTTATAGTTATACCTATTATAATTGGAGGATTCGGAAATTGATTAGTACCTTTAATATTAGGAGCCCCAGATATAGCTTTCCCCCGGATAAATAATATAAGATTTTGATTGTTACCTCCCTCTCTTACTCTTCTAATTTTTAGAAGACTAGTAGAAAATGGAGCAGGAACTGGATGAACAGTTTACCCCCCACTTTCATCTAATATTGCCCATGGAGGAAGTTCAGTCGATTTAGCTATTTTTTCTTTACATTTAGCCGGAATTTCTTCTATTTTAGGTGCAATCAATTTCATCACCACTATTATTAATATACGACTTAACAATATAATATTTGATCAAATACCATTATTTGTTTGAGCTGTAGGAATTACAGCAGTTTTATTATTATTATCTTTACCTGTTTTAGCAGGTGCTATCACTATATTATTAACTGATCGTAACTTAAATACATCATTTTTTGACCCCGCAGGGGGTGGAGACCCCATTTTATACCAACATTTA
		</sequence>
		<sequence>
			<taxon idref="ELACA1232?11|MM16995|Elachista_OTU8"/>
			ACATTATATTTTATTTTTGGAATTTGAGCAGGATTAGTTGGGACATCATTAAGATTATTAATTCGAGCAGAATTAGGTAACCCTGGATCATTAATTGGAAATGATCAAATTTATAATACAATTGTAACAGCCCACGCTTTTATCATAATTTTTTTTATAGTTATACCTATTATAATTGGAGGATTCGGAAATTGATTAGTACCTTTAATATTAGGAGCTCCAGATATAGCTTTCCCCCGGATAAATAATATAAGATTTTGATTGTTACCTCCCTCTCTTACTCTTCTAATTTTTAGAAGACTAGTAGAAAATGGAGCAGGAACTGGATGAACAGTTTACCCCCCACTTTCATCTAATATTGCCCATGGAGGAAGTTCAGTCGATTTAGCTATTTTTTCTTTACATTTAGCCGGAATTTCTTCTATTTTAGGTGCAATCAATTTCATCACCACTATTATTAATATACGACTTAACAATATAATATTTGATCAAATACCATTATTTGTTTGAGCTGTAGGAATTACAGCAGTTTTATTATTATTATCTTTACCTGTTTTAGCAGGTGCTATCACTATATTATTAACTGATCGTAACTTAAATACATCATTTTTTGACCCCGCAGGGGGTGGAGACCCCATTTTATACCAACATTTA
		</sequence>
		<sequence>
			<taxon idref="ELACA1316?12|MM21379|Elachista_OTU8"/>
			ACATTATATTTTATTTTTGGAATTTGAGCAGGATTAGTTGGGACATCATTAAGATTATTAATTCGAGCAGAATTAGGTAACCCTGGATCATTAATTGGAAATGATCAAATTTATAATACAATTGTAACAGCCCACGCTTTTATCATAATTTTTTTTATAGTTATACCTATTATAATTGGAGGATTCGGAAATTGATTAGTACCTTTAATATTAGGAGCTCCAGATATAGCTTTCCCCCGGATAAATAATATAAGATTTTGATTGTTACCTCCCTCTCTTACTCTTCTAATTTTTAGAAGACTAGTAGAAAATGGAGCAGGAACTGGATGAACAGTTTACCCCCCACTTTCATCTAATATTGCCCATGGAGGAAGTTCAGTCGATTTAGCTATTTTTTCTTTACATTTAGCCGGAATTTCTTCTATTTTAGGTGCAATCAATTTCATCACCACTATTATTAATATACGACTTAACAATATAATATTTGATCAAATACCATTATTTGTTTGAGCTGTAGGAATTACAGCAGTTTTATTATTATTATCTTTACCTGTTTTAGCAGGTGCTATCACTATATTATTAACTGATCGTAACTTAAATACATCATTTTTTGACCCCGCAGGGGGTGGAGACCCCATTTTATACCAACATTTA
		</sequence>
		<sequence>
			<taxon idref="ELACA1230?11|MM16993|Elachista_OTU2"/>
			ACATTATATTTTATTTTTGGAATTTGAGCAGGAATATTAGGAACTTCTTTAAGATTATTAATTCGAGCTGAATTAGGAAATCCTGGATCATTAATTGGGAATGATCAAATTTATAATACAATTGTAACAGCACATGCTTTCATTATAATTTTCTTTATAGTTATACCAATTATAATTGGTGGATTTGGAAATTGATTAGTCCCATTAATATTAGGAGCCCCTGATATAGCTTTCCCCCGAATAAATAATATAAGATTTTGATTATTACCCCCTTCTTTAACCCTTTTAATCTTTAGAAGATTAGTAGAAAATGGAGCTGGAACTGGATGAACTGTGTACCCCCCACTTTCATCTAATATTGCCCATAGAGGAAGTTCAGTTGATCTGGCTATTTTTTCATTACATTTAGCAGGAATTTCTTCTATTCTAGGAGCAATTAATTTTATTACTACAATTATTAACATACGACTTAATAATATATTTTTTGATCAAATACCTTTATTTGTTTGAGCTGTAGGAATTACAGCTATATTATTATTACTTTCCTTACCTGTTTTAGCAGGAGCTATTACTATATTATTAACTGATCGTAATTTAAATACATCTTTTTTTGATCCTGCAGGAGGAGGAGATCCTATTTTATATCAACATTTA
		</sequence>
		<sequence>
			<taxon idref="ELACA1339?12|MM21402|Elachista_OTU3"/>
			ACATTATATTTTATTTTTGGAATTTGAGCAGGAATATTAGGAACTTCTTTAAGATTATTAATTCGAGCAGAATTAGGAAATCCTGGATCATTAATTGGAAATGATCAAATTTATAATACAATTGTAACAGCACATGCTTTTATTATAATTTTCTTTATAGTTATACCAATTATAATTGGTGGATTTGGAAATTGATTAATTCCATTAATATTAGGAGCCCCTGATATAGCTTTCCCCCGAATAAATAATATAAGATTTTGATTACTACCCCCCTCCCTAACCCTTTTAATTTTTAGAAGATTAGTAGAAAATGGAGCTGGAACTGGATGAACTGTGTACCCCCCACTTTCTTCTAATATTGCTCATAGAGGATGTTCTGTCGATCTGGCTATTTTTTCATTACATTTAGCAGGAATTTCTTCTATTCTAGGAGCAATTAATTTCATTACTACAATTATTAATATACGACTTAATAATATATTTTTTGATCAAATACCTCTATTTGTTTGGTCTGTAGGAATTACAGCTGTATTATTATTACTTTCATTGCCTGTTTTAGCAGGAGCTATTACTATATTATTAACCGATCGTAATTTAAATACATCTTTTTTTGATCCTGCAGGAGGAGGAGACCCTATTTTATACCAACATTTA
		</sequence>
		<sequence>
			<taxon idref="ELACA1340?12|MM21403|Elachista_OTU2"/>
			??????TATTTTATTTTTGGAATTTGAGCAGGAATATTAGGAACTTCTTTAAGATTATTAATTCGAGCTGAATTAGGAAATCCTGGATCATTAATTGGGAATGATCAAATTTATAATACAATTGTAACAGCACATGCTTTCATTATAATTTTCTTTATAGTTATACCAATTATAATTGGTGGATTTGGAAATTGATTAGTCCCATTAATATTAGGAGCCCCTGATATAGCTTTCCCCCGAATAAATAATATAAGATTTTGATTATTACCCCCTTCTTTAACCCTTTTAATCTTTAGAAGATTAGTAGAAAATGGAGCTGGAACTGGATGAACTGTGTACCCCCCACTTTCATCTAATATTGCCCATAGAGGAAGTTCAGTTGATCTGGCTATTTTTTCATTACATTTAGCAGGAATTTCTTCTATTCTAGGAGCAATTAATTTTATTACTACAATTATTAACATACGACTTAATAATATATTTTTTGATCAAATACCTTTATTTGTTTGAGCTGTAGGAATTACAGCTGTATTATTATTACTTTCCTTACCTGTTTTAGCAGGAGCTATTACTATATTATTAACTGATCGTAATTTAAATACATCTTTTTTTGAT???????????????????????????????????????
		</sequence>
		<sequence>
			<taxon idref="ELACA1342?12|MM21405|Elachista_OTU2"/>
			ACATTATATTTTATTTTTGGAATTTGAGCAGGAATATTAGGAACTTCTTTAAGATTATTAATTCGAGCTGAATTAGGAAATCCTGGATCATTAATTGGGAATGATCAAATTTATAATACAATTGTAACAGCACATGCTTTCATTATAATTTTCTTTATAGTTATACCAATTATAATTGGTGGATTTGGAAATTGATTAGTCCCATTAATATTAGGAGCCCCTGATATAGCTTTCCCCCGAATAAATAATATAAGATTTTGATTATTACCCCCTTCTTTAACCCTTTTAATCTTTAGAAGATTAGTAGAAAATGGAGCTGGAACTGGATGAACTGTGTACCCCCCACTTTCATCTAATATTGCCCATAGAGGAAGTTCAGTTGATCTGGCTATTTTTTCATTACATTTAGCAGGAATTTCTTCTATTCTAGGAGCAATTAATTTTATTACTACAATTATTAACATACGACTTAATAATATATTTTTTGATCAAATACCTTTATTTGTTTGAGCTGTAGGAATTACAGCTGTATTATTATTACTTTCCTTACCTGTTTTAGCAGGAGCTATTACTATATTATTAACTGATCGTAATTTAAATACATCTTTTTTTGATCCTGCAGGAGGAGGAGATCCTATTTTATATCAACATTTA
		</sequence>
		<sequence>
			<taxon idref="ELACA1355?12|MM21418|Elachista_OTU2"/>
			ACATTATATTTTATTTTTGGAATTTGAGCAGGAATATTAGGAACTTCTTTAAGATTATTAATTCGAGCTGAATTAGGAAATCCTGGATCATTAATTGGGAATGATCAAATTTATAATACAATTGTAACAGCACATGCTTTCATTATAATTTTCTTTATAGTTATACCAATTATAATTGGTGGATTTGGAAATTGATTAGTCCCATTAATATTAGGAGCCCCTGATATAGCTTTCCCCCGAATAAATAATATAAGATTTTGATTATTACCCCCTTCTTTAACCCTTTTAATCTTTAGAAGATTAGTAGAAAATGGAGCTGGAACTGGATGAACTGTGTACCCCCCACTTTCATCTAATATTGCCCATAGAGGAAGTTCAGTTGATCTGGCTATTTTTTCATTACATTTAGCAGGAATTTCTTCTATTCTAGGAGCAATTAATTTTATTACTACAATTATTAACATACGACTTAATAATATATTTTTTGATCAAATACCTTTATTTGTTTGAGCTGTAGGAATTACAGCTGTATTATTATTACTTTCCTTACCTGTTTTAGCAGGAGCTATTACTATATTATTAACTGATCGTAATTTAAATACATCTTTTTTTGATCCTGCAGGAGGAGGAGATCCTATTTTATATCAACATTTA
		</sequence>
		<sequence>
			<taxon idref="ELACA1233?11|MM16996|Elachista_OTU2"/>
			ACATTATATTTTATTTTTGGAATTTGAGCAGGAATATTAGGAACTTCTTTAAGATTATTAATTCGAGCTGAATTAGGAAATCCTGGATCATTAATTGGGAATGATCAAATTTATAATACAATTGTAACAGCACATGCTTTCATTATAATTTTCTTTATAGTTATACCAATTATAATTGGTGGATTTGGAAATTGATTAGTCCCATTAATATTAGGAGCCCCTGATATAGCTTTCCCCCGAATAAATAATATAAGATTTTGATTATTACCCCCTTCTTTAACCCTTTTAATCTTTAGAAGATTAGTAGAAAATGGAGCTGGAACTGGATGAACTGTGTACCCCCCACTTTCATCTAATATTGCCCATAGAGGAAGTTCAGTTGATCTGGCTATTTTTTCATTACATTTAGCAGGAATTTCTTCTATTCTAGGAGCAATTAATTTTATTACTACAATTATTAACATACGACTTAGTAATATATTTTTTGATCAAATACCTTTATTTGTTTGAGCTGTAGGAATTACAGCTGTATTATTATTACTTTCCTTACCTGTTTTAGCAGGAGCTATTACTATATTATTAACTGATCGTAATTTAAATACATCTTTTTTTGATCCTGCAGGAGGAGGAGATCCTATTTTATATCAACATTTA
		</sequence>
		<sequence>
			<taxon idref="ELACA1356?12|MM21419|Elachista_OTU2"/>
			????????????????????????????????????????????????????????????????????????????????????????????????????????????????????????????????????CATGCTTTCATTATAATTTTCTTTATAGTTATACCAATTATAATTGGNGGATTTGGAAATTGATTAGTCCCATTAATATTAGGAGCCCCTGATATAGCTTTCCCCCGAATAAATAATATAAGATTTTGATTATTACCCCCTTCTTTAACCCTTTTAATCTTTAGAAGATTAGTAGAAAATGGAGCTGGAACTGGATGAACTGTGTACCCCCCACTTTCATCTAATATTGCCCATAGAGGAAGTTCAGTTGATCTGGCTATTTTTTCATTACATTTAGCAGGAATTTCTTCTATTCTAGGAGCAATTAATTTTATTACTACAATTATTAACATACGACTTAANAATATATTTTTTGATCAAATACCTTTATTTGTTTGAGCTGTAGGAATTACAGCTGTATTATTATTACTT???????????????????????????????????????????????????????????????????????????????????????????????????????????????
		</sequence>
		<sequence>
			<taxon idref="ELACA1235?11|MM16998|Elachista_OTU2"/>
			????????????????????????TGAGCAGGAATATTAGGAACTTCTTTAAGATTATTAATTCGAGCTGAATTAGGAAATCCTGGATCATTAATTGGGAATGATCAAATTTATAATACAATTGTAACAGCACATGCTTTCATTATAATTTTCTTTATAGTTATACCAATTATAATTGGTGGATTTGGAAATTGATTAGTCCCATTAATATTAGGAGCCCCTGATATAGCTTTCCCCCGAATAAATAATATAAGATTTTGATTATTACCCCCTTCTTTAACCCTTTTAATCTTTAGAAGATTAGTAGAAAATGGAGCTGGAACTGGATGAACTGTGTACCCCCCACTTTCATCTAATATTGCCCATAGAGGAAGTTCAGTTGATCTGGCTATTTTTTCATTACATTTAGCAGGAATTTCTTCTATTCTAGGAGCAATTAATTTTATTACTACAATTATTAACATACGACTTAATAATATATTTTTTGATCAAATACCTTTATTTGTTTGAGCTGTAGGAATTACAGCTGTATTATTATTACTTTCCTTACCTGTTTTAGCAGGAGCTATTACTATATTATTAACTGATCGTAATTTAAATACATCTTTTTTTGATCCTGCAGGAGGAGGAGATCCTATTTTATATCAACATTTA
		</sequence>
		<sequence>
			<taxon idref="ELACA1343?12|MM21406|Elachista_OTU2"/>
			ACATTATATTTTATTTTTGGAATTTGAGCAGGAATATTAGGAACTTCTTTAAGATTATTAATTCGAGCTGAATTAGGAAATCCTGGATCATTAATTGGGAATGATCAAATTTATAATACAATTGTAACAGCACATGCTTTCATTATAATTTTCTTTATAGTTATACCAATTATAATTGGTGGATTTGGAAATTGATTAGTCCCATTAATATTAGGAGCCCCTGATATAGCTTTCCCCCGAATAAATAATATAAGATTTTGATTATTACCCCCTTCTTTAACCCTTTTAATCTTTAGAAGATTAGTAGAAAATGGAGCTGGAACTGGATGAACTGTGTACCCCCCACTTTCATCTAATATTGCCCATAGAGGAAGTTCAGTTGATCTGGCTATTTTTTCATTACATTTAGCAGGAATTTCTTCTATTCTAGGAGCAATTAATTTTATTACTACAATTATTAACATACGACTTAATAATATATTTTTTGATCAAATACCTTTATTTGTTTGAGCTGTAGGAATTACAGCTGTATTATTATTACTTTCCTTACCTGTTTTAGCAGGAGCTATTACTATATTATTAACTGATCGTAATTTAAATACATCTTTTTTTGATCCTGCAGGAGGAGGAGATCCTATTTTATATCAACATTTA
		</sequence>
		<sequence>
			<taxon idref="ELACA1341?12|MM21404|Elachista_OTU2"/>
			??????TATTTTATTTTTGGAATTTGAGCAGGAATATTAGGAACTTCTTTAAGATTATTAATTCGAGCTGAATTAGGAAATCCTGGATCATTAATTGGGAATGATCAAATTTATAATACAATTGTAACAGCACATGCTTTCATTATAATTTTCTTTATAGTTATACCAATTATAATTGGTGGATTTGGAAATTGATTAGTCCCATTAATATTAGGAGCCCCTGATATAGCTTTCCCCCGAATAAATAATATAAGATTTTGATTATTACCCCCTTCTTTAACCCTTTTAATCTTTAGAAGATTAGTAGAAAATGGAGCTGGAACTGGATGAACTGTGTACCCCCCACTTTCATCTAATATTGCCCATAGAGGAAGTTCAGTTGATCTGGCTATTTTTTCATTACATTTAGCAGGAATTTCTTCTATTCTAGGAGCAATTAATTTTATTACTACAATTATTAACATACGACTTAATAATATATTTTTTGATCAAATACCTTTATTTGTTTGAGCTGTAGGAATTACAGCTGTATTATTATTACTTTCCTTACCTGTTTTAGCAGGAGCTATTACTATATTATTAACTGATCGTAATTTAAATACATCTTTTTTTGATCCTGCAGGAGGAGGAGATCCTATTTTATATCAACATTTA
		</sequence>
		<sequence>
			<taxon idref="LEFII135?10|MM18562|Elachista_OTU2"/>
			ACATTATATTTTATTTTTGGAATTTGAGCAGGAATACTAGGAACTTCTTTAAGATTATTAATTCGAGCTGAATTAGGAAATCCTGGATCATTAATTGGGAATGATCAAATTTATAATACAATTGTAACAGCACATGCTTTCATTATAATTTTCTTTATAGTTATGCCAATTATAATTGGTGGATTTGGAAATTGATTAGTCCCATTAATATTAGGAGCCCCTGATATAGCTTTCCCCCGAATAAATAATATAAGATTTTGATTATTACCCCCTTCTTTAACCCTTTTAATCTTTAGAAGATTAGTAGAAAATGGAGCTGGAACTGGATGAACTGTGTACCCCCCACTTTCATCTAATATTGCCCATAGAGGAAGTTCAGTGGATCTGGCTATTTTTTCATTACATTTAGCAGGAATTTCTTCTATTCTAGGAGCAATTAATTTTATTACTACAATTATTAACATACGACTTAATAATATATTTTTTGATCAAATACCTTTATTTGTTTGAGCTGTAGGAATTACAGCTGTATTATTATTACTTTCCTTACCTGTTTTAGCAGGAGCTATTACTATATTATTAACCGATCGTAATTTAAATACATCTTTTTTTGATCCTGCAGGAGGAGGAGATCCTATTTTATATCAACATTTA
		</sequence>
		<sequence>
			<taxon idref="ELACA1231?11|MM16994|Elachista_OTU2"/>
			ACATTATATTTTATTTTTGGAATTTGAGCAGGAATATTAGGAACTTCTTTAAGATTATTAATTCGAGCTGAATTAGGAAATCCTGGATCATTAATTGGGAATGATCAAATTTATAATACAATTGTAACAGCACATGCTTTCATTATAATTTTCTTTATAGTTATACCAATTATAATTGGTGGATTTGGAAATTGATTAGTCCCATTAATATTAGGAGCCCCTGATATAGCTTTCCCCCGAATAAATAATATAAGATTTTGATTATTACCCCCTTCTTTAACCCTTTTAATCTTTAGAAGATTAGTAGAAAATGGAGCTGGAACTGGATGAACTGTGTACCCCCCACTTTCATCTAATATTGCCCATAGAGGAAGTTCAGTTGATCTGGCTATTTTTTCATTACATTTAGCAGGAATTTCTTCTATTCTAGGAGCAATTAATTTTATTACTACAATTATTAACATACGACTTAATAATATATTTTTTGATCAAATACCTTTATTTGTTTGAGCTGTAGGAATTACAGCTATATTATTATTACTTTCCTTACCTGTTTTAGCAGGAGCTATTACTATATTATTAACTGATCGTAATTTAAATACATCTTTTTTTGATCCTGCAGGAGGAGGAGATCCTATTTTATATCAACATTTA
		</sequence>
		<sequence>
			<taxon idref="ELACA344?10|JF847458|MM16259|Elachista_OTU4"/>
			ACATTATATTTTATTTTTGGAATTTGAGCAGGAATAATTGGAACTTCATTAAGATTATTAATTCGAGCAGAATTGGGTAATCCTGGATCATTAATTGGAAATGATCAAATTTACAATACAATTGTAACAGCACATGCCTTTATTATAATTTTTTTTATAGTTATGCCAATCATAATTGGAGGATTTGGTAATTGATTAATACCTTTAATATTAGGAGCCCCCGATATAGCTTTCCCCCGAATAAATAATATAAGATTTTGATTATTACCTCCATCTTTAACCTTATTAACTTTTAGCAGTCTAGCAGAAAATGGAGCAGGAACTGGATGAACAGTGTACCCCCCACTCTCATCTAATATTTCCCATGCTGGAAGTTCTGTTGACTTAGCTATTTTTTCTCTTCATTTAGCTGGAATCTCCTCTATTTTAGGAGCAATTAATTTTATCACTACAATTATTAATATACGACTTAATAATATAATATTTGATCAAATACCATTATTTGTTTGAGCTGTAGGAATTACAGCTGTATTATTATTACTCTCTTTACCAGTTTTAGCTGGAGCTATTACTATATTATTAACCGATCGTAATTTAAATACATCTTTTTTTGACCCTGCTGGAGGAGGAGACCCTATCTTATACCAACATTTA
		</sequence>
		<sequence>
			<taxon idref="ELACA343?10|JF847457|MM16258|Elachista_OTU4"/>
			ACATTATATTTTATTTTTGGAATTTGAGCAGGAATAATTGGAACTTCATTAAGATTATTAATTCGAGCAGAATTGGGTAATCCTGGATCATTAATTGGAAATGATCAAATTTATAATACAATTGTAACAGCACATGCCTTTATTATAATTTTTTTTATAGTTATGCCAATCATAATTGGAGGATTTGGTAATTGATTAGTACCTTTAATATTAGGAGCCCCCGATATAGCTTTCCCCCGAATAAATAATATAAGATTTTGATTATTACCTCCATCTTTAACCTTATTAATTTTTAGTAGACTAGTAGAAAATGGAGCAGGAACTGGATGAACAGTGTACCCCCCACTCTCATCTAATATCTCCCATGCTGGAAGTTCTGTTGACTTAGCTATTTTTTCTCTTCATTTAGCTGGAATCTCCTCTATCTTAGGAGCAATTAATTTTATTACTACAATTATTAATATACGACTTAATAATATAATATTTGATCAAATACCATTATTTATTTGAGCTGTAGGAATTACAGCTGTATTATTATTACTCTCTTTACCAGTATTAGCTGGAGCTATTACTATATTATTAACTGATCGTAATTTAAATACATCTTTTTTTGACCCTGCTGGAGGAGGAGACCCTATCTTATACCAACATTTA
		</sequence>
		<sequence>
			<taxon idref="LEFII349?11|MM19999|Elachista_OTU12"/>
			ACAATATATTTTATTCTTGGAATTTGAGCAGGATTAGTAGGTACATCTTTAAGATTATTAATTCGTGCAGAATTAGGTAATCCAGGATCATTAATTGGAAATGATCAAATTTACAATACAATCGTAACAGCACATGCTTTCATTATAATTTTTTTTATAGTAATACCTATTATAATTGGAGGATTTGGAAATTGATTAGTACCTCTAATATTAGGAGCCCCAGATATAGCTTTCCCCCGAATAAATAATATAAGATTTTGATTATTACCCCCTTCTCTTACTCTTTTAATTTTTAGAAGATTAGTAGAAAATGGAGCAGGAACCGGATGAACAGTTTACCCCCCACTTTCATCTAATATTGCTCATGGAGGAAGTTCAGTTGATTTAGCTATTTTTTCATTACATTTAGCTGGAATTTCTTCTATTTTAGGTGCAATTAATTTTATTACCACTATTATTAATATACGACTTAATAATATAATATTTGATCAAATACCATTATTTGTTTGAGCTGTAGGAATTACAGCAGTTTTATTATTATTATCTTTACCTGTTTTAGCAGGTGCTATTACTATATTATTAACTGATCGTAATTTAAATACATCTTTTTTTGATCCTGCAGGTGGAGGAGATCCTATTTTATACCAACATTTA
		</sequence>
		<sequence>
			<taxon idref="ELACA606?10|JF847633|MM15336|Elachista_OTU12"/>
			ACAATATATTTTATTTTTGGAATTTGAGCAGGATTAGTAGGTACATCTTTAAGATTATTAATTCGTGCAGAATTAGGTAATCCAGGATCATTAATTGGAAATGATCAAATTTACAATACAATCGTAACAGCACATGCTTTCATTATAATTTTTTTTATAGTAATACCTATTATAATTGGAGGATTTGGAAATTGATTAGTACCTCTAATATTAGGAGCCCCAGATATAGCTTTCCCCCGAATAAATAATATAAGATTTTGATTATTACCCCCTTCTCTTACTCTTTTAATTTTTAGAAGATTAGTAGAAAATGGAGCAGGAACCGGATGAACAGTTTACCCCCCACTTTCATCTAATATTGCTCATGGAGGAAGTTCAGTTGATTTAGCTATTTTTTCATTACATTTAGCTGGAATTTCTTCTATTTTAGGTGCAATTAATTTTATTACCACTATTATTAATATACGACTTAATAATATAATATTTGATCAAATACCATTATTTGTTTGAGCTGTAGGAATTACAGCAGTTTTATTATTATTATCTTTACCTGTTTTAGCAGGTGCTATTACTATATTATTAACTGATCGTAATTTAAATACATCTTTTTTTGATCCTGCAGGTGGAGGAGATCCTATTTTATACCAACATTTA
		</sequence>
		<sequence>
			<taxon idref="ELACA340?10|JF847455|MM16255|Elachista_OTU12"/>
			ACAATATATTTTATTTTTGGAATTTGAGCAGGATTAGTAGGTACATCTTTAAGATTATTAATTCGTGCAGAATTAGGTAATCCAGGATCATTAATTGGAAATGATCAAATTTACAATACAATCGTAACAGCACATGCTTTCATTATAATTTTTTTTATAGTAATACCTATTATAATTGGAGGATTTGGAAATTGATTAGTACCTCTAATATTAGGAGCTCCAGATATAGCTTTCCCCCGAATAAATAATATAAGATTTTGATTATTACCCCCTTCTCTTACTCTTTTAATTTTTAGAAGATTAGTAGAAAATGGAGCAGGAACCGGATGAACAGTTTACCCCCCACTTTCATCTAATATTGCTCATGGAGGAAGTTCAGTTGATTTAGCTATTTTTTCATTGCATTTAGCTGGAATTTCTTCTATTTTAGGTGCAATTAATTTTATTACCACTATTATTAATATACGACTTAATAATATAATATTTGATCAAATACCATTATTTGTTTGAGCTGTAGGAATTACAGCAGTTTTATTATTATTATCTTTACCTGTTTTAGCAGGTGCTATTACTATATTATTAACTGATCGTAATTTAAATACATCTTTTTTTGATCCTGCAGGTGGAGGAGATCCTATTTTATACCAACATTTA
		</sequence>
		<sequence>
			<taxon idref="ELACA599?10|JF847626|MM15329|Elachista_OTU12"/>
			ACAATATATTTTATTTTTGGAATTTGAGCAGGATTAGTAGGTACATCTTTAAGATTATTAATTCGTGCAGAATTAGGTAATCCAGGATCATTAATTGGAAATGATCAAATTTACAATACAATCGTAACAGCACATGCTTTCATTATAATTTTTTTTATAGTAATACCTATTATAATTGGAGGATTTGGAAATTGATTAGTACCTCTAATATTAGGAGCCCCAGATATAGCTTTCCCCCGAATAAATAATATAAGATTTTGATTATTACCCCCTTCTCTTACTCTTTTAATTTTTAGAAGATTAGTAGAAAATGGAGCAGGAACCGGATGAACAGTTTACCCCCCACTTTCATCTAATATTGCTCATGGAGGAAGTTCAGTTGATTTAGCTATTTTTTCATTACATTTAGCTGGAATTTCTTCTATTTTAGGTGCAATTAATTTTATTACCACTATTATTAATATACGACTTAATAATATAATATTTGATCAAATACCATTATTTGTTTGAGCTGTAGGAATTACAGCAGTTTTATTATTATTATCTTTACCTGTTTTAGCAGGTGCTATTACTATATTATTAACTGATCGTAATTTAAATACATCTTTTTTTGATCCTGCAGGTGGAGGAGATCCTATTTTATACCAACATTTA
		</sequence>
		<sequence>
			<taxon idref="ELACA545?10|MM16771|Elachista_OTU12"/>
			ACAATATATTTTATTTTTGGAATTTGAGCAGGATTAGTAGGTACATCTTTAAGATTATTAATTCGTGCAGAATTAGGTAATCCAGGATCATTAATTGGAAATGATCAAATTTACAATACAATCGTAACAGCACATGCTTTCATTATAATTTTTTTTATAGTAATACCTATTATAATTGGAGGATTTGGAAATTGATTAGTACCTCTAATATTAGGAGCCCCAGATATAGCTTTCCCCCGAATAAATAATATAAGATTTTGATTATTACCCCCTTCTCTTACTCTTTTAATTTTTAGAAGATTAGTAGAAAATGGAGCAGGAACCGGATGAACAGTTTACCCCCCACTTTCATCTAATATTGCTCATGGAGGAAGTTCAGTTGATTTAGCTATTTTTTCATTACATTTAGCTGGAATTTCTTCTATTTTAGGTGCAATTAATTTTATTACCACTATTATTAATATACGACTTAATAATATAATATTTGATCAAATACCATTATTTGTTTGAGCTGTAGGAATTACAGCAGTTTTATTATTATTATCTTTACCTGTTTTAGCAGGTGCTATTACTATATTATTAACTGATCGTAATTTAAATACATCTTTTTTTGATCCTGCAGGTGGAGGAGATCCTATTTTATACCAACATTTA
		</sequence>
		<sequence>
			<taxon idref="ELACA595?10|JF847622|MM15325|Elachista_OTU12"/>
			ACAATATATTTTATTTTTGGAATTTGAGCAGGATTAGTAGGTACATCTTTAAGATTATTAATTCGTGCAGAATTAGGTAATCCAGGATCATTAATTGGAAATGATCAAATTTACAATACAATCGTAACAGCACATGCTTTCATTATAATTTTTTTTATAGTAATACCTATTATAATTGGAGGATTTGGAAATTGATTAGTACCTCTAATATTAGGAGCCCCAGATATAGCTTTCCCCCGAATAAATAATATAAGATTTTGATTATTACCCCCTTCTCTTACTCTTTTAATTTTTAGAAGATTAGTAGAAAATGGAGCAGGAACCGGATGAACAGTTTACCCCCCACTTTCATCTAATATTGCTCATGGAGGAAGTTCAGTTGATTTAGCTATTTTTTCATTACATTTAGCTGGAATTTCTTCTATTTTAGGTGCAATTAATTTTATTACCACTATTATTAATATACGACTTAATAATATAATATTTGATCAAATACCATTATTTGTTTGAGCTGTAGGAATTACAGCAGTTTTATTATTATTATCTTTACCTGTTTTAGCAGGTGCTATTACTATATTATTAACTGATCGTAATTTAAATACATCTTTTTTTGATCCTGCAGGTGGAGGAGATCNTATTTTATANCAACATTTA
		</sequence>
		<sequence>
			<taxon idref="LEFIH376?10|HM876989|MM11334|Elachista_OTU12"/>
			ACAATATATTTTATTTTTGGAATTTGAGCAGGATTAGTAGGTACATCTTTAAGATTATTAATTCGTGCAGAATTAGGTAATCCAGGATCATTAATTGGAAATGATCAAATTTACAATACAATCGTAACAGCACATGCTTTCATTATAATTTTTTTTATAGTAATACCTATTATAATTGGAGGATTTGGAAATTGATTAGTACCTCTAATATTAGGAGCCCCAGATATAGCTTTCCCCCGAATAAATAATATAAGATTTTGATTATTACCCCCTTCTCTTACTCTTTTAATTTTTAGAAGATTAGTAGAAAATGGAGCAGGAACCGGATGAACAGTTTACCCCCCACTTTCATCTAATATTGCTCATGGAGGAAGTTCAGTTGATTTAGCTATTTTTTCATTACATTTAGCTGGAATTTCTTCTATTTTAGGTGCAATTAATTTTATTACCACTATTATTAATATACGACTTAATAATATAATATTTGATCAAATACCATTATTTGTTTGAGCTGTAGGAATTACAGCAGTTTTATTATTATTATCTTTACCTGTTTTAGCAGGTGCTATTACTATATTATTAACTGATCGTAATTTAAATACATCTTTTTTTGATCCTGCAGGTGGAGGAGATCCTATTTTATACCAACATTTA
		</sequence>
		<sequence>
			<taxon idref="LEFIH372?10|HM876985|MM11330|Elachista_OTU12"/>
			ACAATATATTTTATTTTTGGAATTTGAGCAGGATTAGTAGGTACATCTTTAAGATTATTAATTCGTGCAGAATTAGGTAATCCAGGATCATTAATTGGAAATGATCAAATTTACAATACAATCGTAACAGCACATGCTTTCATTATAATTTTTTTTATAGTAATACCTATTATAATTGGAGGATTTGGAAATTGATTAGTACCTCTAATATTAGGAGCCCCAGATATAGCTTTCCCCCGAATAAATAATATAAGATTTTGATTATTACCCCCTTCTCTTACTCTTTTAATTTTTAGAAGATTAGTAGAAAATGGAGCAGGAACCGGATGAACAGTTTACCCCCCACTTTCATCTAATATTGCTCATGGAGGAAGTTCAGTTGATTTAGCTATTTTTTCATTACATTTAGCTGGAATTTCTTCTATTTTAGGTGCAATTAATTTTATTACCACTATTATTAATATACGACTTAATAATATAATATTTGATCAAATACCATTATTTGTTTGAGCTGTAGGAATTACAGCAGTTTTATTATTATTATCTTTACCTGTTTTAGCAGGTGCTATTACTATATTATTAACTGATCGTAATTTAAATACATCTTTTTTTGATCCTGCAGGTGGAGGAGATCCTATTTTATACCAACATTTA
		</sequence>
		<sequence>
			<taxon idref="LEFIH375?10|HM876988|MM11333|Elachista_OTU12"/>
			ACAATATATTTTATTTTTGGAATTTGAGCAGGATTAGTAGGTACATCTTTAAGATTATTAATTCGTGCAGAATTAGGTAATCCAGGATCATTAATTGGAAATGATCAAATTTACAATACAATTGTAACAGCACATGCTTTCATTATAATTTTTTTTATAGTAATACCTATTATAATTGGAGGATTTGGAAATTGATTAGTACCTCTAATATTAGGAGCCCCAGATATAGCTTTCCCCCGAATAAATAATATAAGATTTTGATTATTACCCCCTTCTCTTACTCTTTTAATTTTTAGAAGATTAGTAGAAAATGGAGCAGGAACCGGATGAACAGTTTACCCCCCACTTTCATCTAATATTGCTCATGGAGGAAGTTCAGTTGATTTAGCTATTTTTTCATTACATTTAGCTGGAATTTCTTCTATTTTAGGTGCAATTAATTTTATTACCACTATTATTAATATACGACTTAATAATATAATATTTGATCAAATACCATTATTTGTTTGAGCTGTAGGAATTACAGCAGTTTTATTATTATTATCTTTACCTGTTTTAGCAGGTGCTATTACTATATTATTAACTGATCGTAATTTAAATACATCTTTTTTTGATCCTGCAGGTGGAGGAGATCCTATTTTATACCAACATTTA
		</sequence>
		<sequence>
			<taxon idref="LEFIH377?10|HM876990|MM11335|Elachista_OTU12"/>
			ACAATATATTTTATTTTTGGAATTTGAGCAGGATTAGTAGGTACATCTTTAAGATTATTAATTCGTGCAGAATTAGGTAATCCAGGATCATTAATTGGAAATGATCAAATTTACAATACAATCGTAACAGCACATGCTTTCATTATAATTTTTTTTATAGTAATACCTATTATAATTGGAGGATTTGGAAATTGATTAGTACCTCTAATATTAGGAGCCCCAGATATAGCTTTCCCCCGAATAAATAATATAAGATTTTGATTATTACCCCCTTCTCTTACTCTTTTAATTTTTAGAAGATTAGTAGAAAATGGAGCAGGAACCGGATGAACAGTTTACCCCCCACTTTCATCTAATATTGCTCATGGAGGAAGTTCAGTTGATTTAGCTATTTTTTCATTACATTTAGCTGGAATTTCTTCTATTTTAGGTGCAATTAATTTTATTACCACTATTATTAATATACGACTTAATAATATAATATTTGATCAAATACCATTATTTGTTTGAGCTGTAGGAATTACAGCAGTTTTATTATTATTATCTTTACCTGTTTTAGCAGGTGCTATTACTATATTATTAACTGATCGTAATTTAAATACATCTTTTTTTGATCCTGCAGGTGGAGGAGATCCTATTTTATACCAACATTTA
		</sequence>
		<sequence>
			<taxon idref="LEFIH373?10|HM876986|MM11331|Elachista_OTU12"/>
			ACAATATATTTTATTTTTGGAATTTGAGCAGGATTAGTAGGTACATCTTTAAGATTATTAATTCGTGCAGAATTAGGTAATCCAGGATCATTAATTGGAAATGATCAAATTTACAATACAATCGTAACAGCACATGCTTTCATTATAATTTTTTTTATAGTAATACCTATTATAATTGGAGGATTTGGAAATTGATTAGTACCTCTAATATTAGGAGCCCCAGATATAGCTTTCCCCCGAATAAATAATATAAGATTTTGATTATTACCCCCTTCTCTTACTCTTTTAATTTTTAGAAGATTAGTAGAAAATGGAGCAGGAACCGGATGAACAGTTTACCCCCCACTTTCATCTAATATTGCTCATGGAGGAAGTTCAGTTGATTTAGCTATTTTTTCATTACATTTAGCTGGAATTTCTTCTATTTTAGGTGCAATTAATTTTATTACCACTATTATTAATATACGACTTAATAATATAATATTTGATCAAATACCATTATTTGTTTGAGCTGTAGGAATTACAGCAGTTTTATTATTATTATCTTTACCTGTTTTAGCAGGTGCTATTACTATATTATTAACTGATCGTAATTTAAATACATCTTTTTTTGATCCTGCAGGTGGAGGAGATCCTATTTTATACCAACATTTA
		</sequence>
		<sequence>
			<taxon idref="LEFIH374?10|HM876987|MM11332|Elachista_OTU12"/>
			ACAATATATTTTATTTTTGGAATTTGAGCAGGATTAGTAGGTACATCTTTAAGATTATTAATTCGTGCAGAATTAGGTAATCCAGGATCATTAATTGGAAATGATCAAATTTACAATACAATTGTAACAGCACATGCTTTCATTATAATTTTTTTTATAGTAATACCTATTATAATTGGAGGATTTGGAAATTGATTAGTACCTCTAATATTAGGAGCCCCAGATATAGCTTTCCCCCGAATAAATAATATAAGATTTTGATTATTACCCCCTTCTCTTACTCTTTTAATTTTTAGAAGATTAGTAGAAAATGGAGCAGGAACCGGATGAACAGTTTACCCCCCACTTTCATCTAATATTGCTCATGGAGGAAGTTCAGTTGATTTAGCTATTTTTTCATTACATTTAGCTGGAATTTCTTCTATTTTAGGTGCAATTAATTTTATTACCACTATTATTAATATACGACTTAATAATATAATATTTGATCAAATACCATTATTTGTTTGAGCTGTAGGAATTACAGCAGTTTTATTATTATTATCTTTACCTGTTTTAGCAGGTGCTATTACTATATTATTAACTGATCGTAATTTAAATACATCTTTTTTTGATCCTGCAGGTGGAGGAGATCCTATTTTATACCAACATTTA
		</sequence>
		<sequence>
			<taxon idref="LEFIH369?10|HM876984|MM11327|Elachista_OTU12"/>
			ACAATATATTTTATTTTTGGAATTTGAGCAGGATTAGTAGGTACATCTTTAAGATTATTAATTCGTGCAGAATTAGGTAATCCAGGATCATTAATTGGAAATGATCAAATTTACAATACAATCGTAACAGCACATGCTTTCATTATAATTTTTTTTATAGTAATACCTATTATAATTGGAGGATTTGGAAATTGATTAGTACCTCTAATATTAGGAGCCCCAGATATAGCTTTCCCCCGAATAAATAATATAAGATTTTGATTATTACCCCCTTCTCTTACTCTTTTAATTTTTAGAAGATTAGTAGAAAATGGAGCAGGAACCGGATGAACAGTTTACCCCCCACTTTCATCTAATATTGCTCATGGAGGAAGTTCAGTTGATTTAGCTATTTTTTCATTACATTTAGCTGGAATTTCTTCTATTTTAGGTGCAATTAATTTTATTACCACTATTATTAATATACGACTTAATAATATAATATTTGATCAAATACCATTATTTGTTTGAGCTGTAGGAATTACAGCAGTTTTATTATTATTATCTTTACCTGTTTTAGCAGGTGCTATTACTATATTATTAACTGATCGTAATTTAAATACATCTTTTTTTGATCCTGCAGGTGGAGGAGATCCTATTTTATACCAACATTTA
		</sequence>
		<sequence>
			<taxon idref="LEFIH450?10|HM877047|MM11408|Elachista_OTU12"/>
			ACAATATATTTTATTTTTGGAATTTGAGCAGGGTTAGTAGGTACATCTTTAAGATTATTAATTCGTGCAGAATTAGGTAATCCAGGATCATTAATTGGAAATGATCAAATTTACAATACAATCGTAACAGCACATGCTTTCATTATAATTTTTTTTATAGTAATACCTATTATAATTGGAGGATTTGGAAATTGATTAGTACCTTTAATATTAGGAGCCCCAGATATAGCTTTCCCCCGAATAAATAATATAAGATTTTGATTATTACCCCCTTCTCTTACTCTTTTAATTTTTAGAAGATTAGTAGAAAATGGAGCAGGAACCGGATGAACAGTTTACCCCCCACTCTCATCTAATATTGCTCATGGAGGAAGTTCAGTTGATTTAGCTATTTTTTCATTACATTTAGCTGGAATTTCTTCTATTTTAGGTGCAATTAATTTTATTACCACTATTATTAATATACGACTTAATAATATAATATTTGATCAAATACCATTATTTGTTTGAGCTGTAGGAATTACAGCAGTTTTATTATTATTATCTTTACCTGTTTTAGCAGGTGCTATTACTATATTATTAACTGATCGTAATCTAAATACATCTTTTTTTGACCCTGCAGGTGGNGGAGATCCTATTTTGTACCAACATTTA
		</sequence>
		<sequence>
			<taxon idref="LEFIH453?10|HM877050|MM11411|Elachista_OTU12"/>
			ACAATATATTTTATTTTTGGAATTTGAGCAGGATTAGTAGGTACATCTTTAAGATTATTAATTCGTGCAGAATTAGGTAATCCAGGATCATTAATTGGAAATGATCAAATTTATAATACAATCGTAACAGCACATGCTTTCATTATAATTTTTTTTATAGTAATACCTATTATAATTGGAGGATTTGGAAATTGATTAGTACCTCTAATATTAGGAGCCCCAGATATAGCTTTCCCCCGAATAAATAATATAAGATTTTGATTATTACCCCCTTCTCTTACTCTTTTAATTTTTAGAAGATTAGTAGAAAATGGAGCAGGAACCGGATGAACAGTTTACCCCCCACTTTCATCTAATATTGCTCATGGAGGAAGTTCAGTTGATTTAGCTATTTTTTCATTACATTTAGCTGGAATTTCTTCTATTTTAGGTGCAATTAATTTTATTACCACTATTATTAATATACGACTTAATAATATAATATTTGATCAAATACCATTATTTGTTTGAGCTGTAGGAATTACAGCAGTTTTATTATTATTATCTTTACCTGTTTTAGCAGGTGCTATTACTATATTATTAACTGATCGTAATTTAAATACATCTTTTTTTGATCCTGCAGGTGGAGGAGATCCTATTTTATACCAACATTTA
		</sequence>
		<sequence>
			<taxon idref="LEFIH076?10|HM876699|MM05582|Elachista_OTU12"/>
			ACAATATATTTTATTTTTGGAATTTGAGCAGGATTAGTAGGTACATCTTTAAGATTATTAATTCGTGCAGAATTAGGTAATCCAGGATCATTAATTGGAAATGATCAAATTTACAATACAATCGTAACAGCACATGCTTTCATTATAATTTTTTTTATAGTAATACCTATTATAATTGGAGGATTTGGAAATTGATTAGTACCTCTAATATTAGGAGCCCCAGATATAGCTTTCCCCCGAATAAATAATATAAGATTTTGATTATTACCCCCTTCTCTTACTCTTTTAATTTTTAGAAGATTAGTAGAAAATGGAGCAGGAACCGGATGAACAGTTTACCCCCCACTTTCATCTAATATTGCTCATGGAGGAAGTTCAGTTGATTTAGCTATTTTTTCATTACATTTAGCTGGAATTTCTTCTATTTTAGGTGCAATTAATTTTATTACCACTATTATTAATATACGACTTAATAATATAATATTTGATCAAATACCATTATTTGTTTGAGCTGTAGGAATTACAGCAGTTTTATTATTATTATCTTTACCTGTTTTAGCAGGTGCTATTACTATATTATTAACTGATCGTAATTTAAATACATCTTTTTTTGATCCTGCAGGTGGAGGAGATCCTATTTTATACCAACATTTA
		</sequence>
		<sequence>
			<taxon idref="LEFIH454?10|HM877051|MM11412|Elachista_OTU12"/>
			ACAATATATTTTATTTTTGGAATTTGAGCAGGATTAGTAGGTACATCTTTAAGATTATTAATTCGTGCAGAATTAGGTAATCCAGGATCATTAATTGGAAATGATCAAATTTACAATACAATCGTAACAGCACATGCTTTCATTATAATTTTTTTTATAGTAATACCTATTATAATTGGAGGATTTGGAAATTGATTAGTACCTCTAATATTAGGAGCCCCAGATATAGCTTTCCCCCGAATAAATAATATAAGATTTTGATTATTACCCCCTTCTCTTACTCTTTTAATTTTTAGAAGATTAGTAGAAAATGGAGCAGGAACCGGATGAACAGTTTACCCCCCACTTTCATCTAATATTGCTCATGGAGGAAGTTCAGTTGATTTAGCTATTTTTTCATTACATTTAGCTGGAATTTCTTCTATTTTAGGTGCAATTAATTTTATTACCACTATTATTAATATACGACTTAATAATATAATATTTGATCAAATACCATTATTTGTTTGAGCTGTAGGAATTACAGCAGTTTTATTATTATTATCTTTACCTGTTTTAGCAGGTGCTATTACTATATTATTAACTGATCGTAATTTAAATACATCTTTTTTTGATCCTGCAGGTGGAGGAGATCCTATTTTATACCAACATTTA
		</sequence>
		<sequence>
			<taxon idref="LEFIH070?10|HM876693|MM05576|Elachista_OTU12"/>
			????????????????????????????????????????????????????????????????????????????????????????????????????????????????????????ATCGTAACAGCACATGCTTTCATTATAATTTTTTTTATAGTAATACCTATTATAATTGGAGGATTTGGAAATTGATTAGTACCTCTAATATTAGGAGCCCCAGATATAGCTTTCCCCCGAATAAATAATATAAGATTTTGATTATTACCCCCTTCTCTTACTCTTTTAATTTTTAGAAGATTAGTAGAAAATGGAGCAGGAACCGGATGAACAGTTTACCCCCCACTTTCATCTAATATTGCTCATGGAGGAAGTTCAGTTGATTTAGCTATTTTTTCATTACATTTAGCTGGAATTTCTTCTATTTTAGGTGCAATTAATTTTATTACCACTATTATTAATATATGACTTAATAATATAATATTTGATCAAATACCATTATTTGTTTGAGCTGTAGGAATTACAGCAGTTTTATTATTATTATCTTTACCTGTTTTAGCAGGTGCTATTACTATATTATTAACTGATCGTAATTTAAATACATCTTTTTTTGATCCTGCAGGTGGAGGAGATCCTATTTTATACCAACATTTA
		</sequence>
		<sequence>
			<taxon idref="LEFIH457?10|HM877054|MM11415|Elachista_OTU12"/>
			ACAATATATTTTATTTTTGGAATTTGAGCAGGATTAGTAGGTACATCTTTAAGATTATTAATTCGTGCAGAATTAGGTAATCCAGGATCATTAATTGGAAATGATCAAATTTACAATACAATCGTAACAGCACATGCTTTCATTATAATTTTTTTTATAGTAATACCTATTATAATTGGAGGATTTGGAAATTGATTAGTACCTCTAATATTAGGAGCCCCAGATATAGCTTTCCCCCGAATAAATAATATAAGATTTTGATTATTACCCCCTTCTCTTACTCTTTTAATTTTTAGAAGATTAGTAGAAAATGGAGCAGGAACCGGATGAACAGTTTACCCCCCACTTTCATCTAATATTGCTCATGGAGGAAGTTCAGTTGATTTAGCTATTTTTTCATTACATTTAGCTGGAATTTCTTCTATTTTAGGTGCAATTAATTTTATTACCACTATTATTAATATACGACTTAATAATATAATATTTGATCAAATACCATTATTTGTTTGAGCTGTAGGAATTACAGCAGTTTTATTATTATTATCTTTACCTGTTTTAGCAGGTGCTATTACTATATTATTAACTGATCGTAATTTAAATACATCTTTTTTTGATCCTGCAGGTGGAGGAGATCCTATTTTATACCAACATTTA
		</sequence>
		<sequence>
			<taxon idref="LEFIH456?10|HM877053|MM11414|Elachista_OTU12"/>
			ACAATATATTTTATTTTTGGAATTTGAGCAGGATTAGTAGGTACATCTTTAAGATTATTAATTCGTGCAGAATTAGGTAATCCAGGATCATTAATTGGAAATGATCAAATTTACAATACAATCGTAACAGCACATGCTTTCATTATAATTTTTTTTATAGTAATACCTATTATAATTGGAGGATTTGGAAATTGATTAGTACCTCTAATATTAGGAGCCCCAGATATAGCTTTCCCCCGAATAAATAATATAAGATTTTGATTATTACCCCCTTCTCTTACTCTTTTAATTTTTAGAAGATTAGTAGAAAATGGAGCAGGAACCGGATGAACAGTTTACCCCCCACTTTCATCTAATATTGCTCATGGAGGAAGTTCAGTTGATTTAGCTATTTTTTCATTACATTTAGCTGGAATTTCTTCTATTTTAGGTGCAATTAATTTTATTACCACTATTATTAATATACGACTTAATAATATAATATTTGATCAAATACCATTATTTGTTTGAGCTGTAGGAATTACAGCAGTTTTATTATTATTATCTTTACCTGTTTTAGCAGGTGCTATTACTATATTATTAACTGATCGTAATTTAAATACATCTTTTTTTGATCCTGCAGGTGGAGGAGATCCTATTTTATACCAACATTTA
		</sequence>
		<sequence>
			<taxon idref="LEFIH052?10|HM876680|MM05557|Elachista_OTU12"/>
			ACAATATATTTTATTTTTGGAATTTGAGCAGGATTAGTAGGTACATCTTTAAGATTATTAATTCGTGCAGAATTAGGTAATCCAGGATCATTAATTGGAAATGATCAAATTTACAATACAATCGTAACAGCACATGCTTTCATTATAATTTTTTTTATAGTAATACCTATTATAATTGGAGGATTTGGAAATTGATTAGTACCTCTAATATTAGGAGCCCCAGATATAGCTTTCCCCCGAATAAATAATATAAGATTTTGATTATTACCCCCTTCTCTTACTCTTTTAATTTTTAGAAGATTAGTAGAAAATGGAGCAGGAACCGGATGAACAGTTTACCCCCCACTTTCATCTAATATTGCTCATGGAGGAAGTTCAGTTGATTTAGCTATTTTTTCATTACATTTAGCTGGAATTTCTTCTATTTTAGGTGCAATTAATTTTATTACCACTATTATTAATATACGACTTAATAATATAATATTTGATCAAATACCATTATTTGTTTGAGCTGTAGGAATTACAGCAGTTTTATTATTATTATCTTTACCTGTTTTAGCAGGTGCTATTACTATATTATTAACTGATCGTAATTTAAATACATCTTTTTTTGATCCTGCAGGTGGGGGAGATCCTATTTTATACCAACATTTA
		</sequence>
		<sequence>
			<taxon idref="LEFIH061?10|HM876689|MM05566|Elachista_OTU12"/>
			ACAATATATTTTATTTTTGGAATTTGAGCAGGATTAGTAGGTACATCTTTAAGATTATTAATTCGTGCAGAATTAGGTAATCCAGGATCATTAATTGGAAATGATCAAATTTATAATACAATCGTAACAGCGCATGCTTTCATTATAATTTTTTTTATAGTAATACCTATTATAATTGGAGGATTTGGAAATTGATTAGTACCTCTAATATTAGGAGCCCCAGATATAGCTTTCCCCCGAATAAATAATATAAGATTTTGATTATTACCCCCTTCTCTTACTCTTTTAATTTTTAGAAGATTAGTAGAAAATGGAGCAGGAACCGGATGAACAGTTTACCCCCCACTCTCATCTAATATTGCTCATGGAGGAAGTTCAGTTGATTTAGCTATTTTTTCATTACATTTAGCTGGAATTTCTTCTATTTTAGGTGCAATTAATTTTATTACCACTATTATTAATATACGACTTAATAATATAATATTTGATCAAATACCATTATTTGTTTGAGCTGTAGGAATTACAGCAGTTTTATTATTATTATCTTTACCTGTTTTAGCAGGTGCTATTACTATATTATTAACTGATCGTAATCTAAATACATCTTTTTTTGATCCTGCAGGTGGAGGAGATCCTATTTTATACCAACATTTA
		</sequence>
		<sequence>
			<taxon idref="LEFIH089?10|HM876710|MM05595|Elachista_OTU12"/>
			ACAATATATTTTATTTTTGGAATTTGAGCAGGATTAGTAGGTACATCTTTAAGATTATTAATTCGTGCAGAATTAGGTAATCCAGGATCATTAATTGGAAATGATCAAATTTACAATACAATCGTAACAGCACATGCTTTCATTATAATTTTTTTTATAGTAATACCTATTATAATTGGAGGATTTGGAAATTGATTAGTACCTCTAATATTAGGAGCCCCAGATATAGCTTTCCCCCGAATAAATAATATAAGATTTTGATTATTACCCCCTTCTCTTACTCTTTTAATTTTTAGAAGATTAGTAGAAAATGGAGCAGGAACCGGATGAACAGTTTACCCCCCACTTTCATCTAATATTGCTCATGGAGGAAGTTCAGTTGATTTAGCTATTTTTTCATTACATTTAGCTGGAATTTCTTCTATTTTAGGTGCAATTAATTTTATTACCACTATTATTAATATACGACTTAATAATATAATATTTGATCAAATACCATTATTTGTTTGAGCTGTAGGAATTACAGCAGTTTTATTATTATTATCTTTACCTGTTTTAGCAGGTGCTATTACTATATTATTAACTGATCGTAATTTAAATACATCTTTTTTTGATCCTGCAGGTGGAGGAGATCCTATTTTATACCAACATTTA
		</sequence>
		<sequence>
			<taxon idref="LEFIH077?10|HM876700|MM05583|Elachista_OTU12"/>
			ACAATATATTTTATTTTTGGAATTTGAGCAGGATTAGTAGGTACATCTTTAAGATTATTAATTCGTGCAGAATTAGGTAATCCAGGATCATTAATTGGAAATGATCAAATTTACAATACAATCGTAACAGCACATGCTTTCATTATAATTTTTTTTATAGTAATACCTATTATAATTGGAGGATTTGGAAATTGATTAGTACCTCTAATATTAGGAGCCCCAGATATAGCTTTCCCCCGAATAAATAATATAAGATTTTGATTATTACCCCCTTCTCTTACTCTTTTAATTTTTAGAAGATTAGTAGAAAATGGAGCAGGAACCGGATGAACAGTTTACCCCCCACTTTCATCTAATATTGCTCATGGAGGAAGTTCAGTTGATTTAGCTATTTTTTCATTACATTTAGCTGGAATTTCTTCTATTTTAGGTGCAATTAATTTTATTACCACTATTATTAATATACGACTTAATAATATAATATTTGATCAAATACCATTATTTGTTTGAGCTGTAGGAATTACAGCAGTTTTATTATTATTATCTTTACCTGTTTTAGCAGGTGCTATTACTATATTATTAACTGATCGTAATTTAAATACATCTTTTTTTGATCCTGCAGGTGGAGGAGATCCTATTTTATACCAACATTTA
		</sequence>
		<sequence>
			<taxon idref="LEFIH075?10|HM876698|MM05581|Elachista_OTU12"/>
			ACAATATATTTTATTTTTTGAATTTGAGCAGGATTAGTAGGTACATCTTTAAGATTATTAATTCGTGCAGAATTAGGTAATCCAGGATCATTAATTGGAAATGATCAAATTTATAATACAATCGTAACAGCACATGCTTTCATTATAATTTTTTTTATAGTAATACCTATTATAATTGGAGGATTTGGAAATTGATTAGTACCTCTAATATTAGGAGCCCCAGATATAGCTTTCCCCCGAATAAATAATATAAGATTTTGATTATTACCCCCTTCTCTTACTCTTTTAATTTTTAGAAGATTAGTAGAAAATGGAGCAGGAACCGGATGAACAGTTTACCCCCCACTCTCATCTAATATCGCTCATGGAGGAAGTTCAGTTGATTTAGCTATTTTTTCATTACATTTAGCTGGAATTTCTTCTATTTTAGGTGCAATTAATTTTATTACCACTATTATTAATATACGACTTAATAATATAATATTTGATCAAATACCATTATTTGTTTGAGCTGTAGGAATTACAGCAGTTTTATTATTATTATCTTTACCTGTTTTAGCAGGTGCTATTACTATATTATTAACTGATCGTAATCTAAATACATCTTTTTTTGATCCTGCAGGTGGAGGAGATCCTATTTTATACCAACATTTA
		</sequence>
		<sequence>
			<taxon idref="LEFIH053?10|HM876681|MM05558|Elachista_OTU12"/>
			ACAATATATTTTATTTTTGGAATTTGAGCAGGATTAGTAGGTACATCTTTAAGATTATTAATTCGTGCAGAATTAGGTAATCCAGGATCATTAATTGGAAATGATCAAATTTACAATACAATCGTAACAGCACATGCTTTCATTATAATTTTTTTTATAGTAATACCTATTATAATTGGAGGATTTGGAAATTGATTAGTACCTCTAATATTAGGAGCCCCAGATATAGCTTTCCCCCGAATAAATAATATAAGATTTTGATTATTACCCCCTTCTCTTACTCTTTTAATTTTTAGAAGATTAGTAGAAAATGGAGCAGGAACCGGATGAACAGTTTACCCCCCACTTTCATCTAATATTGCTCATGGAGGAAGTTCAGTTGATTTAGCTATTTTTTCATTACATTTAGCTGGAATTTCTTCTATTTTAGGTGCAATTAATTTTATTACCACTATTATTAATATACGACTTAATAATATAATATTTGATCAAATACCATTATTTGTTTGAGCTGTAGGAATTACAGCAGTTTTATTATTATTATCTTTACCTGTTTTAGCAGGTGCTATTACTATATTATTAACTGATCGTAATTTAAATACATCTTTTTTTGATCCTGCAGGTGGAGGAGATCCTATTTTATACCAACATTTA
		</sequence>
		<sequence>
			<taxon idref="LEFIH087?10|HM876708|MM05593|Elachista_OTU12"/>
			ACAATATATTTTATTTTTGGAATTTGAGCAGGATTAGTAGGTACATCTTTAAGATTATTAATTCGTGCAGAATTAGGTAATCCAGGATCATTAATTGGAAATGATCAAATTTACAATACAATCGTAACAGCACATGCTTTCATTATAATTTTTTTTATAGTAATACCTATTATAATTGGAGGATTTGGAAATTGATTAGTACCTCTAATATTAGGAGCTCCAGATATAGCTTTCCCCCGAATAAATAATATAAGATTTTGATTATTACCCCCTTCTCTTACTCTTTTAATTTTTAGAAGATTAGTAGAAAATGGAGCAGGAACCGGATGAACAGTTTACCCCCCACTTTCATCTAATATTGCTCATGGAGGAAGTTCAGTTGATTTAGCTATTTTTTCATTGCATTTAGCTGGAATTTCTTCTATTTTAGGTGCAATTAATTTTATTACCACTATTATTAATATACGACTTAATAATATAATATTTGATCAAATACCATTATTTGTTTGAGCTGTAGGAATTACAGCAGTTTTATTATTATTATCTTTACCTGTTTTAGCAGGTGCTATTACTATATTATTAACTGATCGTAATTTAAATACATCTTTTTTTGATCCTGCAGGTGGAGGAGATCCTATTTTATACCAACATTTA
		</sequence>
		<sequence>
			<taxon idref="LEFII348?11|MM19998|Elachista_OTU12"/>
			ACAATATATTTTATTTTTGGAATTTGAGCAGGATTAGTAGGTACATCTTTAAGATTATTAATTCGTGCAGAATTAGGTAATCCAGGATCATTAATTGGAAATGATCAAATTTACAATACAATCGTAACAGCACATGCTTTCATTATAATTTTTTTTATAGTAATACCTATTATAATTGGAGGATTTGGAAATTGATTAGTACCTCTAATATTAGGAGCCCCAGATATAGCTTTCCCCCGAATAAATAATATAAGATTTTGATTATTACCCCCTTCTCTTACTCTTTTAATTTTTAGAAGATTAGTAGAAAATGGAGCAGGAACCGGATGAACAGTTTACCCCCCACTTTCATCTAATATTGCTCATGGAGGAAGTTCAGTTGATTTAGCTATTTTTTCATTACATTTAGCTGGAATTTCTTCTATTTTAGGTGCAATTAATTTTATTACCACTATTATTAATATACGACTTAATAATATAATATTTGATCAAATACCATTATTTGTTTGAGCTGTAGGAATTACAGCAGTTTTATTATTATTATCTTTACCTGTTTTAGCAGGTGCTATTACTATATTATTAACTGATCGTAATTTAAATACATCTTTTTTTGATCCTGCAGGTGGAGGAGATCCTATTTTATACCAACATTTA
		</sequence>
		<sequence>
			<taxon idref="LEFII354?11|MM20504|Elachista_OTU12"/>
			????????????????????????????????????????????????????????????????????????????????????????????????????????????????????????????????????????????????????????????????????????????????????????????????????????????????????????????????????????????????????????????AGATTTTGATTATTACCCCCTTCTCTTACTCTTTTAATTTTTAGAAGATTAGTAGAAAATGGAGCAGGAACCGGATGAACAGTTTACCCCCCACTCTCATCTAATATTGCTCATGGAGGAAGTTCAGTTGATTTAGCTATTTTTTCATTACATTTAGCTGGAATTTCTTCTATTTTAGGTGCAATTAATTTTATTACCACTATTATTAATATACGACTTAATAATATAATATTTGATCAAATACCATTATTTGTTTGAGCTGTAGGAATTACAGCAGTTTTATTATTATTATCTTTACCTGTTTTAGCAGGTGCTATTACTATATTATTAACTGATCGTAATCTAAATACATCTTTTTTTGATCCTGCAGGTGGAGGAGATCCTATTTTATACCAACATTTA
		</sequence>
		<sequence>
			<taxon idref="LEFII206?11|MM11431|Elachista_OTU12"/>
			ACAATATATTTTATTTTTGGAATTTGAGCAGGATTAGTAGGTACATCTTTAAGATTATTAATTCGTGCAGAATTAGGTAATCCAGGATCATTAATTGGAAATGATCAAATTTACAATACAATCGTAACAGCACATGCTTTCATTATAATTTTTTTTATAGTAATACCTATTATAATTGGAGGATTTGGAAATTGATTAGTACCTCTAATATTAGGAGCCCCAGATATAGCTTTCCCCCGAATAAATAATATAAGATTTTGATTATTACCCCCTTCTCTTACTCTTTTAATTTTTAGAAGATTAGTAGAAAATGGAGCAGGAACCGGATGAACAGTTTACCCCCCACTTTCATCTAATATTGCTCATGGAGGAAGTTCAGTTGATTTAGCTATTTTTTCATTACATTTAGCTGGAATTTCTTCTATTTTAGGTGCAATTAATTTTATTACCACTATTATTAATATACGACTTAATAATATAATATTTGATCAAATACCATTATTTGTTTGAGCTGTAGGAATTACAGCAGTTTTATTATTATTATCTTTACCTGTTTTAGCAGGTGCTATTACTATATTATTAACTGATCGTAATTTAAATACATCTTTTTTTGATCCTGCAGGTGGAGGAGATCCTATTTTATACCAACATTTA
		</sequence>
		<sequence>
			<taxon idref="LEFII200?11|MM11425|Elachista_OTU12"/>
			ACAATATATTTTATTTTTGGAATTTGAGCAGGATTAGTAGGTACATCTTTAAGATTATTAATTCGTGCAGAATTAGGTAATCCAGGATCATTAATTGGAAATGATCAAATTTACAATACAATCGTAACAGCACATGCTTTCATTATAATTTTTTTTATAGTAATACCTATTATAATTGGAGGATTTGGAAATTGATTAGTACCTCTAATATTAGGAGCCCCAGATATAGCTTTCCCCCGAATAAATAATATAAGATTTTGATTATTACCCCCTTCTCTTACTCTTTTAATTTTTAGAAGATTAGTAGAAAATGGAGCAGGAACCGGATGAACAGTTTACCCCCCACTTTCATCTAATATTGCTCATGGAGGAAGTTCAGTTGATTTAGCTATTTTTTCATTACATTTAGCTGGAATTTCTTCTATTTTAGGTGCAATTAATTTTATTACCACTATTATTAATATACGACTTAATAATATAATATTTGATCAAATACCATTATTTGTTTGAGCTGTAGGAATTACAGCAGTTTTATTATTATTATCTTTACCTGTTTTAGCAGGTGCTATTACTATATTATTAACTGATCGTAATTTAAATACATCTTTTTTTGATCCTGCAGGTGGAGGAGATCCTATTTTATACCAACATTTA
		</sequence>
		<sequence>
			<taxon idref="LEFII207?11|MM11432|Elachista_OTU12"/>
			ACAATATATTTTATTTTTGGAATTTGAGCAGGATTAGTAGGTACATCTTTAAGATTATTAATTCGTGCAGAATTAGGTAATCCAGGATCATTAATTGGAAATGATCAAATTTACAATACAATCGTAACAGCACATGCTTTCATTATAATTTTTTTTATAGTAATACCTATTATAATTGGAGGATTTGGAAATTGATTAGTACCTCTAATATTAGGAGCCCCAGATATAGCTTTCCCCCGAATAAATAATATAAGATTTTGATTATTACCCCCTTCTCTTACTCTTTTAATTTTTAGAAGATTAGTAGAAAATGGAGCAGGAACCGGATGAACAGTTTACCCCCCACTTTCATCTAATATTGCTCATGGAGGAAGTTCAGTTGATTTAGCTATTTTTTCATTACATTTAGCTGGAATTTCTTCTATTTTAGGTGCAATTAATTTTATTACCACTATTATTAATATACGACTTAATAATATAATATTTGATCAAATACCATTATTTGTTTGAGCTGTAGGAATTACAGCAGTTTTATTATTATTATCTTTACCTGTTTTAGCAGGTGCTATTACTATATTATTAACTGATCGTAATTTAAATACATCTTTTTTTGATCCTGCAGGTGGAGGAGATCCTATTTTATACCAACATTTA
		</sequence>
		<sequence>
			<taxon idref="LEFII203?11|MM11428|Elachista_OTU12"/>
			ACAATATATTTTATTTTTGGAATTTGAGCAGGATTAGTAGGTACATCTTTAAGATTATTAATTCGTGCAGAATTAGGTAATCCAGGATCATTAATTGGAAATGATCAAATTTACAATACAATCGTAACAGCACATGCTTTCATTATAATTTTTTTTATAGTAATACCTATTATAATTGGAGGATTTGGAAATTGATTAGTACCTCTAATATTAGGAGCCCCAGATATAGCTTTCCCCCGAATAAATAATATAAGATTTTGATTATTACCCCCTTCTCTTACTCTTTTAATTTTTAGAAGATTAGTAGAAAATGGAGCAGGAACCGGATGAACAGTTTACCCCCCACTTTCATCTAATATTGCTCATGGAGGAAGTTCAGTTGATTTAGCTATTTTTTCATTACATTTAGCTGGAATTTCTTCTATTTTAGGTGCAATTAATTTTATTACCACTATTATTAATATACGACTTAATAATATAATATTTGATCAAATACCATTATTTGTTTGAGCTGTAGGAATTACAGCAGTTTTATTATTATTATCTTTACCTGTTTTAGCAGGTGCTATTACTATATTATTAACTGATCGTAATTTAAATACATCTTTTTTTGATCCTGCAGGTGGAGGAGATCCTATTTTATACCAACATTTA
		</sequence>
		<sequence>
			<taxon idref="LEFII199?11|MM11424|Elachista_OTU12"/>
			ACAATATATTTTATTTTTGGAATTTGAGCAGGATTAGTAGGTACATCTTTAAGATTATTAATTCGTGCAGAATTAGGTAATCCAGGATCATTAATTGGAAATGATCAAATTTATAATACAATCGTAACAGCGCATGCTTTCATTATAATTTTTTTTATAGTAATACCTATTATAATTGGAGGATTTGGAAATTGATTAGTACCTCTAATATTAGGAGCCCCAGATATAGCTTTCCCCCGAATAAATAATATAAGATTTTGATTATTACCCCCTTCTCTTACTCTTTTAATTTTTAGAAGATTAGTAGAAAATGGAGCAGGAACCGGATGAACAGTTTACCCCCCACTCTCATCTAATATTGCTCATGGAGGAAGTTCAGTTGATTTAGCTATTTTTTCATTACATTTAGCTGGAATTTCTTCTATTTTAGGTGCAATTAATTTTATTACCACTATTATTAATATACGACTTAATAATATAATATTTGATCAAATACCATTATTTGTTTGAGCTGTAGGAATTACAGCAGTTTTATTATTATTATCTTTACCTGTTTTAGCAGGTGCTATTACTATATTATTAACTGATCGTAATCTAAATACATCTTTTTTTGATCCTGCAGGTGGAGGAGATCCTATTTTATACCAACATTTA
		</sequence>
		<sequence>
			<taxon idref="ELACA1121?11|MM20874|Elachista_OTU12"/>
			ACAATATATTTTATTTTTGGAATTTGAGCAGGATTAGTAGGTACATCTTTAAGATTATTAATTCGTGCAGAATTAGGTAATCCAGGATCATTAATTGGAAATGATCAAATTTACAATACAATCGTAACAGCACATGCTTTCATTATAATTTTTTTTATAGTAATACCTATTATAATTGGAGGATTTGGAAATTGATTAGTACCTCTAATATTAGGAGCCCCAGATATAGCTTTCCCCCGAATAAATAATATAAGATTTTGATTATTACCCCCTTCTCTTACTCTTTTAATTTTTAGAAGATTAGTAGAAAATGGAGCAGGAACCGGATGAACAGTTTACCCCCCACTTTCATCTAATATTGCTCATGGAGGAAGTTCAGTTGATTTAGCTATTTTTTCATTACATTTAGCTGGAATTTCTTCTATTTTAGGTGCAATTAATTTTATTACCACTATTATTAATATACGACTTAATAATATAATATTTGATCAAATACCATTATTTGTTTGAGCTGTAGGAATTACAGCAGTTTTATTATTATTATCTTTACCTGTTTTAGCAGGTGCTATTACTATATTATTAACTGATCGTAATTTAAATACATCTTTTTTTGATCCTGCAGGTGGAGGAGATCCTATTTTATACCAACATTTA
		</sequence>
		<sequence>
			<taxon idref="LEFIH370?10|MM11328|Elachista_OTU12"/>
			ACAATATATTTTATTTTTGGAATTTGAGCAGGATTAGTAGGTACATCTTTAAGATTATTAATTCGTGCAGAATTAGGTAATCCAGGATCATTAATTGGAAATGATCAAATTTACAATACAATCGTAACAGCACATGCTTTCATTATAATTTTTTTTATAGTAATACCTATTATAATTGGAGGATTTGGAAATTGATTAGTACCTCTAATATTAGGAGCCCCAGATATAGCTTTCCCCCGAATAAATAATATAAGATTTTGATTATTACCCCCTTCTCTTACTCTTTTAATTTTTAGAAGATTAGTAGAAAATGGAGCAGGAACCGGATGAACAGTTTACCCCCCACTTTCATCTAATATTGCTCATGGAGGAAGTTCAGTTGATTTAGCTATTTTTTCATTACATTTAGCTGGA????????????????????????????????????????????????????????????????????????????????????????????????????????????????????????????????????????????????????????????????????????????????????????????????????????????????????????????????????????????????
		</sequence>
		<sequence>
			<taxon idref="ELACA609?10|JF847636|MM15339|Elachista_OTU12"/>
			ACAATATATTTTATTTTTGGAATTTGAGCAGGATTAGTAGGTACATCTTTAAGATTATTAATTCGTGCAGAATTAGGTAATCCAGGATCATTAATTGGAAATGATCAAATTTACAATACAATCGTAACAGCACATGCTTTCATTATAATTTTTTTTATAGTAATACCTATTATAATTGGAGGATTTGGAAATTGATTAGTACCTCTAATATTAGGAGCCCCAGATATAGCTTTCCCCCGAATAAATAATATAAGATTTTGATTATTACCCCCTTCTCTTACTCTTTTAATTTTTAGAAGATTAGTAGAAAATGGAGCAGGAACCGGATGAACAGTTTACCCCCCACTTTCATCTAATATTGCTCATGGAGGAAGTTCAGTTGATTTAGCTATTTTTTCATTACATTTAGCTGGAATTTCTTCTATTTTAGGTGCAATTAATTTTATTACCACTATTATTAATATACGACTTAATAATATAATATTTGATCAAATACCATTATTTGTTTGAGCTGTAGGAATTACAGCAGTTTTATTATTATTATCTTTACCTGTTTTAGCAGGTGCTATTACTATATTATTAACTGATCGTAATTTAAATACATCTTTTTTTGATCCTGCAGGTGGAGGAGATCCTATTTTATACCAACATTTA
		</sequence>
		<sequence>
			<taxon idref="ELACA605?10|JF847632|MM15335|Elachista_OTU12"/>
			ACAATATATTTTATTTTTGGAATTTGAGCAGGATTAGTAGGTACATCTTTAAGATTATTAATTCGTGCAGAATTAGGTAATCCAGGATCATTAATTGGAAATGATCAAATTTACAATACAATCGTAACAGCACATGCTTTCATTATAATTTTTTTTATAGTAATACCTATTATAATTGGAGGATTTGGAAATTGATTAGTACCTCTAATATTAGGAGCCCCAGATATAGCTTTCCCCCGAATAAATAATATAAGATTTTGATTATTACCCCCTTCTCTTACTCTTTTAATTTTTAGAAGATTAGTAGAAAATGGAGCAGGAACCGGATGAACAGTTTACCCCCCACTTTCATCTAATATTGCTCATGGAGGAAGTTCAGTTGATTTAGCTATTTTTTCATTACATTTAGCTGGAATTTCTTCTATTTTAGGTGCAATTAATTTTATTACCACTATTATTAATATACGACTTAATAATATAATATTTGATCAAATACCATTATTTGTTTGAGCTGTAGGAATTACAGCAGTTTTATTATTATTATCTTTACCTGTTTTAGCAGGTGCTATTACTATATTATTAACTGATCGTAATTTAAATACATCTTTTTTTGATCCTGCAGGTGGAGGAGATCCTATTTTATACCAACATTTA
		</sequence>
		<sequence>
			<taxon idref="LEFII205?11|MM11430|Elachista_OTU12"/>
			???ATATATTTTATTTTTGGAATTTGAGCAGGATTAGTAGGTACATCTTTAAGATTATTAATTCGTGCAGAATTAGGTAATCCAGGATCATTAATTGGAAATGATCAAATTTACAATACAATCGTAACAGCACATGCTTTCATTATAATTTTTTTTATAGTAATACCTATTATAATTGGAGGATTTGGAAATTGATTAGTACCTCTAATATTAGGAGCCCCAGATATAGCTTTCCCCCGAATAAATAATATAAGATTTTGATTATTACCCCCTTCTCTTACTCTTTTAATTTTTAGAAGATTAGTAGAAAATGGAGCAGGAACCGGATGAACAGTTTACCCCCCACTTTCATCTAATATTGCTCATGGAGGAAGTTCAGTTGATTTAGCTATTTTTTCATTACATTTAGCTGGAATTTCTTCTATTTTAGGTGCAATTAATTTTATTACCACTATTATTAATATACGACTTAATAATATAATATTTGATCAAATACCATTATTTGTTTGAGCTGTAGGAATTACAGCAGTTTTATTATTATTATCTTTACCTGTTTTAGCAGGTGCTATTACTATATTATTAACTGATCGTAATTTAAATACATCTTTTTTTGATCCTGCAGGTGGAGGAGATCCTATTTTATAC?????????
		</sequence>
		<sequence>
			<taxon idref="LEFIH451?10|HM877048|MM11409|Elachista_OTU12"/>
			ACAATATATTTTATTTTTGGAATTTGAGCAGGATTAGTAGGTACATCTTTAAGATTATTAATTCGTGCAGAATTAGGTAATCCAGGATCATTAATTGGAAATGATCAAATTTACAATACAATCGTAACAGCACATGCTTTCATTATAATTTTTTTTATAGTAATACCTATTATAATTGGAGGATTTGGAAATTGATTAGTACCTCTAATATTAGGAGCCCCAGATATAGCTTTCCCCCGAATAAATAATATAAGATTTTGATTNTTACCCCCTTCTCTTACTCTTTTAATTTTTAGAAGATTAGTAGAAAATGGAGCAGGAACCGGATGAACAGTTTACCCCCCACTCTCATCTAATATTGCTCATGGAGGAAGTTCAGTTGATTTAGCTATTTTTTCATTACATTTAGCTGGAATTTCTTCTATTTTAGGTGCAATTAATTTTATTACCACTATTATTAATATACGACTTAATAATATAATATTTGATCAAATACCATTATTTGTTTGAGCTGTAGGAATTACAGCAGTTTTATTATTATTATCTTTACCTGTTTTAGCAGGTGCTATTACTATATTATTAACTGATCGTAATCTAAATACATCTTTTTTTGATCCTGCAGGTGGAGGAGATCCTATTTTATACCAACATTTA
		</sequence>
		<sequence>
			<taxon idref="LEFIH455?10|HM877052|MM11413|Elachista_OTU12"/>
			ACAATATATTTTATTTTTGGAATTTGAGCAGGATTAGTAGGTACATCTTTAAGATTATTAATTCGTGCAGAATTAGGTAATCCAGGATCATTAATTGGAAATGATCAAATTTACAATACAATCGTAACAGCACATGCTTTCATTATAATTTTTTTTATAGTAATACCTATTATAATTGGAGGATTTGGAAATTGATTAGTACCTCTAATATTAGGAGCCCCAGATATAGCTTTCCCCCGAATAAATAATATAAGATTTTGATTATTACCCCCTTCTCTTACTCTTTTAATTTTTAGAAGATTAGTAGAAAATGGAGCAGGAACCGGATGAACAGTTTACCCCCCACTTTCATCTAATATTGCTCATGGAGGAAGTTCAGTTGATTTAGCTATTTTTTCATTACATTTAGCTGGAATTTCTTCTATTTTAGGTGCAATTAATTTTATTACCACTATTATTAATATACGACTTAATAATATAATATTTGATCAAATACCATTATTTGTTTGAGCTGTAGGAATTACAGCAGTTTTATTATTATTATCTTTACCTGTTTTAGCAGGTGCTATTACTATATTATTAACTGATCGTAATTTAAATACATCTTTTTTTGATCCTGCAGGTGGAGGAGATCCTATTTTATACCAACATTTA
		</sequence>
		<sequence>
			<taxon idref="ELACA610?10|JF847637|MM15340|Elachista_OTU12"/>
			ACAATATATTTTATTTTTGGAATTTGATCAGGATTAGTAGGTACATCTTTAAGATTATTAATTCGTGCAGAATTAGGTAATCCAGGATCATTAATTGGAAATGATCAAATTTACAATACAATCGTAACAGCACATGCTTTCATTATAATTTTTTTTATAGTAATACCTATTATAATTGGAGGATTTGGAAATTGATTAGTACCTCTAATATTAGGAGCCCCAGATATAGCTTTCCCCCGAATAAATAATATAAGATTTTGATTATTACCCCCTTCTCTTACTCTTTTAATTTTTAGAAGATTAGTAGAAAATGGAGCAGGAACCGGATGAACAGTTTACCCCCCACTTTCATCTAATATTGCTCATGGAGGAAGTTCAGTTGATTTAGCTATTTTTTCATTACATTTAGCTGGAATTTCTTCTATTTTAGGTGCAATTAATTTTATTACCACTATTATTAATATACGACTTAATAATATAATATTTGATCAAATACCATTATTTGTTTGAGCTGTAGGAATTACAGCAGTTTTATTATTATTATCTTTACCTGTTTTAGCAGGTGCTATTACTATATTATTAACTGATCGTAATTTAAATACATCTTTTTTTGATCCTGCAGGTGGAGGAGATCCTATTTTATACCAACATTTA
		</sequence>
		<sequence>
			<taxon idref="ELACA1286?12|MM21349|Elachista_OTU5"/>
			ACATTATATTTTATTTTTGGAATTTGAGCAGGATTAATAGGAACTTCTTTAAGTTTATTAATTCGAGCAGAATTAGGCAATCCAGGATCATTAATTGGGAATGACCAAATTTATAATACAATTGTAACAGCACATGCTTTTATTATAATTTTTTTTATAGTTATGCCAATTATAATCGGAGGATTTGGAAATTGATTAGTACCTTTAATATTAGGAGCTCCTGATATAGCTTTCCCCCGAATAAATAATATAAGATTTTGATTATTACCCCCCTCTCTTACTCTTTTAATTTTTAGAAGACTAGTAGAAAATGGAGCAGGAACTGGATGAACAGTTTACCCCCCACTTTCATCTAATATTGCTCACAGAGGAAGATCTGTTGATTTAACTATTTTTTCCTTACATTTAGCTGGAATTTCTTCTATTTTAGGAGCAATTAATTTTATTACTACAATTATTAATATACGTCTTTATAATATAATATTTGATCAAATACCCTTATTTGTTTGAGCTGTAGGAATTACAGCCGTTTTACTATTATTATCTTTACCTGTTTTAGCTGGAGCTATTACTATACTACTAACTGATCGTAATTTAAATACATCTTTTTTTGACCCAGCAGGAGGGGGAGACCCAATTCTTTATCAACATTTA
		</sequence>
		<sequence>
			<taxon idref="ELACA747?10|JF847742|MM15477|Elachista_OTU9"/>
			ACATTATACTTTATTTTTGGAATTTGAGCAGGATTAGTTGGTACATCTTTAAGATTATTAATTCGAACAGAATTAGGTAACCCCGGATCATTAATCGGAAATGATCAAATTTATAATACAATTGTAACAGCCCACGCTTTTATCATAATTTTTTTTATAGTTATACCTATTATAATTGGAGGATTTGGAAATTGATTAGTACCTTTAATATTAGGAGCTCCAGATATAGCTTTCCCCCGGATAAATAATATAAGATTTTGATTATTACCTCCTTCTCTTACTCTTCTAATTTTTAGAAGAGTAGTAGAAAATGGAGCAGGAACTGGATGAACAGTTTACCCCCCACTTTCATCTAATATTGCTCATGGAGGAAGTTCAGTCGATCTAGCTATTTTTTCTTTACATTTAGCTGGAATTTCTTCTATTTTAGGTGCAATTAATTTTATTACCACTATTATTAATATGCGACTTAATAACATAATATTCGATCAAATACCATTATTTGTTTGAGCTGTAGGAATTACAGCAGTTTTATTATTATTATCTTTACCTGTTTTAGCAGGTGCTATTACTATATTATTAACTGATCGTAATTTAAATACATCATTTTTTGACCCAGCAGGAGGAGGAGATCCTATTTTATATCAGCATTTA
		</sequence>
		<sequence>
			<taxon idref="ELACA1226?11|MM16989|Elachista_OTU16"/>
			ACATTATATTTTATTTTTGGAATTTGAGCAGGATTAGTTGGTACATCTTTAAGATTATTAATTCGTGCAGAATTAGGTAACCCAGGATCATTAATTGGAAATGATCAAATTTATAATACAATTGTAACAGCACATGCTTTTATTATAATTTTTTTTATAGTCATACCTATTATAATTGGAGGTTTTGGAAATTGATTAGTACCTTTAATATTAGGAGCCCCAGATATAGCTTTCCCCCGAATAAATAATATAAGATTTTGACTATTACCCCCTTCCCTTACTCTTCTAATTTTTAGAAGATTAGTAGAAAATGGAGCAGGAACCGGATGAACAGTTTACCCCCCACTCTCATCTAATATTGCTCATAGAGGAAGCTCAGTCGACTTAGCTATTTTTTCCTTACATTTAGCTGGAATTTCTTCTATTTTAGGAGCAATTAATTTTATTACTACTATTATTAATATACGATTAAATAATATAATATTTGATCAAATACCATTATTTGTTTGAGCTGTGGGAATTACAGCAATTTTATTATTATTATCTTTACCTGTTTTAGCGGGAGCTATTACTATATTATTAACTGACCGTAATTTAAATACATCATTTTTTGACCCAGCAGGAGGAGGAGACCCTATTTTATATCAACATTTA
		</sequence>
		<sequence>
			<taxon idref="ELACA1076?11|MM20829|Elachista_OTU16"/>
			ACATTATATTTTATTTTTGGAATTTGAGCAGGATTAGTTGGTACATCTTTAAGATTATTAATTCGTGCAGAATTAGGTAACCCAGGATCATTAATTGGAAATGATCAAATTTATAATACAATTGTAACAGCACATGCTTTTATTATAATTTTTTTTATAGTCATACCTATTATAATTGGAGGTTTTGGAAATTGATTAGTACCTTTAATATTAGGAGCCCCAGATATAGCTTTCCCCCGAATAAATAATATAAGATTTTGACTATTACCCCCTTCCCTTACTCTTCTAATTTTTAGAAGATTAGTAGAAAATGGAGCAGGAACCGGATGAACAGTTTACCCCCCACTCTCATCTAATATTGCTCATAGAGGAAGCTCAGTCGACTTAGCTATTTTTTCCTTACATTTAGCTGGAATTTCTTCTATTTTAGGAGCAATTAATTTTATTACTACTATTATTAATATACGATTAAATAATATAATATTTGATCAAATACCATTATTTGTTTGAGCTGTGGGAATTACAGCAATTTTATTATTATTATCTTTACCTGTTTTAGCGGGAGCTATTACTATATTATTAACTGACCGTAATTTAAATACATCATTTTTTGACCCAGCAGGAGGAGGAGACCCTATTTTATATCAACATTTA
		</sequence>
		<sequence>
			<taxon idref="ELACA1225?11|MM16988|Elachista_OTU16"/>
			ACATTATATTTTATTTTTGGAATTTGAGCAGGATTAGTTGGTACATCTTTAAGATTATTAATTCGTGCAGAATTAGGTAACCCAGGATCATTAATTGGAAATGATCAAATTTATAATACAATTGTAACAGCACATGCTTTTATTATAATTTTTTTTATAGTCATACCTATTATAATTGGAGGTTTTGGAAATTGATTAGTACCTTTAATATTAGGAGCCCCAGATATAGCTTTCCCCCGAATAAATAATATAAGATTTTGACTATTACCCCCTTCCCTTACTCTTCTAATTTTTAGAAGATTAGTAGAAAATGGAGCAGGAACCGGATGAACAGTTTACCCCCCACTCTCATCTAATATTGCTCATAGAGGAAGCTCAGTCGACTTAGCTATTTTTTCCTTACATTTAGCTGGAATTTCTTCTATTTTAGGAGCAATTAATTTTATTACTACTATTATTAATATACGATTAAATAATATAATATTTGATCAAATACCATTATTTGTTTGAGCTGTGGGAATTACAGCAATTTTATTATTATTATCTTTACCTGTTTTAGCGGGAGCTATTACTATATTATTAACTGACCGTAATTTAAATACATCATTTTTTGACCCAGCAGGAGGAGGAGACCCTATTTTATATCAACATTTA
		</sequence>
		<sequence>
			<taxon idref="ELACA1087?11|MM20840|Elachista_OTU16"/>
			ACATTATATTTTATTTTTGGAATTTGAGCAGGATTAGTTGGTACATCTTTAAGATTATTAATTCGTGCAGAATTAGGTAACCCAGGATCATTAATTGGAAATGATCAAATTTATAATACAATTGTAACAGCACATGCTTTTATTATAATTTTTTTTATAGTCATACCTATTATAATTGGAGGTTTTGGAAATTGATTAGTACCTTTAATATTAGGAGCCCCAGATATAGCTTTCCCCCGAATAAATAATATAAGATTTTGACTATTACCCCCTTCCCTTACTCTTCTAATTTTTAGAAGATTAGTAGAAAATGGAGCAGGAACCGGATGAACAGTTTACCCCCCACTCTCATCTAATATTGCTCATAGAGGAAGCTCAGTCGACTTAGCTATTTTTTCCTTACATTTAGCTGGAATTTCTTCTATTTTAGGAGCAATTAATTTTATTACTACTATTATTAATATACGATTAAATAATATAATATTTGATCAAATACCATTATTTGTTTGAGCTGTGGGAATTACAGCAATTTTATTATTATTATCTTTACCTGTTTTAGCGGGAGCTATTACTATATTATTAACTGACCGTAATTTAAATACATCATTTTTTGACCCAGCAGGAGGAGGAGACCCTATTTTATATCAACATTTA
		</sequence>
		<sequence>
			<taxon idref="ELACA1069?11|MM20822|Elachista_OTU16"/>
			ACATTATATTTTATTTTTGGAATTTGAGCAGGATTAGTTGGTACATCTTTAAGATTATTAATTCGTGCAGAATTAGGTAACCCAGGATCATTAATTGGAAATGATCAAATTTATAATACAATTGTAACAGCACATGCTTTTATTATAATTTTTTTTATAGTCATACCTATTATAATTGGAGGTTTTGGAAATTGATTAGTACCTTTAATATTAGGAGCCCCAGATATAGCTTTCCCCCGAATAAATAATATAAGATTTTGACTATTACCCCCTTCCCTTACTCTTCTAATTTTTAGAAGATTAGTAGAAAATGGAGCAGGAACCGGATGAACAGTTTACCCCCCACTCTCATCTAATATTGCTCATAGAGGAAGCTCAGTCGACTTAGCTATTTTTTCCTTACATTTAGCTGGAATTTCTTCTATTTTAGGAGCAATTAATTTTATTACTACTATTATTAATATACGATTAAATAATATAATATTTGATCAAATACCATTATTTGTTTGAGCTGTGGGAATTACAGCAATTTTATTATTATTATCTTTACCTGTTTTAGCGGGAGCTATTACTATATTATTAACTGACCGTAATTTAAATACATCATTTTTTGACCCAGCAGGAGGAGGAGACCCTATTTTATATCAACATTTA
		</sequence>
		<sequence>
			<taxon idref="ELACA1073?11|MM20826|Elachista_OTU16"/>
			ACATTATATTTTATTTTTGGAATTTGAGCAGGATTAGTTGGTACATCTTTAAGATTATTAATTCGTGCAGAATTAGGTAACCCAGGATCATTAATTGGAAATGATCAAATTTATAATACAATTGTAACAGCACATGCTTTTATTATAATTTTTTTTATAGTCATACCTATTATAATTGGAGGTTTTGGAAATTGATTAGTACCTTTAATATTAGGAGCCCCAGATATAGCTTTCCCCCGAATAAATAATATAAGATTTTGACTATTACCCCCTTCCCTTACTCTTCTAATTTTTAGAAGATTAGTAGAAAATGGAGCAGGAACCGGATGAACAGTTTACCCCCCACTCTCATCTAATATTGCTCATAGAGGAAGCTCAGTCGACTTAGCTATTTTTTCCTTACATTTAGCTGGAATTTCTTCTATTTTAGGAGCAATTAATTTTATTACTACTATTATTAATATACGATTAAATAATATAATATTTGATCAAATACCATTATTTGTTTGAGCTGTGGGAATTACAGCAATTTTATTATTATTATCTTTACCTGTTTTAGCGGGAGCTATTACTATATTATTAACTGACCGTAATTTAAATACATCATTTTTTGACCCAGCAGGAGGAGGAGACCCTATTTTATATCAACATTTA
		</sequence>
		<sequence>
			<taxon idref="ELACA1072?11|MM20825|Elachista_OTU16"/>
			ACATTATATTTTATTTTTGGAATTTGAGCAGGATTAGTTGGTACATCTTTAAGATTATTAATTCGTGCAGAATTAGGTAACCCAGGATCATTAATTGGAAATGATCAAATTTATAATACAATTGTAACAGCACATGCTTTTATTATAATTTTTTTTATAGTCATACCTATTATAATTGGAGGTTTTGGAAATTGATTAGTACCTTTAATATTAGGAGCCCCAGATATAGCTTTCCCCCGAATAAATAATATAAGATTTTGACTATTACCCCCTTCCCTTACTCTTCTAATTTTTAGAAGATTAGTAGAAAATGGAGCAGGAACCGGATGAACAGTTTACCCCCCACTCTCATCTAATATTGCTCATAGAGGAAGCTCAGTCGACTTAGCTATTTTTTCCTTACATTTAGCTGGAATTTCTTCTATTTTAGGAGCAATTAATTTTATTACTACTATTATCAATATACGATTAAATAATATAATATTTGATCAAATACCATTATTTGTTTGAGCTGTGGGAATTACAGCAATTTTATTATTATTATCTTTACCTGTTTTAGCGGGAGCTATTACTATATTATTAACTGACCGTAATTTAAATACATCATTTTTTGACCCAGCAGGAGGAGGAGACCCTATTTTATATCAACATTTA
		</sequence>
		<sequence>
			<taxon idref="ELACA1071?11|MM20824|Elachista_OTU16"/>
			ACATTATATTTTATTTTTGGAATTTGAGCAGGATTAGTTGGTACATCTTTAAGATTATTAATTCGTGCAGAATTAGGTAACCCAGGATCATTAATTGGAAATGATCAAATTTATAATACAATTGTAACAGCACATGCTTTTATTATAATTTTTTTTATAGTCATACCTATTATAATTGGAGGTTTTGGAAATTGATTAGTACCTTTAATATTAGGAGCCCCAGATATAGCTTTCCCCCGAATAAATAATATAAGATTTTGACTATTACCCCCTTCCCTTACTCTTCTAATTTTTAGAAGATTAGTAGAAAATGGAGCAGGAACCGGATGAACAGTTTACCCCCCACTCTCATCTAATATTGCTCATAGAGGAAGCTCAGTCGACTTAGCTATTTTTTCCTTACATTTAGCTGGAATTTCTTCTATTTTAGGAGCAATTAATTTTATTACTACTATTATTAATATACGATTAAATAATATAATATTTGATCAAATACCATTATTTGTTTGAGCTGTGGGAATTACAGCAATTTTATTATTATTATCTTTACCTGTTTTAGCGGGAGCTATTACTATATTATTAACTGACCGTAATTTAAATACATCATTTTTTGACCCAGCAGGAGGAGGAGACCCTATTTTATATCAACATTTA
		</sequence>
		<sequence>
			<taxon idref="ELACA1074?11|MM20827|Elachista_OTU16"/>
			ACATTATATTTTATTTTTGGAATTTGAGCAGGATTAGTTGGTACATCTTTAAGATTATTAATTCGTGCAGAATTAGGTAACCCAGGATCATTAATTGGAAATGATCAAATTTATAATACAATTGTAACAGCACATGCTTTTATTATAATTTTTTTTATAGTCATACCTATTATAATTGGAGGTTTTGGAAATTGATTAGTACCTTTAATATTAGGAGCCCCAGATATAGCTTTCCCCCGAATAAATAATATAAGATTTTGACTATTACCCCCTTCCCTTACTCTTCTAATTTTTAGAAGATTAGTAGAAAATGGAGCAGGAACCGGATGAACAGTTTACCCCCCACTCTCATCTAATATTGCTCATAGAGGAAGCTCAGTCGACTTAGCTATTTTTTCCTTACATTTAGCTGGAATTTCTTCTATTTTAGGAGCAATTAATTTTATTACTACTATTATTAATATACGATTAAATAATATAATATTTGATCAAATACCATTATTTGTTTGAGCTGTGGGAATTACAGCAATTTTATTATTATTATCTTTACCTGTTTTAGCGGGAGCTATTACTATATTATTAACTGACCGTAATTTAAATACATCATTTTTTGACCCAGCAGGAGGAGGAGACCCTATTTTATATCAACATTTA
		</sequence>
		<sequence>
			<taxon idref="ELACA1075?11|MM20828|Elachista_OTU2"/>
			ACATTATATTTTATTTTTGGAATTTGAGCAGGAATATTAGGAACTTCTTTAAGATTATTAATTCGAGCTGAATTAGGAAATCCTGGATCATTAATTGGGAATGATCAAATTTATAATACAATTGTAACAGCACATGCTTTCATTATAATTTTCTTTATAGTTATACCAATTATAATTGGTGGATTTGGAAATTGATTAGTCCCATTAATATTAGGAGCCCCTGATATAGCTTTCCCCCGAATAAATAATATAAGATTTTGATTATTACCCCCTTCTTTAACCCTTTTAATCTTCAGAAGATTAGTAGAAAATGGAGCTGGAACTGGATGAACTGTGTACCCCCCACTTTCATCTAATATTGCCCATAGAGGAAGTTCAGTTGATCTAGCTATTTTTTCATTACATTTAGCAGGAATTTCTTCTATTCTAGGAGCAATTAATTTTATTACTACAATTATTAACATACGACTTAATAATATATTTTTTGATCAAATACCTTTATTTGTTTGAGCTGTAGGAATTACAGCTGTATTATTATTACTTTCCTTACCTGTTTTAGCAGGAGCTATTACTATATTATTAACTGATCGTAATTTAAATACATCTTTTTTTGATCCTGCAGGAGGAGGAGATCCTATTTTATATCAACATTTA
		</sequence>
		<sequence>
			<taxon idref="ELACA1234?11|MM16997|Elachista_OTU2"/>
			ACATTATATTTTATTTTTGGAATTTGAGCAGGAATATTAGGAACTTCTTTAAGATTATTAATTCGAGCTGAATTAGGAAATCCTGGATCATTAATTGGGAATGATCAAATTTATAATACAATTGTAACAGCACATGCTTTCATTATAATTTTCTTTATAGTTATACCAATTATAATTGGTGGATTTGGAAATTGATTAGTCCCATTAATATTAGGAGCCCCTGATATAGCTTTCCCCCGAATAAATAATATAAGATTTTGATTATTACCCCCTTCTTTAACCCTTTTAATCTTTAGAAGATTAGTAGAAAATGGAGCTGGAACTGGATGAACTGTGTACCCCCCACTTTCATCTAATATTGCCCATAGAGGAAGTTCAGTTGATCTGGCTATTTTTTCATTACATTTAGCAGGAATTTCTTCTATTCTAGGAGCAATTAATTTTATTACTACAATTATTAACATACGACTTAATAATATATTTTTTGATCAAATACCTTTATTTGTTTGAGCTGTAGGAATTACAGCTGTATTATTATTACTTTCCTTACCTGTTTTAGCAGGAGCTATTACTATATTATTAACTGATCGTAATTTAAATACATCTTTTTTTGATCCTGCAGGAGGAGGAGATCCTATTTTATATCAACATTTA
		</sequence>
		<sequence>
			<taxon idref="LEFIH064?10|HM876691|MM05569|Elachista_OTU1"/>
			ACTTTATATTTTATTTTTGGAATTTGAGCAGGAATATTAGGAACCTCTTTAAGTTTATTAATTCGAGCAGAATTAGGAAATCCTGGATCATTAATTGGAAATGATCAAATTTATAATACAATTGTAACAGCACATGCTTTTATTATAATTTTTTTTATAGTTATGCCAATTATAATTGGCGGATTTGGAAATTGATTAGTACCATTAATATTGGGAGCCCCTGATATAGCCTTCCCCCGAATAAATAATATAAGATTTTGATTATTACCTCCTTCTCTAACTCTTTTAATTTTTAGAAGATTAGTAGAAAATGGAGCAGGAACTGGATGAACAGTATACCCCCCACTCTCATCCAATATTGCTCATGGAGGAAGTTCTGTTGACTTAGCTATTTTTTCCTTGCATTTAGCTGGTATCTCTTCAATTTTAGGAGCGATTAATTTCATTACTACAATTATTAATATACGACTTAATAATATATTATTTGACCAAATACCTTTATTTGTTTGAGCTGTAGGAATCACAGCTGTACTATTATTACTTTCATTACCTGTTTTAGCAGGAGCTATTACTATACTATTAACTGATCGTAATTTAAATACATCTTTTTTTGATCCTGCAGGAGGAGGTGACCCAATTTTATATCAACATTTA
		</sequence>
		<sequence>
			<taxon idref="LEFIH078?10|HM876701|MM05584|Elachista_OTU1"/>
			ACTTTATATTTTATTTTTGGAATTTGAGCAGGAATATTAGGAACCTCTTTAAGTTTATTAATTCGAGCAGAATTAGGAAATCCTGGATCATTAATTGGAAATGATCAAATTTATAATACAATTGTAACAGCACATGCTTTTATTATAATTTTTTTTATAGTTATGCCAATTATAATTGGCGGATTTGGAAATTGATTAGTACCATTAATATTAGGAGCCCCTGATATAGCCTTCCCCCGAATAAATAATATAAGATTTTGATTATTACCCCCTTCTCTAACTCTTTTAATTTTTAGAAGATTAGTAGAAAATGGAGCAGGAACTGGATGAACAGTATACCCCCCACTCTCATCCAATATTGCTCATGGAGGAAGTTCTGTTGACTTAGCTATTTTTTCCTTACATTTAGCTGGTATCTCTTCAATTTTAGGAGCGATTAATTTCATTACTACAATTATTAATATACGACTTAATAATATATTATTTGATCAAATACCTTTATTTGTTTGAGCTGTAGGAATTACAGCTATACTATTATTACTTTCATTACCTGTTTTAGCAGGAGCTATTACTATACTATTAACTGATCGTAATTTAAATACATCTTTTTTTGATCCTGCAGGAGGAGGTGACCCAATTTTATATCAACATTTA
		</sequence>
		<sequence>
			<taxon idref="LEFII342?11|MM19992|Elachista_OTU1"/>
			????????????????????????????????????????????????????????????????????????????????????????????????????????????????????????????????????????????????????????????????????????????????????????????????????????????????????????????????????????????????????????????AGATTTTGATTATTACCTCCTTCTCTAACTCTTTTAATTTTTAGAAGATTAGTAGAAAATGGAGCAGGAACTGGATGAACAGTATACCCCCCACTCTCATCCAATATTGCTCATGGAGGAAGTTCTGTTGACTTAGCTATTTTTTCCTTGCATTTAGCTGGTATCTCTTCAATTTTAGGAGCGATTAATTTCATTACTACAATTATTAATATACGACTTAATAATATATTATTTGACCAAATACCTTTATTTGTTTGAGCTGTAGGAATCACAGCTGTACTATTATTACTTTCATTACCTGTTTTAGCAGGAGCTATTACTATACTATTAACTGATCGTAATTTAAATACATCTTTTTTTGATCCTGCAGGAGGAGGTGACCCAATTTTATATCAACATTTA
		</sequence>
		<sequence>
			<taxon idref="ELACA1369?12|MM21432|Elachista_OTU1"/>
			ACTTTATATTTTATTTTTGGAATTTGAGCAGGAATATTAGGAACCTCTTTAAGTTTATTAATTCGAGCAGAATTAGGAAATCCTGGATCATTAATTGGAAATGATCAAATTTATAATACAATTGTAACAGCACATGCTTTTATTATAATTTTTTTTATAGTTATGCCAATTATAATTGGCGGATTTGGAAATTGATTAGTACCATTAATATTGGGAGCCCCTGATATAGCCTTCCCCCGAATAAATAATATAAGATTTTGATTATTACCTCCTTCTCTAACTCTTTTAATTTTTAGAAGATTAGTAGAAAATGGAGCAGGAACTGGATGAACAGTATACCCCCCACTCTCATCCAATATTGCTCATGGAGGAAGTTCTGTTGACTTAGCTATTTTTTCCTTGCATTTAGCTGGTATCTCTTCAATTTTAGGAGCAATTAATTTCATTACTACAATTATTAATATACGACTTAATAATATATTATTTGACCAAATACCTTTATTTGTTTGAGCTGTAGGAATCACAGCTGTACTATTATTACTTTCATTACCTGTTTTAGCAGGAGCTATTACTATACTATTAACTGATCGTAATTTAAATACATCTTTTTTTGATCCTGCAGGAGGAGGTGACCCAATTTTATATCAACATTTA
		</sequence>
		<sequence>
			<taxon idref="LEFIH063?10|HQ570429|MM05568|Elachista_OTU1"/>
			ACTTTATATTTTATTTTTGGAATTTGAGCAGGAATATTAGGAACCTCTTTAAGTTTATTAATTCGAGCAGAATTAGGAAATCCTGGATCATTAATTGGAAATGATCAAATTTATAATACAATTGTAACAGCACATGCTTTTATTATAATTTTTTTTATAGTTATGCCAATTATAATTGGCGGATTTGGAAATTGATTAGTACCATTAATATTAGGAGCCCCTGATATAGCCTTCCCCCGAATAAATAATATAAGATTTTGATTATTACCCCCTTCTCTAACTCTTTTAATTTTTAGAAGATTAGTAGAAAATGGAGCAGGGACTGGATGAACAGTATACCCCCCACTCTCATCCAATATTGCTCATGGAGGAAGTTCTGTTGACTTAGCTATTTTTTCCTTACATTTAGCTGGTATCTCTTCAATTTTAGGAGCGATTAATTTCATTACTACAATTATTAATATACGACTTAATAATATATTATTTGACCAAATACCTTTATTTGTTTGAGCTGTAGGAATCACAGCTGTACTATTATTACTTTCATTACCTGTTTTAGCAGGAGCTATTACTATACTATTAACTGATCGTAATTTAAATACATCTTTTTTTGATCCTGCAGGAGGAGGTGACCCAATTTTATATCAACATTTA
		</sequence>
		<sequence>
			<taxon idref="ELACA1370?12|MM21433|Elachista_OTU1"/>
			ACTTTATATTTTATTTTTGGAATTTGAGCAGGAATATTAGGAACCTCTTTAAGTTTATTAATTCGAGCAGAATTAGGAAATCCTGGATCATTAATTGGAAATGATCAAATTTATAATACAATTGTAACAGCACATGCTTTTATTATAATTTTTTTTATAGTTATGCCAATTATAATTGGCGGATTTGGAAATTGATTAGTACCATTAATATTGGGAGCCCCTGATATAGCCTTCCCCCGAATAAATAATATAAGATTTTGATTATTACCTCCTTCTCTAACTCTTTTAATTTTTAGAAGATTAGTAGAAAATGGAGCAGGAACTGGATGAACAGTATACCCCCCACTCTCATCCAATATTGCTCATGGAGGAAGTTCTGTTGACTTAGCTATTTTTTCCTTGCATTTAGCTGGTATCTCTTCAATTTTAGGAGCAATTAATTTCATTACTACAATTATTAATATACGACTTAATAATATATTATTTGACCAAATACCTTTATTTGTTTGAGCTGTAGGAATCACAGCTGTACTATTATTACTTTCATTACCTGTTTTAGCAGGAGCTATTACTATACTATTAACTGATCGTAATTTAAATACATCTTTTTTTGATCCTGCAGGAGGAGGTGACCCAATTTTATATCAACATTTA
		</sequence>
		<sequence>
			<taxon idref="LEFIH081?10|HM876703|MM05587|Elachista_OTU1"/>
			ACTTTATATTTTATTTTTGGAATTTGAGCAGGAATATTAGGAACCTCTTTAAGTTTATTAATTCGAGCAGAATTAGGAAATCCTGGATCATTAATTGGAAATGATCAAATTTATAATACAATTGTAACAGCACATGCTTTTATTATAATTTTTTTTATAGTTATGCCAATTATAATTGGCGGATTTGGAAATTGATTAGTACCATTAATATTAGGAGCCCCTGATATAGCCTTCCCCCGAATAAATAATATAAGATTTTGATTATTACCCCCTTCTCTAACTCTTTTAATTTTTAGAAGATTAGTAGAAAATGGAGCAGGGACTGGATGAACAGTATACCCCCCACTCTCATCCAATATTGCTCATGGAGGAAGTTCTGTTGACTTAGCTATTTTTTCCTTACATTTAGCTGGTATCTCTTCAATTTTAGGAGCGATTAATTTCATTACTACAATTATTAATATACGACTTAATAATATATTATTTGACCAAATACCTTTATTTGTTTGAGCTGTAGGAATCACAGCTGTACTATTATTACTTTCATTACCTGTTTTAGCAGGAGCTATTACTATACTATTAACTGATCGTAATTTAAATACATCTTTTTTTGATCCTGCAGGAGGAGGTGACCCAATTTTATATCAACATTTA
		</sequence>
		<sequence>
			<taxon idref="LEFIH079?10|HM876702|MM05585|Elachista_OTU1"/>
			ACTTTATATTTTATTTTTGGAATTTGAGCAGGAATATTAGGAACCTCTTTAAGTTTATTAATTCGAGCAGAATTAGGAAATCCTGGATCATTAATTGGAAATGATCAAATTTATAATACAATTGTAACAGCACATGCTTTTATTATAATTTTTTTTATAGTTATGCCAATTATAATTGGCGGATTTGGAAATTGATTAGTACCATTAATATTAGGAGCCCCTGATATAGCCTTCCCCCGAATAAATAATATAAGATTTTGATTATTACCCCCTTCTCTAACTCTTTTAATTTTTAGAAGATTAGTAGAAAATGGAGCAGGGACTGGATGAACAGTATACCCCCCACTCTCATCCAATATTGCTCATGGAGGAAGTTCTGTTGACTTAGCTATTTTTTCCTTACATTTAGCTGGTATCTCTTCAATTTTAGGAGCGATTAATTTCATTACTACAATTATTAATATACGACTTAATAATATATTATTTGACCAAATACCTTTATTTGTTTGAGCTGTAGGAATCACAGCTGTACTATTATTACTTTCATTACCTGTTTTAGCAGGAGCTATTACTATACTATTAACTGATCGTAATTTAAATACATCTTTTTTTGATCCTGCAGGAGGAGGTGACCCAATTTTATATCAACATTTA
		</sequence>
		<sequence>
			<taxon idref="LEFIH447?10|HM877044|MM11405|Elachista_OTU18"/>
			ACATTATACTTTATCTTTGGAATCTGAGCAGGAATAATTGGAACATCTTTAAGTCTTTTAATTCGAGCAGAATTAGGTAACCCAGGATCATTAATTGGAAATGATCAAATTTATAATACAATTGTAACAGCTCATGCTTTTATTATAATTTTTTTCATAGTTATACCTATTATAATTGGAGGATTTGGAAATTGATTAGTACCTTTAATATTAGGAGCTCCTGATATAGCTTTCCCCCGAATAAATAATATAAGATTTTGATTATTACCCCCCTCTCTTACCCTTCTAATTTTTAGAAGATTAGTAGAAAATGGAGCAGGAACTGGATGAACAGTTTACCCCCCACTTTCATCTAATATTGCCCATAGTGGAAGTTCAGTAGATCTAGCTATTTTCTCCCTACATTTAGCTGGAATCTCTTCTATTTTAGGAGCAATTAATTTTATTACTACTATCATTAATATGCGACTTTATAATATAATATTTGATCAAATACCATTATTTGTGTGAGCTGTAGGAATCACAGCCGTATTATTATTACTTTCTTTACCAGTTTTAGCAGGTGCTATTACTATATTATTAACTGATCGTAATTTAAATACATCATTTTTTGACCCTGCTGGAGGAGGAGATCCTATTTTATACCAACATTTA
		</sequence>
		<sequence>
			<taxon idref="LEFIH382?10|HM876991|MM11340|Elachista_OTU18"/>
			ACATTATACTTTATCTTTGGAATCTGAGCAGGAATAATTGGAACATCTTTAAGTCTTTTAATTCGAGCAGAATTAGGTAACCCAGGATCATTAATTGGAAATGATCAAATTTATAATACAATTGTAACAGCTCATGCTTTTATTATAATTTTTTTTATAGTTATACCTATTATAATTGGAGGATTTGGAAATTGATTAGTACCTTTAATATTAGGAGCCCCTGATATAGCTTTCCCCCGAATAAATAATATAAGATTTTGATTATTACCCCCCTCTCTTACCCTTCTAATTTTTAGAAGATTAGTAGAAAATGGAGCAGGAACTGGATGAACAGTTTACCCCCCACTTTCATCTAATATTGCCCATAGTGGAAGTTCAGTAGATCTAGCTATTTTCTCCCTACATTTAGCTGGAATCTCTTCTATTTTAGGAGCAATTAATTTTATTACTACTATCATTAATATGCGACTTTATAATATAATATTTGATCAAATACCATTATTTGTGTGAGCTGTAGGAATCACAGCCGTATTATTATTACTTTCTTTACCAGTTTTAGCAGGTGCTATTACTATATTATTAACTGATCGTAATTTAAATACATCATTTTTTGACCCTGCTGGAGGAGGAGATCCTATTTTATACCAACATTTA
		</sequence>
		<sequence>
			<taxon idref="LEFIH383?10|HM876992|MM11341|Elachista_OTU18"/>
			ACATTATACTTTATCTTTGGAATCTGAGCAGGAATAATTGGAACATCTTTAAGTCTTTTAATTCGAGCAGAATTAGGTAACCCAGGATCATTAATTGGAAATGATCAAATTTATAATACAATTGTAACAGCTCATGCTTTTATTATAATTTTTTTTATAGTTATACCTATTATAATTGGAGGATTTGGAAATTGATTAGTACCTTTAATATTAGGAGCCCCTGATATAGCTTTCCCCCGAATAAATAATATAAGATTTTGATTATTACCCCCCTCTCTTACCCTTCTAATTTTTAGAAGATTAGTAGAAAATGGAGCAGGAACTGGATGAACAGTTTACCCCCCACTTTCATCTAATATTGCCCATAGTGGAAGTTCAGTAGATCTAGCTATTTTCTCCCTACATTTAGCTGGAATCTCTTCTATTTTAGGAGCAATTAATTTTATTACTACTATCATTAATATGCGACTTTATAATATAATATTTGATCAAATACCATTATTTGTGTGAGCTGTAGGAATCACAGCCGTATTATTATTACTTTCTTTACCAGTTTTAGCAGGTGCTATTACTATATTATTAACTGATCGTAATTTAAATACATCATTTTTTGACCCTGCTGGAGGAGGAGATCCTATTTTATACCAACATTTA
		</sequence>
		<sequence>
			<taxon idref="LEFIH391?10|MM11349|Elachista_OTU18"/>
			????????????????????????????????????????????????TTAAGTNTTTTAATTCGAGCAGAATTAGGTAACCCAGGNTCATTAATTGGNAATGATCAAATTTATAATACAATTGTAACAGCNCATGCTTTTATTATAATTTTTTTCATAGTTATACCTATTATAATTGGAGGATTTGGAAATTGATTAGTACCTTTAATATTAGGAGCTCCTGATATAGCTTTCCCCCGAATAAATAATATAAGATTTTGATTATTACCCCCCTCTCTTACCCTTCTAATTTTTAGAAGATTAGTAGAAAATGGAGCAGGAACTGGATGAACAGTTTACCCCCCACTTTCATCTAATATTGCCCATAGTGGAAGTTCAGTAGATCTAGCTATTTTCTCCCTACATTTAGCTGGAATCTCTTCTATTTTAGGAGCAATTAATTTTATTACTACTATCATTAATATGCGACTTTATAATATAATATTTGATCAAATACCATTATTTGTGTGAGCTGTAGGAATCACAGCCGTATTATTATTACTTTCTTTACCAGTTTTAGCAGGTGCTATTACTATATTATTAACTGATCGTAATTTAAATACATCATTTTTTGACCCT????????????????????????????????????
		</sequence>
		<sequence>
			<taxon idref="LEFIH390?10|HM876997|MM11348|Elachista_OTU18"/>
			ACATTATACTTTATCTTTGGAATCTGAGCAGGAATAATTGGAACATCTTTAAGTCTTTTAATTCGAGCAGAATTAGGTAACCCAGGATCATTAATTGGAAATGATCAAATTTATAATACAATTGTAACAGCTCATGCTTTTATTATAATTTTTTTCATAGTTATACCTATTATAATTGGAGGATTTGGAAATTGATTAGTACCTTTAATATTAGGAGCTCCTGATATAGCTTTCCCCCGAATAAATAATATAAGATTTTGATTATTACCCCCCTCTCTTACCCTTCTAATTTTTAGAAGATTAGTAGAAAATGGAGCAGGAACTGGATGAACAGTTTACCCCCCACTTTCATCTAATATTGCCCATAGTGGAAGTTCAGTAGATCTAGCTATTTTCTCCCTACATTTAGCTGGAATCTCTTCTATTTTAGGAGCAATTAATTTTATTACTACTATCATTAATATGCGACTTTATAATATAATATTTGATCAAATACCATTATTTGTGTGAGCTGTAGGAATCACAGCCGTATTATTATTACTTTCTTTACCAGTTTTAGCAGGTGCTATTACTATATTATTAACTGATCGTAATTTAAATACATCATTTTTTGACCCTGCTGGAGGAGGAGATCCTATTTTATACCAACATTTA
		</sequence>
		<sequence>
			<taxon idref="LEFIH389?10|HM876996|MM11347|Elachista_OTU18"/>
			ACATTATACTTTATCTTTGGAATCTGAGCAGGAATAATTGGAACATCTTTAAGTCTTTTAATTCGAGCAGAATTAGGTAACCCAGGATCATTAATTGGAAATGATCAAATTTATAATACAATTGTAACAGCTCATGCTTTTATTATAATTTTTTTCATAGTTATACCTATTATAATTGGAGGATTTGGAAATTGATTAGTACCTTTAATATTAGGAGCTCCTGATATAGCTTTCCCCCGAATAAATAATATAAGATTTTGATTATTACCCCCCTCTCTTACCCTTCTAATTTTTAGAAGATTAGTAGAAAATGGAGCAGGAACTGGATGAACAGTTTACCCCCCACTTTCATCTAATATTGCCCATAGTGGAAGTTCAGTAGATCTAGCTATTTTCTCCCTACATTTAGCTGGAATCTCTTCTATTTTAGGAGCAATTAATTTTATTACTACTATCATTAATATGCGACTTTATAATATAATATTTGATCAAATACCATTATTTGTGTGAGCTGTAGGAATCACAGCCGTATTATTATTACTTTCTTTACCAGTTTTAGCAGGTGCTATTACTATATTATTAACTGATCGTAATTTAAATACATCATTTTTTGACCCTGCTGGAGGAGGAGATCCTATTTTATACCAACATTTA
		</sequence>
		<sequence>
			<taxon idref="LEFII213?11|MM11438|Elachista_OTU18"/>
			ACATTATACTTTATCTTTGGAATCTGAGCAGGAATAATTGGAACATCTTTAAGTCTTTTAATTCGAGCAGAATTAGGTAACCCAGGATCATTAATTGGAAATGATCAAATTTATAATACAATTGTAACAGCTCATGCTTTTATTATAATTTTTTTTATAGTTATACCTATTATAATTGGAGGATTTGGAAATTGATTAGTACCTTTAATATTAGGAGCCCCTGATATAGCTTTCCCCCGAATAAATAATATAAGATTTTGATTATTACCCCCCTCTCTTACCCTTCTAATTTTTAGAAGATTAGTAGAAAATGGAGCAGGAACTGGATGAACAGTTTACCCCCCACTTTCATCTAATATTGCCCATAGTGGAAGTTCAGTAGATCTAGCTATTTTCTCCCTACATTTAGCTGGAATCTCTTCTATTTTAGGAGCAATTAATTTTATTACTACTATCATTAATATGCGACTTTATAATATAATATTTGATCAAATACCATTATTTGTGTGAGCTGTAGGAATCACAGCCGTATTATTATTACTTTCTTTACCAGTTTTAGCAGGTGCTATTACTATATTATTAACTGATCGTAATTTAAATACATCATTTTTTGACCCTGCTGGAGGAGGA????????????????????????
		</sequence>
		<sequence>
			<taxon idref="LEFIH068?10|HQ570431|MM05573|Elachista_OTU18"/>
			ACATTATACTTTATCTTTGGAATCTGAGCAGGAATAATTGGAACATCTTTAAGTCTTTTAATTCGAGCAGAATTAGGTAACCCAGGATCATTAATTGGAAATGATCAAATTTATAATACAATTGTAACAGCTCATGCTTTTATTATAATTTTTTTCATAGTTATACCTATTATAATTGGAGGATTTGGAAATTGATTAGTACCTTTAATATTAGGAGCTCCTGATATAGCTTTCCCCCGAATAAATAATATAAGATTTTGATTATTACCCCCCTCTCTTACCCTTCTAATTTTTAGAAGATTAGTAGAAAATGGAGCAGGAACTGGATGAACAGTTTACCCCCCACTTTCATCTAATATTGCCCATAGTGGAAGTTCAGTAGATCTAGCTATTTTCTCCCTACATTTAGCTGGAATCTCTTCTATTTTAGGAGCAATTAATTTTATTACTACTATCATTAATATGCGACTTTATAATATAATATTTGATCAAATACCATTATTTGTGTGAGCTGTAGGAATCACAGCCGTATTATTATTACTTTCTTTACCAGTTTTAGCAGGTGCTATTACTATATTATTAACTGATCGTAATTTAAATACATCATTTTTTGACCCTGCTGGAGGAGGAGATCCTATTTTATACCAACATTTA
		</sequence>
		<sequence>
			<taxon idref="LEFIH066?10|HQ570430|MM05571|Elachista_OTU18"/>
			ACATTATACTTTATCTTTGGAATCTGAGCAGGAATAATTGGAACATCTTTAAGTCTTTTAATTCGAGCAGAATTAGGTAACCCAGGATCATTAATTGGAAATGATCAAATTTATAATACAATTGTAACAGCTCATGCTTTTATTATAATTTTTTTCATAGTTATACCTATTATAATTGGAGGATTTGGAAATTGATTAGTACCTTTAATATTAGGAGCTCCTGATATAGCTTTCCCCCGAATAAATAATATAAGATTTTGATTATTACCCCCCTCTCTTACCCTTCTAATTTTTAGAAGATTAGTAGAAAATGGAGCAGGAACTGGATGAACAGTTTACCCCCCACTTTCATCTAATATTGCCCATAGTGGAAGTTCAGTAGATCTAGCTATTTTCTCCCTACATTTAGCTGGAATCTCTTCTATTTTAGGAGCAATTAATTTTATTACTACTATCATTAATATGCGACTTTATAATATAATATTTGATCAAATACCATTATTTGTGTGAGCTGTAGGAATCACAGCCGTATTATTATTACTTTCTTTACCAGTTTTAGCAGGTGCTATTACTATATTATTAACTGATCGTAATTTAAATACATCATTTTTTGACCCTGCTGGAGGAGGAGATCCTATTTTATACCAACATTTA
		</sequence>
		<sequence>
			<taxon idref="LEFII211?11|MM11436|Elachista_OTU18"/>
			ACATTATACTTTATCTTTGGAATCTGAGCAGGAATAATTGGAACATCTTTAAGTCTTTTAATTCGAGCAGAATTAGGTAACCCAGGATCATTAATTGGAAATGATCAAATTTATAATACAATTGTAACAGCTCATGCTTTTATTATAATTTTTTTTATAGTTATACCTATTATAATTGGAGGATTTGGAAATTGATTAGTACCTTTAATATTAGGAGCCCCTGATATAGCTTTCCCCCGAATAAATAATATAAGATTTTGATTATTACCCCCCTCTCTTACCCTTCTAATTTTTAGAAGATTAGTAGAAAATGGAGCAGGAACTGGATGAACAGTTTACCCCCCACTTTCATCTAATATTGCCCATAGTGGAAGTTCAGTAGATCTAGCTATTTTCTCCCTACATTTAGCTGGAATCTCTTCTATTTTAGGAGCAATTAATTTTATTACTACTATCATTAATATGCGACTTTATAATATAATATTTGATCAAATACCATTATTTGTGTGAGCTGTAGGAATCACAGCCGTATTATTATTACTTTCTTTACCAGTTTTAGCAGGTGCTATTACTATATTATTAACTGATCGTAATTTAAATACATCATTTTTTGACCCTGCTGGAGGAGGA????????????????????????
		</sequence>
		<sequence>
			<taxon idref="LEFII212?11|MM11437|Elachista_OTU18"/>
			ACATTATACTTTATCTTTGGAATCTGAGCAGGAATAATTGGAACATCTTTAAGTCTTTTAATTCGAGCAGAATTAGGTAACCCAGGATCATTAATTGGAAATGATCAAATTTATAATACAATTGTAACAGCTCATGCTTTTATTATAATTTTTTTCATAGTTATACCTATTATAATTGGAGGATTTGGAAATTGATTAGTACCTTTAATATTAGGAGCTCCTGATATAGCTTTCCCCCGAATAAATAATATAAGATTTTGATTATTACCCCCCTCTCTTACCCTTCTAATTTTTAGAAGATTAGTAGAAAATGGAGCAGGAACTGGATGAACAGTTTACCCCCCACTTTCATCTAATATTGCCCATAGTGGAAGTTCAGTAGATCTAGCTATTTTCTCCCTACATTTAGCTGGAATCTCTTCTATTTTAGGAGCAATTAATTTTATTACTACTATCATTAATATGCGACTTTATAATATAATATTTGATCAAATACCATTATTTGTGTGAGCTGTAGGAATCACAGCCGTATTATTATTACTTTCTTTACCAGTTTTAGCAGGTGCTATTACTATATTATTAACTGATCGTAATTTAAATACATCATTTTTTGACCCTGCTGGAGGAGGAGATCCTATTTTATACCAACATTTA
		</sequence>
		<sequence>
			<taxon idref="LEFIH418?10|HM877023|MM11376|Elachista_OTU18"/>
			ACATTATACTTTATCTTTGGAATCTGAGCAGGAATAATTGGAACATCTTTAAGTCTTTTAATTCGAGCAGAATTAGGTAATCCAGGATCATTAATTGGGAATGATCAAATTTATAATACAATTGTAACAGCACATGCTTTTATTATAATTTTTTTCATAGTTATACCTATTATAATTGGAGGATTTGGAAATTGATTAGTACCCTTAATATTAGGAGCCCCCGATATAGCTTTCCCCCGAATAAATAATATAAGATTTTGATTATTACCCCCCTCTCTTACCCTTCTAATTTTTAGAAGATTAGTAGAAAATGGAGCAGGAACTGGATGAACAGTTTACCCCCCACTTTCATCCAATATTGCCCATAGTGGAAGTTCAGTAGATCTAGCTATTTTCTCCCTACATTTAGCTGGAATCTCTTCTATTTTAGGAGCAATTAATTTTATTACTACTATCATTAATATGCGACTTTATAATATAATATTTGATCAAATACCATTATTTGTGTGAGCTGTAGGGATTACAGCCGTATTATTATTACTTTCTTTACCAGTTTTAGCAGGTGCTATTACTATACTATTAACTGATCGTAATTTAAATACATCATTTTTTGACCCTGCTGGAGGAGGAGATCCTATTTTATATCAACATTTA
		</sequence>
		<sequence>
			<taxon idref="ELACA1228?11|MM16991|Elachista_OTU2"/>
			ACATTATATTTTATTTTTGGAATTTGAGCAGGAATATTAGGAACTTCTTTAAGATTATTAATTCGAGCTGAATTAGGAAATCCTGGATCATTAATTGGGAATGATCAAATTTATAATACAATTGTAACAGCACATGCTTTCATTATAATTTTCTTTATAGTTATACCAATTATAATTGGTGGATTTGGAAATTGATTAGTCCCATTAATATTAGGAGCCCCTGATATAGCTTTCCCCCGAATAAATAATATAAGATTTTGATTATTACCCCCTTCTTTAACCCTTTTAATCTTTAGAAGATTAGTAGAAAATGGAGCTGGAACTGGATGAACTGTGTACCCCCCACTTTCATCTAATATTGCCCATAGAGGAAGTTCAGTTGATCTGGCTATTTTTTCATTACATTTAGCAGGAATTTCTTCTATTCTAGGAGCAATTAATTTTATTACTACAATTATTAACATACGACTTAATAATATATTTTTTGATCAAATACCTTTATTTGTTTGAGCTGTAGGAATTACAGCTGTATTATTATTACTTTCCTTACCTGTTTTAGCAGGAGCTATTACTATATTATTAACTGATCGTAATTTAAATACATCTTTTTTTGATCCTGCAGGAGGAGGAGATCCTATTTTATATCAACATTTA
		</sequence>
		<sequence>
			<taxon idref="ELACA753?10|JF847748|MM15483|Elachista_OTU5"/>
			ACATTATATTTTATTTTTGGAATTTGAGCAGGATTAATAGGAACTTCTTTAAGTTTATTAATTCGAGCAGAATTAGGCAATCCAGGATCATTAATTGGGAATGACCAAATTTATAATACAATTGTAACAGCACATGCTTTTATTATAATTTTTTTTATAGTTATGCCAATTATAATCGGAGGATTTGGAAATTGATTAGTACCTTTAATATTAGGAGCTCCTGATATAGCTTTCCCCCGAATAAATAATATAAGATTTTGATTATTACCCCCCTCTCTTACTCTTTTAATTTTTAGAAGACTAGTAGAAAATGGAGCAGGAACTGGATGAACAGTTTACCCCCCACTTTCATCTAATATTGCTCACAGAGGAAGATCTGTTGATTTAACTATTTTTTCCTTACATTTAGCTGGAATTTCTTCTATTTTAGGAGCAATTAATTTTATTACTACAATTATTAATATACGTCTTTATAATATAATATTTGATCAAATACCCTTATTTGTTTGAGCTGTAGGAATTACAGCTGTTTTACTATTATTATCTTTACCTGTTTTAGCTGGAGCTATTACTATACTACTAACTGATCGTAATTTAAATACATCTTTTTTTGACCCAGCAGGAGGGGGAGACCCAATTCTTTATCAACATTTA
		</sequence>
		<sequence>
			<taxon idref="ELACA336?10|JF847452|MM16251|Elachista_OTU5"/>
			ACATTATATTTTATTTTTGGAATTTGAGCAGGATTAATAGGAACTTCTTTAAGTTTATTAATTCGAGCAGAATTAGGCAATCCAGGATCATTAATTGGGAATGACCAAATTTATAATACAATTGTAACAGCACATGCTTTTATTATAATTTTTTTTATAGTTATGCCAATTATAATCGGAGGATTTGGAAATTGATTAGTACCTTTAATATTAGGAGCTCCTGATATAGCTTTCCCCCGAATAAATAATATAAGATTTTGATTATTACCCCCCTCTCTTACTCTTTTAATTTTTAGAAGACTAGTAGAAAATGGAGCAGGAACTGGATGAACAGTTTACCCCCCACTTTCATCTAATATTGCTCACAGAGGAAGATCTGTTGATTTAACTATTTTTTCCTTACATTTAGCTGGAATTTCTTCTATTTTAGGAGCAATTAATTTTATTACTACAATTATTAATATACGTCTTTATAATATAATATTTGATCAAATACCCTTATTTGTTTGGGCTGTAGGAATTACAGCTGTTTTACTATTATTATCTTTACCTGTTTTAGCTGGAGCTATTACTATACTACTAACTGATCGTAATTTAAATACATCTTTTTTTGACCCAGCAGGAGGGGGAGACCCAATTCTTTATCAACATTTA
		</sequence>
		<sequence>
			<taxon idref="ELACA335?10|JF847451|MM16250|Elachista_OTU5"/>
			ACATTATATTTTATTTTTGGAATTTGAGCAGGATTAATAGGAACTTCTTTAAGTTTATTAATTCGAGCAGAATTAGGCAATCCAGGATCATTAATTGGGAATGACCAAATTTATAATACAATTGTAACAGCACATGCTTTTATTATAATTTTTTTTATAGTTATGCCAATTATAATCGGAGGATTTGGAAATTGATTAGTACCTTTAATATTAGGAGCTCCTGATATAGCTTTCCCCCGAATAAATAATATAAGATTTTGATTATTACCCCCCTCTCTTACTCTTTTAATTTTTAGAAGACTAGTAGAAAATGGAGCAGGAACTGGATGAACAGTTTACCCCCCACTTTCATCTAATATTGCTCACAGAGGAAGATCTGTTGATTTAACTATTTTTTCCTTACATTTAGCTGGAATTTCTTCTATTTTAGGAGCAATTAATTTTATTACTACAATTATTAATATACGTCTTTATAATATAATATTTGATCAAATACCCTTATTTGTTTGGGCTGTAGGAATTACAGCTGTTTTACTATTATTATCTTTACCTGTTTTAGCTGGAGCTATTACTATACTACTAACTGATCGTAATTTAAATACATCTTTTTTTGACCCAGCAGGAGGGGGAGACCCAATTCTTTATCAACATTTA
		</sequence>
		<sequence>
			<taxon idref="ELACA337?10|JF847453|MM16252|Elachista_OTU5"/>
			ACATTATATTTTATTTTTGGAATTTGAGCAGGATTAATAGGAACTTCTTTAAGTTTATTAATTCGAGCAGAATTAGGCAATCCAGGATCATTAATTGGGAATGACCAAATTTATAATACAATTGTAACAGCACATGCTTTTATTATAATTTTTTTTATAGTTATGCCAATTATAATCGGAGGATTTGGAAATTGATTAGTACCTTTAATATTAGGAGCTCCTGATATAGCTTTCCCCCGAATAAATAATATAAGATTTTGATTATTACCCCCCTCTCTTACTCTTTTAATTTTTAGAAGACTAGTAGAAAATGGAGCAGGAACTGGATGAACAGTTTACCCCCCACTTTCATCTAATATTGCTCACAGAGGAAGATCTGTTGATTTAACTATTTTTTCCTTACATTTAGCTGGAATTTCTTCTATTTTAGGAGCAATTAATTTTATTACTACAATTATTAATATACGTCTTTATAATATAATATTTGATCAAATACCCTTATTTGTTTGAGCTGTAGGAATTACAGCTGTTTTACTATTATTATCTTTACCTGTTTTAGCTGGAGCTATTACTATACTACTAACTGATCGTAATTTAAATACATCTTTTTTTGACCCAGCAGGAGGGGGAGACCCAATTCTTTATCAACATTTA
		</sequence>
		<sequence>
			<taxon idref="ELACA541?10|MM16767|Elachista_OTU15"/>
			ACATTATATTTTATTTTTGGAATCTGAGCAGGATTAGTTGGTACATCTTTAAGATTACTAATTCGAGCAGAATTAGGTAATCCAGGATCTTTAATCGGAAATGATCAAATTTATAATACAATTGTAACAGCACATGCTTTTATTATAATTTTTTTTATAGTTATACCTATTATAATTGGAGGATTCGGAAATTGATTAGTACCTTTAATATTAGGAGCTCCAGATATAGCTTTCCCCCGAATAAATAATATAAGATTTTGATTATTGCCCCCTTCTCTTACTCTTTTAATTTTTAGAAGATTAGTAGAAAATGGAGCAGGAACTGGATGAACAGTTTACCCCCCACTTTCATCTAATATTGCCCATAGAGGAAGTTCAGTTGATTTAGCTATTTTTTCCCTTCATTTAGCTGGAATTTCCTCTATTTTAGGGGCAATTAATTTTATTACAACTATTATTAATATGCGACTTAATAATATAATATTTGATCAAATACCATTATTTGTTTGAGCTGTGGGAATTACAGCAATTTTATTATTATTATCCCTACCTGTTTTAGCAGGTGCTATTACTATACTATTAACTGATCGTAATTTAAACACATCCTTCTTCGACCCCGCAGGAGGAGGAGACCCCATTTTATATCAACATTTA
		</sequence>
		<sequence>
			<taxon idref="LEFIH405?10|HM877010|MM11363|Elachista_OTU15"/>
			ACATTATATTTTATTTTTGGAATCTGAGCAGGATTAGTTGGTACATCTTTAAGATTACTAATTCGAGCAGAATTAGGTAATCCAGGATCTTTAATCGGAAATGATCAAATTTATAATACAATTGTAACAGCACATGCTTTTATTATAATTTTTTTTATAGTTATACCTATTATAATTGGAGGATTCGGAAATTGATTAGTACCTTTAATATTAGGAGCTCCAGATATAGCTTTCCCCCGAATAAATAATATAAGATTTTGATTATTGCCCCCTTCTCTTACTCTTTTAATTTTTAGAAGATTAGTAGAAAATGGAGCAGGAACTGGATGAACAGTTTACCCCCCACTTTCATCTAATATTGCCCATAGAGGAAGTTCAGTTGATTTAGCTATTTTTTCCCTTCATTTAGCTGGAATTTCCTCTATTTTAGGGGCAATTAATTTTATTACAACTATTATTAATATGCGACTTAATAATATAATATTTGATCAAATACCATTATTTGTTTGAGCTGTGGGAATTACAGCAATTTTATTATTATTATCCCTACCTGTTTTAGCAGGTGCTATTACTATACTATTAACTGATCGTAATTTAAACACATCCTTCTTCGACCCCGCAGGAGGAGGAGACCCCATTTTATATCAACATTTA
		</sequence>
		<sequence>
			<taxon idref="LEFIJ005?10|JF853402|MM16799|Elachista_OTU15"/>
			ACATTATATTTTATTTTTGGAATCTGAGCAGGATTAGTTGGTACATCTTTAAGATTACTAATTCGAGCAGAATTAGGTAATCCAGGATCTTTAATCGGAAATGATCAAATTTATAATACAATTGTAACAGCACATGCTTTTATTATAATTTTTTTTATAGTTATACCTATTATAATTGGAGGATTCGGAAATTGATTAGTACCTTTAATATTAGGAGCTCCAGATATAGCTTTCCCCCGAATAAATAATATAAGATTTTGATTATTGCCCCCTTCTCTTACTCTTTTAATTTTTAGAAGATTAGTAGAAAATGGAGCAGGAACTGGATGAACAGTTTACCCCCCACTTTCATCTAATATTGCCCATAGAGGAAGTTCAGTTGATTTAGCTATTTTTTCCCTTCATTTAGCTGGAATTTCCTCTATTTTAGGGGCAATTAATTTTATTACAACTATTATTAATATGCGACTTAATAATATAATATTTGATCAAATACCATTATTTGTTTGAGCTGTGGGAATTACAGCAATTTTATTATTATTATCCCTACCTGTTTTAGCAGGTGCTATTACTATACTATTAACTGATCGTAATTTAAACACATCCTTCTTCGACCCCGCAGGAGGAGGAGACCCCATTTTATATCAACATTTA
		</sequence>
		<sequence>
			<taxon idref="LEFIH419?10|HM877024|MM11377|Elachista_OTU15"/>
			ACATTATATTTTATTTTTGGAATCTGAGCAGGATTAGTTGGTACATCTTTAAGATTACTAATTCGAGCAGAATTAGGTAATCCAGGATCTTTAATCGGAAATGATCAAATTTATAATACAATTGTAACAGCACATGCTTTTATTATAATTTTTTTTATAGTTATACCTATTATAATTGGAGGATTCGGAAATTGATTAGTACCTTTAATATTAGGAGCTCCAGATATAGCTTTCCCCCGAATAAATAATATAAGATTTTGATTATTGCCCCCTTCTCTTACTCTTTTAATTTTTAGAAGATTAGTAGAAAATGGAGCAGGAACTGGATGAACAGTTTACCCCCCACTTTCATCTAATATTGCCCATAGAGGAAGTTCAGTTGATTTAGCTATTTTTTCCCTTCATTTAGCTGGAATTTCCTCTATTTTAGGGGCAATTAATTTTATTACAACTATTATTAATATGCGACTTAATAATATAATATTTGATCAAATACCATTATTTGTTTGAGCTGTGGGAATTACAGCAATTTTATTATTATTATCCCTACCTGTTTTAGCAGGTGCTATTACTATACTATTAACTGATCGTAATTTAAACACATCCTTCTTCGACCCCGCAGGAGGAGGAGACCCCATTTTATATCAACATTTA
		</sequence>
		<sequence>
			<taxon idref="ELACA540?10|MM16766|Elachista_OTU15"/>
			ACATTATATTTTATTTTTGGAATCTGAGCAGGATTAGTTGGTACATCTTTAAGATTACTAATTCGAGCAGAATTAGGTAATCCAGGATCTTTAATCGGAAATGATCAAATTTATAATACAATTGTAACAGCACATGCTTTTATTATAATTTTTTTTATAGTTATACCTATTATAATTGGAGGATTCGGAAATTGATTAGTACCTTTAATATTAGGAGCTCCAGATATAGCTTTCCCCCGAATAAATAATATAAGATTTTGATTATTGCCCCCTTCTCTTACTCTTTTAATTTTTAGAAGATTAGTAGAAAATGGAGCAGGAACTGGATGAACAGTTTACCCCCCACTTTCATCTAATATTGCCCATAGAGGAAGTTCAGTTGATTTAGCTATTTTTTCCCTTCATTTAGCTGGAATTTCCTCTATTTTAGGGGCAATTAATTTTATTACAACTATTATTAATATGCGACTTAATAATATAATATTTGATCAAATACCATTATTTGTTTGAGCTGTGGGAATTACAGCAATTTTATTATTATTATCCCTACCTGTTTTAGCAGGTGCTATTACTATACTATTAACTGATCGTAATTTAAACACATCCTTCTTCGACCCCGCAGGAGGAGGAGACCCCATTTTATATCAACATTTA
		</sequence>
		<sequence>
			<taxon idref="ELACA519?10|JF847571|MM16745|Elachista_OTU15"/>
			ACATTATATTTTATTTTTGGAATCTGAGCAGGATTAGTTGGTACATCTTTAAGATTACTAATTCGAGCAGAATTAGGTAATCCAGGATCTTTAATCGGAAATGATCAAATTTATAATACAATTGTAACAGCACATGCTTTTATTATAATTTTTTTTATAGTTATACCTATTATAATTGGAGGATTCGGAAATTGATTAGTACCTTTAATATTAGGAGCTCCAGATATAGCTTTCCCCCGAATAAATAATATAAGATTTTGATTATTGCCCCCTTCTCTTACTCTTTTAATTTTTAGAAGATTAGTAGAAAATGGAGCAGGAACTGGATGAACAGTTTACCCCCCACTTTCATCTAATATTGCCCATAGAGGAAGTTCAGTTGATTTAGCTATTTTTTCCCTTCATTTAGCTGGAATTTCCTCTATTTTAGGGGCAATTAATTTTATTACAACTATTATTAATATGCGACTTAATAATATAATATTTGATCAAATACCATTATTTGTTTGAGCTGTGGGAATTACAGCAATTTTATTATTATTATCCCTACCTGTTTTAGCAGGTGCTATTACTATACTATTAACTGATCGTAATTTAAACACATCCTTCTTCGACCCCGCAGGAGGAGGAGACCCCATTTTATATCAACATTTA
		</sequence>
		<sequence>
			<taxon idref="ELACA539?10|MM16765|Elachista_OTU15"/>
			ACATTATATTTTATTTTTGGAATCTGAGCAGGATTAGTTGGTACATCTTTAAGATTACTAATTCGAGCAGAATTAGGTAATCCAGGATCTTTAATCGGAAATGATCAAATTTATAATACAATTGTAACAGCACATGCTTTTATTATAATTTTTTTTATAGTTATACCTATTATAATTGGAGGATTCGGAAATTGATTAGTACCTTTAATATTAGGAGCTCCAGATATAGCTTTCCCCCGAATAAATAATATAAGATTTTGATTATTGCCCCCTTCTCTTACTCTTTTAATTTTTAGAAGATTAGTAGAAAATGGAGCAGGAACTGGATGAACAGTTTACCCCCCACTTTCATCTAATATTGCCCATAGAGGAAGTTCAGTTGATTTAGCTATTTTTTCCCTTCATTTAGCTGGAATTTCCTCTATTTTAGGGGCAATTAATTTTATTACAACTATTATTAATATGCGACTTAATAATATAATATTTGATCAAATACCATTATTTGTTTGAGCTGTGGGAATTACAGCAATTTTATTATTATTATCCCTACCTGTTTTAGCAGGTGCTATTACTATACTATTAACTGATCGTAATTTAAACACATCCTTCTTCGACCCCGCAGGAGGAGGAGACCCCATTTTATATCAACATTTA
		</sequence>
		<sequence>
			<taxon idref="LEFIH388?10|HM876995|MM11346|Elachista_OTU15"/>
			ACATTATATTTTATTTTTGGAATCTGAGCAGGATTAGTTGGTACATCTTTAAGATTACTAATTCGAGCAGAATTAGGTAATCCAGGATCTTTAATCGGAAATGATCAAATTTATAATACAATTGTAACAGCACATGCTTTTATTATAATTTTTTTTATAGTTATACCTATTATAATTGGAGGATTCGGAAATTGATTAGTACCTTTAATATTAGGAGCTCCAGATATAGCTTTCCCCCGAATAAATAATATAAGATTTTGATTATTGCCCCCTTCTCTTACTCTTTTAATTTTTAGAAGATTAGTAGAAAATGGAGCAGGAACTGGATGAACAGTTTACCCCCCACTTTCATCTAATATTGCCCATAGAGGAAGTTCAGTTGATTTAGCTATTTTTTCCCTTCATTTAGCTGGAATTTCCTCTATTTTAGGGGCAATTAATTTTATTACAACTATTATTAATATGCGACTTAATAATATAATATTTGATCAAATACCATTATTTGTTTGAGCTGTGGGAATTACAGCAATTTTATTATTATTATCCCTACCTGTTTTAGCAGGT??????????????????????????????????????????????????????????????????????????????????????????
		</sequence>
		<sequence>
			<taxon idref="LEFIH417?10|HM877022|MM11375|Elachista_OTU15"/>
			ACATTATATTTTATTTTTGGAATCTGAGCAGGATTAGTTGGTACATCTTTAAGATTACTAATTCGAGCAGAATTAGGTAATCCAGGATCTTTAATCGGAAATGATCAAATTTATAATACAATTGTAACAGCACATGCTTTTATTATAATTTTTTTTATAGTTATACCTATTATAATTGGAGGATTCGGAAATTGATTAGTACCTTTAATATTAGGAGCTCCAGATATAGCTTTCCCCCGAATAAATAATATAAGATTTTGATTATTGCCCCCTTCTCTTACTCTTTTAATTTTTAGAAGATTAGTAGAAAATGGAGCAGGAACTGGATGAACAGTTTACCCCCCACTTTCATCTAATATTGCCCATAGAGGAAGTTCAGTTGATTTAGCTATTTTTTCCCTTCATTTAGCTGGAATTTCCTCTATTTTAGGGGCAATTAATTTTATTACAACTATTATTAATATGCGACTTAATAATATAATATTTGATCAAATACCATTATTTGTTTGAGCTGTGGGAATTACAGCAATTTTATTATTATTATCCCTACCTGTTTTAGCAGGTGCTATTACTATACTATTAACTGATCGTAATTTAAACACATCCTTCTTCGACCCCGCAGGAGGTGGAGACCCCATTTTATATCAACATTTA
		</sequence>
		<sequence>
			<taxon idref="TYPFN014?11|MM16846|Elachista_anitella"/>
			??????????????????????????????????????????????????????????????????????????????????????????????????????????????????????????????????????????????????????????????????ATACCTATTATAATTGGAGGATTTGGAAATTGATTAGTACCTTTAATATTAGGAGCTCCTGATATAGCTTTCCCCCGAATAAATAATATAAGATTTTGATTATTACCCCCTTCTCTTACCCTTCTAATTTTTAGAAGTTTAGTAGAAAATGGAGCAGGAACT??????????????????????????????????????????????????????????????????????????????????????????????????????????????????????????????????????????????????????????????????????????????????????????????????????????????????????????????????????????????????????????????????????????????????????????????????????????????????????????????????????????
		</sequence>
		<sequence>
			<taxon idref="TYPFN037?11|MM16869|Elachista_baldizzonella"/>
			??????????????????????????????????????????????????????????????????????????????????????????????????????????????????????????????????????????????????????????????????ATACCTATTATAATTGGAGGATTTGGAAATTGATTAGTACCTTTAATATTAGGAGCTCCAGATATAGCTTTCCCCCGAATAAATAATATAAGATTTTGATTATTACCTCCTTCTCTTACTCTTCTAATTTTTAGAAGACTAGTAGAAAATGGAGCAGGAACC??????????????????????????????????????????????????????????????????????????????????????????????????????????????????????????????????????????????????????????????????????????????????????????????????????????????????????????????????????????????????????????????????????????????????????????????????????????????????????????????????????????
		</sequence>
		<sequence>
			<taxon idref="TYPFN010?11|MM16842|Elachista_bazaella"/>
			???????????????????????????????????????????????????????????????????????????????????????????????????????????????????????????????????????????????????????????????????????????????????????????????????????????????????????????????????????TTCCCCCGGATAAATAATATAAGATTTTGATTATTACCTCCTTCTCTTACCCTTCTAATTTTTAGAAGAGTAGTAGAAAATGGAGCAGGAACT??????????????????????????????????????????????????????????????????????????????????????????????????????????????????????????????????????????????????????????????????????????????????????????????????????????????????????????????????????????????????????????????????????????????????????????????????????????????????????????????????????????
		</sequence>
		<sequence>
			<taxon idref="TYPFN019?11|MM16851|Elachista_bengtssoni"/>
			ACAATATATTTTATTTTTGGAATTTGAGCAGGATTAGTAGGTACATCTTTAAGATTATTAATTCGTGCAGAATTAGGTAATCCAGGATCATTAATTGGAAATGATCAAATTTACAATACAATCGTAACAGCACATGCTTTCATTATAATTTTTTTTATAGTAATACCTATTATAATTGGAGGATTTGGAAATTGATTAGTACCTCTAATATTAGGAGCCCCAGATATAGCTTTCCCCCGAATAAATAATATAAGATTTTGATTATTACCCCCTTCTCTTACTCTTTTAATTTTTAGAAGATTAGTAGAAAATGGAGCAGGAACC??????????????????????????????????????????????????????????????????????????????????????????????????????????????????????????????????????????????????????????????????????????????????????????????????????????????????????????????????????????????????????????????????????????????????????????????????????????????????????????????????????????
		</sequence>
		<sequence>
			<taxon idref="TYPFN021?11|MM16853|Elachista_berndtiella"/>
			??????????????????????????????????????????????????????????????????????????????????????????????????????????????????????????????????????????????????????????????????ATACCTATTATAATTGGAGGATTTGGAAATTGATTAGTACCTTTAATATTAGGAGCCCCAGATATAGCTTTCCCCCGAATAAATAATATAAGATTTTGATTATTGCCTCCTTCTCTTACTCTTCTAATTTTTAGAAGATTAGTAGAAAATGGAGCAGGAACT??????????????????????????????????????????????????????????????????????????????????????????????????????????????????????????????????????????????????????????????????????????????????????????????????????????????????????????????????????????????????????????????????????????????????????????????????????????????????????????????????????????
		</sequence>
		<sequence>
			<taxon idref="TYPFN007?11|MM16839|Elachista_blancella"/>
			??????????????????????????????????????????????????????????????????????????????????????????????????????????????????????????????????????????????????????????????????ATACCTATTATAATTGGAGGATTTGGAAATTGATTAGTACCTTTAATATTAGGAACTCCTGATATAGCTTTCCCCCGAATAAATAATATAAGATTTTGATTATTACCCCCCTCTCTTACCCTTCTAATTTTTAGAAGATTAGTAGAAAATGGAGCAGGAACT??????????????????????????????????????????????????????????????????????????????????????????????????????????????????????????????????????????????????????????????????????????????????????????????????????????????????????????????????????????????????????????????????????????????????????????????????????????????????????????????????????????
		</sequence>
		<sequence>
			<taxon idref="TYPFN008?11|MM16840|Elachista_casascoensis"/>
			??????????????????????????????????????????????????????????????????????????????????????????????????????????????????????????????????????????????????????????????????ATACCTATTATAATTGGAGGATTTGGAAATTGATTAGTACCTTTAATATTAGGAGCTCCAGATATAGCTTTCCCCCGAATAAATAATATAAGATTTTGATTATTACCTCCTTCTCTTACTCTTCTAATTTTTAGAAGATTAGTAGAAAATGGAGCAGGAACT??????????????????????????????????????????????????????????????????????????????????????????????????????????????????????????????????????????????????????????????????????????????????????????????????????????????????????????????????????????????????????????????????????????????????????????????????????????????????????????????????????????
		</sequence>
		<sequence>
			<taxon idref="TYPFN041?11|MM16873|Elachista_gerdmaritella"/>
			???????????????????????????????????????????????????????????????????????????????????????????????????????????????????????????????????????????????????????????????????????????????????????????????????????????????????????????????????????TTCCCCCGAATAAATAATATAAGATTTTTACTATTACCCCCTTCCCTTACTCTTCTAATTTTTAGAAGATTAGTAGAAAATGGAGCAGGAACT??????????????????????????????????????????????????????????????????????????????????????????????????????????????????????????????????????????????????????????????????????????????????????????????????????????????????????????????????????????????????????????????????????????????????????????????????????????????????????????????????????????
		</sequence>
		<sequence>
			<taxon idref="TYPFN035?11|MM16867|Elachista_glaserella"/>
			???????????????????????????????????????????????????????????????????????????????????????????????????????????????????????????????????????????????????????????????????????????????????????????????????????????????????????????????????????TTCCCCCGAATAAATAATATAAGATTTTGATTATTACCCCCTTCTCTTACTCTTTTAATTTTTAGAAGATTAGTAGAAAATGGAGCAGGAACC??????????????????????????????????????????????????????????????????????????????????????????????????????????????????????????????????????????????????????????????????????????????????????????????????????????????????????????????????????????????????????????????????????????????????????????????????????????????????????????????????????????
		</sequence>
		<sequence>
			<taxon idref="TYPFN023?11|MM16855|Elachista_hispanica"/>
			???????????????????????????????????????????????????????????????????????????????????????????????????????????????????????????????????????????????????????????????????????????????????????????????????????????????????????????????????????TTCCCCCGAATAAATAATATAAGATTTTGATTATTGCCCCCTTCTCTTACTCTTTTAATTTTTAGAAGATTAGTAGAAAATGGAGCAGGAACT??????????????????????????????????????????????????????????????????????????????????????????????????????????????????????????????????????????????????????????????????????????????????????????????????????????????????????????????????????????????????????????????????????????????????????????????????????????????????????????????????????????
		</sequence>
		<sequence>
			<taxon idref="TYPFN031?11|MM16863|Elachista_imbi"/>
			??????????????????????????????????????????????????????????????????????????????????????????????????????????????????????????????????????????????????????????????????ATACCTATTATAATTGGAGGATTCGGAAATTGATTAGTACCTTTAATATTAGGAGCTCCAGATATAGCTTTCCCCCGGATAAATAATATAAGATTTTGATTGTTACCTCCCTCTCTTACTCTTCTAATTTTTAGAAGACTAGTAGAAAATGGAGCAGGAACT??????????????????????????????????????????????????????????????????????????????????????????????????????????????????????????????????????????????????????????????????????????????????????????????????????????????????????????????????????????????????????????????????????????????????????????????????????????????????????????????????????????
		</sequence>
		<sequence>
			<taxon idref="TYPFN026?11|MM16858|Elachista_intrigella"/>
			??????????????????????????????????????????????????????????????????????????????????????????????????????????????????????????????????????????????????????????????????ATACCTATTATAATTGGAGGATTCGGAAATTGATTAGTACCTTTAATATTAGGAGCTCCAGATATAGCTTTCCCCCGGATAAATAATATAAGATTTTGATTGTTACCTCCCTCTCTTACTCTTCTAATTTTTAGAAGACTAGTAGAAAATGGAGCAGGAACT??????????????????????????????????????????????????????????????????????????????????????????????????????????????????????????????????????????????????????????????????????????????????????????????????????????????????????????????????????????????????????????????????????????????????????????????????????????????????????????????????????????
		</sequence>
		<sequence>
			<taxon idref="TYPFN029?11|MM16861|Elachista_karsholti"/>
			???????????????????????????????????????????????????????????????????????????????????????????????????????????????????????????????????????????????????????????????????????????????????????????????????????????????????????????????????????TTCCCCCGGATAAATAATATAAGATTTTGATTGTTACCTCCCTCTCTTACTCTTCTAATTTTTAGAAGACTAGTAGAAAATGGAGCAGGAACT??????????????????????????????????????????????????????????????????????????????????????????????????????????????????????????????????????????????????????????????????????????????????????????????????????????????????????????????????????????????????????????????????????????????????????????????????????????????????????????????????????????
		</sequence>
		<sequence>
			<taxon idref="TYPFN038?11|MM16870|Elachista_louiseae"/>
			??????????????????????????????????????????????????????????????????????????????????????????????????????????????????????????????????????????????????????????????????????????????????????????????????????????????????????????????????????????????????????????????????????????????CCTTCTCTTACCCTTCTAATTTTTAGAAGAGTAGTAGAAAATGGAGCAGGAACT??????????????????????????????????????????????????????????????????????????????????????????????????????????????????????????????????????????????????????????????????????????????????????????????????????????????????????????????????????????????????????????????????????????????????????????????????????????????????????????????????????????
		</sequence>
		<sequence>
			<taxon idref="TYPFN018?11|MM16850|Elachista_michelseni"/>
			??????????????????????????????????????????????????????????????????????????????????????????????????????????????????????????????????????????????????????????????????????????????????????????????????????????????????????????????????????????????????????????????????????????????CCTTCTCTTACTCTTTTAATTTTTAGAAGATTAGTAGAAAATGGAGCAGGAACC??????????????????????????????????????????????????????????????????????????????????????????????????????????????????????????????????????????????????????????????????????????????????????????????????????????????????????????????????????????????????????????????????????????????????????????????????????????????????????????????????????????
		</sequence>
		<sequence>
			<taxon idref="TYPFN006?11|MM16838|Elachista_minusculella"/>
			???????????????????????????????????????????????????????????????????????????????????????????????????????????????????????????????????????????????????????????????????????????????????????????????????????????????????????????????????????TTCCCCCGAATAAATAATATAAGATTTTGATTATTACCCCCCTCTCTTACCCTT?????????????????????????????????????????????????????????????????????????????????????????????????????????????????????????????????????????????????????????????????????????????????????????????????????????????????????????????????????????????????????????????????????????????????????????????????????????????????????????????????????????????????????????????????????????????????
		</sequence>
		<sequence>
			<taxon idref="TYPFN036?11|MM16868|Elachista_moroccoensis"/>
			ACATTATATTTTATTTTTGGAATTTGAGCAGGAATAATTGGAACATCTTTAAGTCTTTTAATTCGAGCAGAATTAGGTAATCCAGGATCATTAATTGGGAACGATCAAATTTATAATACTATTGTAACAGCACACGCTTTTATTATAATTTTTTTTATAGTAATACCTATTATAATTGGAGGATTTGGTAATTGATTAGTACCTCTAATGCTAGGAGCCCCTGATATAGCTTTCCCCCGAATAAATAATATAAGATTTTGATTATTACCCCCCTCTCTTACTCTTCTAATTTTCAGAAGATTAGTAGAAAATGGAGCAGGAACCGGATGAACAGTTTACCCCCCACTTTCATCTAATATTGCTCATAGAGGAAGTTCAGTAGATCTAGCTATTTTCTCCTTACATTTAGCTGGAATCTCTTCTATTTTAGGAGCAATTAATTTTATTACTACTATCATTAATATACGACTTTATAATATAATATTTGATCAAATACCATTATTTGTGTGAGCCGTAGGAATTACAGCTGTACTACTATTACTTTCTTTACCAGTTTTAGCAGGAGCTATTACTATATTATTAACTGATCGTAATTTAAATACATCTTTTTTTGACCCTGCTGGAGGAGGAGACCCTATTTTATATCAACATTTA
		</sequence>
		<sequence>
			<taxon idref="TYPFN001?11|MM16833|Elachista_multipunctella"/>
			??????????????????????????????????????????????????????????????????????????????????????????????????????????????????????????????????????????????????????????????????ATACCTATTATAATTGGAGGATTCGGAAATTGATTAGTACATTTAATATTAGGAGCTCCAGATATAGCTTTCCCCCGGATAAATAATATAAGATTTTGATTGTTACCTCCCTCTCTTACTCTTCTAATTTTTAGAAGACTAGTAGAAAATGGAGCAGGAACT??????????????????????????????????????????????????????????????????????????????????????????????????????????????????????????????????????????????????????????????????????????????????????????????????????????????????????????????????????????????????????????????????????????????????????????????????????????????????????????????????????????
		</sequence>
		<sequence>
			<taxon idref="TYPFN028?11|MM16860|Elachista_nielspederi"/>
			??????????????????????????????????????????????????????????????????????????????????????????????????????????????????????????????????????????????????????????????????ATACCTATTATAATTGGAGGATTCGGAAATTGATTAGTACCTTTAATATTAGGAGCTCCAGATATAGCTTTCCCCCGGATAAATAATATAAGATTTTGATTGTTACCTCCCTCTCTTACTCTTCTAATTTTTAGAAGACTAGTAGAAAATGGAGCAGGAACT??????????????????????????????????????????????????????????????????????????????????????????????????????????????????????????????????????????????????????????????????????????????????????????????????????????????????????????????????????????????????????????????????????????????????????????????????????????????????????????????????????????
		</sequence>
		<sequence>
			<taxon idref="TYPFN003?11|MM16835|Elachista_occidentella"/>
			??????????????????????????????????????????????????????????????????????????????????????????????????????????????????????????????????????????????????????????????????ATACCTATTATAATTGGAGGATTCGGAAATTGATTAGTACCTTTAATATTAGGAGCTCCAGATATAGCTTTCCCCCGAATAAATAATATAAGATTTTGATTATTGCCCCCTTCTCTTACTCTTTTAATTTTTAGAAGATTAGTAGAAAATGGAGCAGGAACT??????????????????????????????????????????????????????????????????????????????????????????????????????????????????????????????????????????????????????????????????????????????????????????????????????????????????????????????????????????????????????????????????????????????????????????????????????????????????????????????????????????
		</sequence>
		<sequence>
			<taxon idref="TYPFN022?11|MM16854|Elachista_olemartini"/>
			???????????????????????????????????????????????????????????????????????????????????????????????????????????????????????????????????????????????????????????????????????????????????????????????????????????????????????????????????????TTCCCCCGAATAAATAATATAAGATTTTGATTATTACCCCCTTCTCTTACTCTTTTAATTTTTAGAAGATTAGTAGAAAATGGAGCAGGAACC??????????????????????????????????????????????????????????????????????????????????????????????????????????????????????????????????????????????????????????????????????????????????????????????????????????????????????????????????????????????????????????????????????????????????????????????????????????????????????????????????????????
		</sequence>
		<sequence>
			<taxon idref="TYPFN034?11|MM16866|Elachista_oukaimedenensis"/>
			???????????????????????????????????????????????????????????????????????????????????????????????????????????????????????????????????????????????????????????????????????????????????????????????????????????????????????????????????????TTCCCACGAATAAATAATATAAGATTTTGATTATTACCTCCTTCTCTAACTCTTTTAATTTTTAGAAGTTTAGTAGAAAATGGAGCAGGAACT??????????????????????????????????????????????????????????????????????????????????????????????????????????????????????????????????????????????????????????????????????????????????????????????????????????????????????????????????????????????????????????????????????????????????????????????????????????????????????????????????????????
		</sequence>
		<sequence>
			<taxon idref="TYPFN025?11|MM16857|Elachista_povolnyi"/>
			??????????????????????????????????????????????????????????????????????????????????????????????????????????????????????????????????????????????????????????????????????????????????????????????????????????????????????????????????????????????????????????????????????????????CCCTCTCTTACTCTTCTAATTTTTAGAAGACTAGTAGAAAATGGAGCAGGAACT??????????????????????????????????????????????????????????????????????????????????????????????????????????????????????????????????????????????????????????????????????????????????????????????????????????????????????????????????????????????????????????????????????????????????????????????????????????????????????????????????????????
		</sequence>
		<sequence>
			<taxon idref="TYPFN039?11|MM16871|Elachista_rikkeae"/>
			???????????????????????????????????????????????????????????????????????????????????????????????????????????????????????????????????????????????????????????????????????????????????????????????????????????????????????????????????????TTCCCCCGAATAAATAATATAAGATTTTGATTATTACCCCCTTCTCTTACTCTTTTAATTTTTAGAAGATTAGTAGAAAATGGAGCAGGAACC??????????????????????????????????????????????????????????????????????????????????????????????????????????????????????????????????????????????????????????????????????????????????????????????????????????????????????????????????????????????????????????????????????????????????????????????????????????????????????????????????????????
		</sequence>
		<sequence>
			<taxon idref="TYPFN020?11|MM16852|Elachista_rissaniensis"/>
			??????????????????????????????????????????????????????????????????????????????????????????????????????????????????????????????????????????????????????????????????ATACCTATTATAATTGGAGGATTTGGAAATTGATTAGTACCTCTAATATTAGGAGCCCCAGATATAGCTTTCCCCCGAATAAATAATATAAGATTTTGATTATTACCCCCTTCTCTTACTCTTTTAATTTTTAGAAGATTAGTAGAAAATGGAGCAGGAACC??????????????????????????????????????????????????????????????????????????????????????????????????????????????????????????????????????????????????????????????????????????????????????????????????????????????????????????????????????????????????????????????????????????????????????????????????????????????????????????????????????????
		</sequence>
		<sequence>
			<taxon idref="TYPFN015?11|MM16847|Elachista_senecai"/>
			???????????????????????????????????????????????????????????????????????????????????????????????????????????????????????????????????????????????????????????????????????????????????????????????????????????????????????????????????????TTCCCCCGAATAAATAATATAAGATTTTGATTNTTACCCCCTTCTCTTACTCTTTTAATTTTTAGAAGATTAGTAGAAAATGGAGCAGGAACC??????????????????????????????????????????????????????????????????????????????????????????????????????????????????????????????????????????????????????????????????????????????????????????????????????????????????????????????????????????????????????????????????????????????????????????????????????????????????????????????????????????
		</sequence>
		<sequence>
			<taxon idref="TYPFN002?11|MM16834|Elachista_skulei"/>
			??????????????????????????????????????????????????????????????????????????????????????????????????????????????????????????????????????????????????????????????????ATACCTATTATAATTGGAGGATTCGGAAATTGATTAGTACCTTTAATATTAGGAGCTCCAGATATAGCTTTCCCCCGAATAAATAATATAAGATTTTGATTGTTACCTCCCTCTCTTACTCTTCTAATTTTTAGAAGTTTAGTAGAAAATGGAGCAGGAACT??????????????????????????????????????????????????????????????????????????????????????????????????????????????????????????????????????????????????????????????????????????????????????????????????????????????????????????????????????????????????????????????????????????????????????????????????????????????????????????????????????????
		</sequence>
		<sequence>
			<taxon idref="TYPFN016?11|MM16848|Elachista_toveella"/>
			??????????????????????????????????????????????????????????????????????????????????????????????????????????????????????????????????????????????????????????????????ATACCTATTATAATTGGAGGATTTGGAAATTGATTAGTACCTTTAATATTAGGAGCTCCAGATATAGCTTTCCCCCGAATAAATAATATAAGATTTTGATTATTACCTCCTTCTCTTACTCTTCTAATTTTTAGAAGACTAGTAGAAAATGGAGCAGGAACC??????????????????????????????????????????????????????????????????????????????????????????????????????????????????????????????????????????????????????????????????????????????????????????????????????????????????????????????????????????????????????????????????????????????????????????????????????????????????????????????????????????
		</sequence>
		<sequence>
			<taxon idref="TYPFN040?11|MM16872|Elachista_tribertiella"/>
			??????????????????????????????????????????????????????????????????????????????????????????????????????????????????????????????????????????????????????????????????????????????????????????????????????????????????????????????????????????CCCCGGATAAATAATATAAGATTTTGATTATTACCTCCTTCTCTTACCCTTCTAATTTTTAGAAGAGTAGTAGAAAATGGAGCAGGAACT??????????????????????????????????????????????????????????????????????????????????????????????????????????????????????????????????????????????????????????????????????????????????????????????????????????????????????????????????????????????????????????????????????????????????????????????????????????????????????????????????????????
		</sequence>
		<sequence>
			<taxon idref="TYPFN005?11|MM16837|Elachista_vanderwolfi"/>
			??????????????????????????????????????????????????????????????????????????????????????????????????????????????????????????????????????????????????????????????????????????????????????????????????????????????????????????????????????????????????????????????????????????????CCTTCTCTTACTCTTTTAATTTTTAGAAGATTAGTAGAAAATGGAGCAGGAACT??????????????????????????????????????????????????????????????????????????????????????????????????????????????????????????????????????????????????????????????????????????????????????????????????????????????????????????????????????????????????????????????????????????????????????????????????????????????????????????????????????????
		</sequence>
		<sequence>
			<taxon idref="TYPFN012?11|MM16844|Elachista_varensis"/>
			???????????????????????????????????????????????????????????????????????????????????????????????????????????????????????????????????????????????????????????????????????????????????????????????????????????????????????????????????????TTCCCCCGAATAAATAATATAAGATTTTGATTATTGCCCCCTTCTCTTACTCTTTTAATTTTTAGAAGATTAGTAGAAAATGGAGCAGGAACT??????????????????????????????????????????????????????????????????????????????????????????????????????????????????????????????????????????????????????????????????????????????????????????????????????????????????????????????????????????????????????????????????????????????????????????????????????????????????????????????????????????
		</sequence>
		<sequence>
			<taxon idref="TYPFN011?11|MM16843|Elachista_veletaella"/>
			??????????????????????????????????????????????????????????????????????????????????????????????????????????????????????????????????????????????????????????????????????????????????????????????????????????????????????????????????????????????????????????????????????????????CCTTCTCTTACTCTTCTAATTTTTAGAAGACTAGTAGAAAATGGAGCAGGAACC??????????????????????????????????????????????????????????????????????????????????????????????????????????????????????????????????????????????????????????????????????????????????????????????????????????????????????????????????????????????????????????????????????????????????????????????????????????????????????????????????????????
		</sequence>
		<sequence>
			<taxon idref="TYPFN017?11|MM16849|Elachista_wadielhiraensis"/>
			??????????????????????????????????????????????????????????????????????????????????????????????????????????????????????????????????????????????????????????????????ATACCTATTATAATTGGAGGATTTGGAAATTGATTAGTACCTTTAATATTAGGAGCCCCAGATATAGCTTTCCCCCGAATAAATAATATAAGATTTTGATTATTACCCCCTTCTCTTACTCTTTTAATTTTTAGAAGATTAGTAGAAAATGGAGCAGGAACC??????????????????????????????????????????????????????????????????????????????????????????????????????????????????????????????????????????????????????????????????????????????????????????????????????????????????????????????????????????????????????????????????????????????????????????????????????????????????????????????????????????
		</sequence>
	</alignment>

	<!-- The unique patterns for codon position 1                                -->

	<!-- The unique patterns from 1 to end every 3                               -->
	<!-- npatterns=105                                                           -->
	<patterns id="CP1.patterns" from="1" every="3">
		<alignment idref="alignment"/>
	</patterns>

	<!-- The unique patterns for codon position 2                                -->

	<!-- The unique patterns from 2 to end every 3                               -->
	<!-- npatterns=69                                                            -->
	<patterns id="CP2.patterns" from="2" every="3">
		<alignment idref="alignment"/>
	</patterns>

	<!-- The unique patterns for codon position 3                                -->

	<!-- The unique patterns from 3 to end every 3                               -->
	<!-- npatterns=187                                                           -->
	<patterns id="CP3.patterns" from="3" every="3">
		<alignment idref="alignment"/>
	</patterns>

	<!-- A prior assumption that the population size has remained constant       -->
	<!-- throughout the time spanned by the genealogy.                           -->
	<constantSize id="constant" units="substitutions">
		<populationSize>
			<parameter id="constant.popSize" value="0.049" lower="0.0"/>
		</populationSize>
	</constantSize>

	<!-- Generate a random starting tree under the coalescent process            -->
	<coalescentTree id="startingTree" rootHeight="0.049">
		<taxa idref="taxa"/>
		<constantSize idref="constant"/>
	</coalescentTree>

	<!-- Generate a tree model                                                   -->
	<treeModel id="treeModel">
		<coalescentTree idref="startingTree"/>
		<rootHeight>
			<parameter id="treeModel.rootHeight"/>
		</rootHeight>
		<nodeHeights internalNodes="true">
			<parameter id="treeModel.internalNodeHeights"/>
		</nodeHeights>
		<nodeHeights internalNodes="true" rootNode="true">
			<parameter id="treeModel.allInternalNodeHeights"/>
		</nodeHeights>
	</treeModel>

	<!-- Generate a coalescent likelihood                                        -->
	<coalescentLikelihood id="coalescent">
		<model>
			<constantSize idref="constant"/>
		</model>
		<populationTree>
			<treeModel idref="treeModel"/>
		</populationTree>
	</coalescentLikelihood>

	<!-- The uncorrelated relaxed clock (Drummond, Ho, Phillips & Rambaut (2006) PLoS Biology 4, e88 )-->
	<discretizedBranchRates id="branchRates">
		<treeModel idref="treeModel"/>
		<distribution>
			<logNormalDistributionModel meanInRealSpace="true">
				<mean>
					<parameter id="ucld.mean" value="1.0" lower="0.0"/>
				</mean>
				<stdev>
					<parameter id="ucld.stdev" value="0.3333333333333333" lower="0.0"/>
				</stdev>
			</logNormalDistributionModel>
		</distribution>
		<rateCategories>
			<parameter id="branchRates.categories"/>
		</rateCategories>
	</discretizedBranchRates>
	<rateStatistic id="meanRate" name="meanRate" mode="mean" internal="true" external="true">
		<treeModel idref="treeModel"/>
		<discretizedBranchRates idref="branchRates"/>
	</rateStatistic>
	<rateStatistic id="coefficientOfVariation" name="coefficientOfVariation" mode="coefficientOfVariation" internal="true" external="true">
		<treeModel idref="treeModel"/>
		<discretizedBranchRates idref="branchRates"/>
	</rateStatistic>
	<rateCovarianceStatistic id="covariance" name="covariance">
		<treeModel idref="treeModel"/>
		<discretizedBranchRates idref="branchRates"/>
	</rateCovarianceStatistic>

	<!-- The general time reversible (GTR) substitution model                    -->
	<gtrModel id="CP1.gtr">
		<frequencies>
			<frequencyModel dataType="nucleotide">
				<patterns idref="CP1.patterns"/>
				<frequencies>
					<parameter id="CP1.frequencies" dimension="4"/>
				</frequencies>
			</frequencyModel>
		</frequencies>
		<rateAC>
			<parameter id="CP1.ac" value="1.0" lower="0.0"/>
		</rateAC>
		<rateAG>
			<parameter id="CP1.ag" value="1.0" lower="0.0"/>
		</rateAG>
		<rateAT>
			<parameter id="CP1.at" value="1.0" lower="0.0"/>
		</rateAT>
		<rateCG>
			<parameter id="CP1.cg" value="1.0" lower="0.0"/>
		</rateCG>
		<rateGT>
			<parameter id="CP1.gt" value="1.0" lower="0.0"/>
		</rateGT>
	</gtrModel>

	<!-- The general time reversible (GTR) substitution model                    -->
	<gtrModel id="CP2.gtr">
		<frequencies>
			<frequencyModel dataType="nucleotide">
				<patterns idref="CP2.patterns"/>
				<frequencies>
					<parameter id="CP2.frequencies" dimension="4"/>
				</frequencies>
			</frequencyModel>
		</frequencies>
		<rateAC>
			<parameter id="CP2.ac" value="1.0" lower="0.0"/>
		</rateAC>
		<rateAG>
			<parameter id="CP2.ag" value="1.0" lower="0.0"/>
		</rateAG>
		<rateAT>
			<parameter id="CP2.at" value="1.0" lower="0.0"/>
		</rateAT>
		<rateCG>
			<parameter id="CP2.cg" value="1.0" lower="0.0"/>
		</rateCG>
		<rateGT>
			<parameter id="CP2.gt" value="1.0" lower="0.0"/>
		</rateGT>
	</gtrModel>

	<!-- The general time reversible (GTR) substitution model                    -->
	<gtrModel id="CP3.gtr">
		<frequencies>
			<frequencyModel dataType="nucleotide">
				<patterns idref="CP3.patterns"/>
				<frequencies>
					<parameter id="CP3.frequencies" dimension="4"/>
				</frequencies>
			</frequencyModel>
		</frequencies>
		<rateAC>
			<parameter id="CP3.ac" value="1.0" lower="0.0"/>
		</rateAC>
		<rateAG>
			<parameter id="CP3.ag" value="1.0" lower="0.0"/>
		</rateAG>
		<rateAT>
			<parameter id="CP3.at" value="1.0" lower="0.0"/>
		</rateAT>
		<rateCG>
			<parameter id="CP3.cg" value="1.0" lower="0.0"/>
		</rateCG>
		<rateGT>
			<parameter id="CP3.gt" value="1.0" lower="0.0"/>
		</rateGT>
	</gtrModel>

	<!-- site model                                                              -->
	<siteModel id="CP1.siteModel">
		<substitutionModel>
			<gtrModel idref="CP1.gtr"/>
		</substitutionModel>
		<relativeRate>
			<parameter id="CP1.mu" value="1.0" lower="0.0"/>
		</relativeRate>
		<gammaShape gammaCategories="4">
			<parameter id="CP1.alpha" value="0.5" lower="0.0"/>
		</gammaShape>
		<proportionInvariant>
			<parameter id="CP1.pInv" value="0.5" lower="0.0" upper="1.0"/>
		</proportionInvariant>
	</siteModel>

	<!-- site model                                                              -->
	<siteModel id="CP2.siteModel">
		<substitutionModel>
			<gtrModel idref="CP2.gtr"/>
		</substitutionModel>
		<relativeRate>
			<parameter id="CP2.mu" value="1.0" lower="0.0"/>
		</relativeRate>
		<gammaShape gammaCategories="4">
			<parameter id="CP2.alpha" value="0.5" lower="0.0"/>
		</gammaShape>
		<proportionInvariant>
			<parameter id="CP2.pInv" value="0.5" lower="0.0" upper="1.0"/>
		</proportionInvariant>
	</siteModel>

	<!-- site model                                                              -->
	<siteModel id="CP3.siteModel">
		<substitutionModel>
			<gtrModel idref="CP3.gtr"/>
		</substitutionModel>
		<relativeRate>
			<parameter id="CP3.mu" value="1.0" lower="0.0"/>
		</relativeRate>
		<gammaShape gammaCategories="4">
			<parameter id="CP3.alpha" value="0.5" lower="0.0"/>
		</gammaShape>
		<proportionInvariant>
			<parameter id="CP3.pInv" value="0.5" lower="0.0" upper="1.0"/>
		</proportionInvariant>
	</siteModel>

	<compoundParameter id="allMus">
		<parameter idref="CP1.mu"/>
		<parameter idref="CP2.mu"/>
		<parameter idref="CP3.mu"/>
	</compoundParameter>

	<!-- Likelihood for tree given sequence data                                 -->
	<treeLikelihood id="CP1.treeLikelihood" useAmbiguities="false">
		<patterns idref="CP1.patterns"/>
		<treeModel idref="treeModel"/>
		<siteModel idref="CP1.siteModel"/>
		<discretizedBranchRates idref="branchRates"/>
	</treeLikelihood>

	<!-- Likelihood for tree given sequence data                                 -->
	<treeLikelihood id="CP2.treeLikelihood" useAmbiguities="false">
		<patterns idref="CP2.patterns"/>
		<treeModel idref="treeModel"/>
		<siteModel idref="CP2.siteModel"/>
		<discretizedBranchRates idref="branchRates"/>
	</treeLikelihood>

	<!-- Likelihood for tree given sequence data                                 -->
	<treeLikelihood id="CP3.treeLikelihood" useAmbiguities="false">
		<patterns idref="CP3.patterns"/>
		<treeModel idref="treeModel"/>
		<siteModel idref="CP3.siteModel"/>
		<discretizedBranchRates idref="branchRates"/>
	</treeLikelihood>

	<!-- Define operators                                                        -->
	<operators id="operators">
		<scaleOperator scaleFactor="0.75" weight="0.1">
			<parameter idref="CP1.ac"/>
		</scaleOperator>
		<scaleOperator scaleFactor="0.75" weight="0.1">
			<parameter idref="CP1.ag"/>
		</scaleOperator>
		<scaleOperator scaleFactor="0.75" weight="0.1">
			<parameter idref="CP1.at"/>
		</scaleOperator>
		<scaleOperator scaleFactor="0.75" weight="0.1">
			<parameter idref="CP1.cg"/>
		</scaleOperator>
		<scaleOperator scaleFactor="0.75" weight="0.1">
			<parameter idref="CP1.gt"/>
		</scaleOperator>
		<scaleOperator scaleFactor="0.75" weight="0.1">
			<parameter idref="CP2.ac"/>
		</scaleOperator>
		<scaleOperator scaleFactor="0.75" weight="0.1">
			<parameter idref="CP2.ag"/>
		</scaleOperator>
		<scaleOperator scaleFactor="0.75" weight="0.1">
			<parameter idref="CP2.at"/>
		</scaleOperator>
		<scaleOperator scaleFactor="0.75" weight="0.1">
			<parameter idref="CP2.cg"/>
		</scaleOperator>
		<scaleOperator scaleFactor="0.75" weight="0.1">
			<parameter idref="CP2.gt"/>
		</scaleOperator>
		<scaleOperator scaleFactor="0.75" weight="0.1">
			<parameter idref="CP3.ac"/>
		</scaleOperator>
		<scaleOperator scaleFactor="0.75" weight="0.1">
			<parameter idref="CP3.ag"/>
		</scaleOperator>
		<scaleOperator scaleFactor="0.75" weight="0.1">
			<parameter idref="CP3.at"/>
		</scaleOperator>
		<scaleOperator scaleFactor="0.75" weight="0.1">
			<parameter idref="CP3.cg"/>
		</scaleOperator>
		<scaleOperator scaleFactor="0.75" weight="0.1">
			<parameter idref="CP3.gt"/>
		</scaleOperator>
		<scaleOperator scaleFactor="0.75" weight="0.1">
			<parameter idref="CP1.alpha"/>
		</scaleOperator>
		<scaleOperator scaleFactor="0.75" weight="0.1">
			<parameter idref="CP2.alpha"/>
		</scaleOperator>
		<scaleOperator scaleFactor="0.75" weight="0.1">
			<parameter idref="CP3.alpha"/>
		</scaleOperator>
		<scaleOperator scaleFactor="0.75" weight="0.1">
			<parameter idref="CP1.pInv"/>
		</scaleOperator>
		<scaleOperator scaleFactor="0.75" weight="0.1">
			<parameter idref="CP2.pInv"/>
		</scaleOperator>
		<scaleOperator scaleFactor="0.75" weight="0.1">
			<parameter idref="CP3.pInv"/>
		</scaleOperator>
		<deltaExchange delta="0.75" parameterWeights="218 218 218" weight="3">
			<parameter idref="allMus"/>
		</deltaExchange>
		<scaleOperator scaleFactor="0.75" weight="3">
			<parameter idref="ucld.mean"/>
		</scaleOperator>
		<scaleOperator scaleFactor="0.75" weight="3">
			<parameter idref="ucld.stdev"/>
		</scaleOperator>
		<subtreeSlide size="0.0049" gaussian="true" weight="15">
			<treeModel idref="treeModel"/>
		</subtreeSlide>
		<narrowExchange weight="15">
			<treeModel idref="treeModel"/>
		</narrowExchange>
		<wideExchange weight="3">
			<treeModel idref="treeModel"/>
		</wideExchange>
		<wilsonBalding weight="3">
			<treeModel idref="treeModel"/>
		</wilsonBalding>
		<scaleOperator scaleFactor="0.75" weight="3">
			<parameter idref="treeModel.rootHeight"/>
		</scaleOperator>
		<uniformOperator weight="30">
			<parameter idref="treeModel.internalNodeHeights"/>
		</uniformOperator>
		<scaleOperator scaleFactor="0.75" weight="3">
			<parameter idref="constant.popSize"/>
		</scaleOperator>
		<upDownOperator scaleFactor="0.75" weight="3">
			<up>
				<parameter idref="ucld.mean"/>
			</up>
			<down>
				<parameter idref="treeModel.allInternalNodeHeights"/>
			</down>
		</upDownOperator>
		<swapOperator size="1" weight="10" autoOptimize="false">
			<parameter idref="branchRates.categories"/>
		</swapOperator>
		<uniformIntegerOperator weight="10">
			<parameter idref="branchRates.categories"/>
		</uniformIntegerOperator>
	</operators>

	<!-- Define MCMC                                                             -->
	<mcmc id="mcmc" chainLength="40000000" autoOptimize="true" operatorAnalysis="LEFIH_types_223_NEW_miss_relax_coales.ops">
		<posterior id="posterior">
			<prior id="prior">
				<gammaPrior shape="0.05" scale="10.0" offset="0.0">
					<parameter idref="CP1.ac"/>
				</gammaPrior>
				<gammaPrior shape="0.05" scale="20.0" offset="0.0">
					<parameter idref="CP1.ag"/>
				</gammaPrior>
				<gammaPrior shape="0.05" scale="10.0" offset="0.0">
					<parameter idref="CP1.at"/>
				</gammaPrior>
				<gammaPrior shape="0.05" scale="10.0" offset="0.0">
					<parameter idref="CP1.cg"/>
				</gammaPrior>
				<gammaPrior shape="0.05" scale="10.0" offset="0.0">
					<parameter idref="CP1.gt"/>
				</gammaPrior>
				<gammaPrior shape="0.05" scale="10.0" offset="0.0">
					<parameter idref="CP2.ac"/>
				</gammaPrior>
				<gammaPrior shape="0.05" scale="20.0" offset="0.0">
					<parameter idref="CP2.ag"/>
				</gammaPrior>
				<gammaPrior shape="0.05" scale="10.0" offset="0.0">
					<parameter idref="CP2.at"/>
				</gammaPrior>
				<gammaPrior shape="0.05" scale="10.0" offset="0.0">
					<parameter idref="CP2.cg"/>
				</gammaPrior>
				<gammaPrior shape="0.05" scale="10.0" offset="0.0">
					<parameter idref="CP2.gt"/>
				</gammaPrior>
				<gammaPrior shape="0.05" scale="10.0" offset="0.0">
					<parameter idref="CP3.ac"/>
				</gammaPrior>
				<gammaPrior shape="0.05" scale="20.0" offset="0.0">
					<parameter idref="CP3.ag"/>
				</gammaPrior>
				<gammaPrior shape="0.05" scale="10.0" offset="0.0">
					<parameter idref="CP3.at"/>
				</gammaPrior>
				<gammaPrior shape="0.05" scale="10.0" offset="0.0">
					<parameter idref="CP3.cg"/>
				</gammaPrior>
				<gammaPrior shape="0.05" scale="10.0" offset="0.0">
					<parameter idref="CP3.gt"/>
				</gammaPrior>

				<!-- Improper uniform prior: CP1.mu                                          -->

				<!-- Improper uniform prior: CP2.mu                                          -->

				<!-- Improper uniform prior: CP3.mu                                          -->
				<exponentialPrior mean="0.5" offset="0.0">
					<parameter idref="CP1.alpha"/>
				</exponentialPrior>
				<exponentialPrior mean="0.5" offset="0.0">
					<parameter idref="CP2.alpha"/>
				</exponentialPrior>
				<exponentialPrior mean="0.5" offset="0.0">
					<parameter idref="CP3.alpha"/>
				</exponentialPrior>
				<uniformPrior lower="0.0" upper="1.0">
					<parameter idref="CP1.pInv"/>
				</uniformPrior>
				<uniformPrior lower="0.0" upper="1.0">
					<parameter idref="CP2.pInv"/>
				</uniformPrior>
				<uniformPrior lower="0.0" upper="1.0">
					<parameter idref="CP3.pInv"/>
				</uniformPrior>
				<exponentialPrior mean="0.3333333333333333" offset="0.0">
					<parameter idref="ucld.stdev"/>
				</exponentialPrior>
				<uniformPrior lower="0.0" upper="10.0">
					<parameter idref="ucld.mean"/>
				</uniformPrior>
				<oneOnXPrior>
					<parameter idref="constant.popSize"/>
				</oneOnXPrior>
				<coalescentLikelihood idref="coalescent"/>
			</prior>
			<likelihood id="likelihood">
				<treeLikelihood idref="CP1.treeLikelihood"/>
				<treeLikelihood idref="CP2.treeLikelihood"/>
				<treeLikelihood idref="CP3.treeLikelihood"/>
			</likelihood>
		</posterior>
		<operators idref="operators"/>

		<!-- write log to screen                                                     -->
		<log id="screenLog" logEvery="4000">
			<column label="Posterior" dp="4" width="12">
				<posterior idref="posterior"/>
			</column>
			<column label="Prior" dp="4" width="12">
				<prior idref="prior"/>
			</column>
			<column label="Likelihood" dp="4" width="12">
				<likelihood idref="likelihood"/>
			</column>
			<column label="rootHeight" sf="6" width="12">
				<parameter idref="treeModel.rootHeight"/>
			</column>
			<column label="ucld.mean" sf="6" width="12">
				<parameter idref="ucld.mean"/>
			</column>
		</log>

		<!-- write log to file                                                       -->
		<log id="fileLog" logEvery="4000" fileName="LEFIH_types_223_NEW_miss_relax_coales.log" overwrite="false">
			<posterior idref="posterior"/>
			<prior idref="prior"/>
			<likelihood idref="likelihood"/>
			<parameter idref="treeModel.rootHeight"/>
			<parameter idref="constant.popSize"/>
			<parameter idref="CP1.ac"/>
			<parameter idref="CP1.ag"/>
			<parameter idref="CP1.at"/>
			<parameter idref="CP1.cg"/>
			<parameter idref="CP1.gt"/>
			<parameter idref="CP2.ac"/>
			<parameter idref="CP2.ag"/>
			<parameter idref="CP2.at"/>
			<parameter idref="CP2.cg"/>
			<parameter idref="CP2.gt"/>
			<parameter idref="CP3.ac"/>
			<parameter idref="CP3.ag"/>
			<parameter idref="CP3.at"/>
			<parameter idref="CP3.cg"/>
			<parameter idref="CP3.gt"/>
			<parameter idref="CP1.alpha"/>
			<parameter idref="CP2.alpha"/>
			<parameter idref="CP3.alpha"/>
			<parameter idref="CP1.pInv"/>
			<parameter idref="CP2.pInv"/>
			<parameter idref="CP3.pInv"/>
			<compoundParameter idref="allMus"/>
			<parameter idref="ucld.mean"/>
			<parameter idref="ucld.stdev"/>
			<rateStatistic idref="meanRate"/>
			<rateStatistic idref="coefficientOfVariation"/>
			<rateCovarianceStatistic idref="covariance"/>
			<treeLikelihood idref="CP1.treeLikelihood"/>
			<treeLikelihood idref="CP2.treeLikelihood"/>
			<treeLikelihood idref="CP3.treeLikelihood"/>
			<coalescentLikelihood idref="coalescent"/>
		</log>

		<!-- write tree log to file                                                  -->
		<logTree id="treeFileLog" logEvery="4000" nexusFormat="true" fileName="LEFIH_types_223_NEW_miss_relax_coales.trees" sortTranslationTable="true">
			<treeModel idref="treeModel"/>
			<discretizedBranchRates idref="branchRates"/>
			<posterior idref="posterior"/>
		</logTree>
	</mcmc>
	<report>
		<property name="timer">
			<mcmc idref="mcmc"/>
		</property>
	</report>
</beast>
