# Supplementary material for: One species in eight: DNA barcodes from type specimens resolve a taxonomic quagmire
Source: Mol Ecol Resour. 2015 Jan 5;15(4):967–84. doi: 10.1111/1755-0998.12361 (PMC4964951; doi:10.1111/1755-0998.12361)
Supplement: Supplementary file 7 — Appendix S15 FASTA MSA for type association [file MEN-15-967-s007.fas]

>ELACA1373-12|MM21436|Elachista_OTU18
ACATTATACTTTATCTTTGGAATCTGAGCAGGAATAATTGGAACATCTTTAAGTCTTTTAATTCGAGCAGAATTAGGTAATCCAGGATCATTAATTGGAAATGATCAAATTTATAATACAATTGTAACAGCACATGCTTTTATTATAATTTTTTTCATAGTTATACCTATTATAATTGGAGGATTTGGAAATTGATTAGTACCCTTAATATTAGGAGCCCCCGATATAGCTTTCCCCCGAATAAATAATATAAGATTTTGATTATTACCCCCCTCTCTTACCCTTCTAATTTTTAGAAGATTAGTAGAAAATGGAGCAGGAACTGGATGAACAGTTTACCCCCCACTTTCATCCAATATTGCCCATAGTGGAAGTTCAGTAGATCTAGCTATTTTCTCCCTACATTTAGCTGGAATCTCTTCTATTTTAGGAGCAATTAATTTTATTACTACTATCATTAATATGCGACTTTATAATATAATATTTGATCAAATACCATTATTTGTGTGAGCTGTAGGAATTACAGCCGTATTATTATTACTTTCTTTACCAGTTTTAGCAGGTGCTATTACTATACTATTAACTGATCGTAATTTAAATACATCATTTTTTGACCCTGCTGGAGGAGGAGATCCTATTTTATATCAACATTTA
>LEFII329-11|MM19979|Elachista_OTU11
------------------------------------------------------------------------------------------------------------------------------------------------------------------------------------------------------------------------------------------------------------AGATTTTGACTATTACCCCCCTCTCTCACCCTTCTAATTTTTAGAAGATTAGTAGAAAACGGAGCAGGAACTGGATGAACAGTCTACCCCCCACTTTCATCTAATATTGCCCACAGAGGAAGTTCAGTCGATTTAGCTATTTTCTCTTTACATTTAGCTGGAATTTCTTCTATTTTAGGTGCAATTAATTTTATTACCACTATTATTAATATACGACTCAATAATATAATATTTGATCAAATACCATTATTTGTTTGAGCTGTAGGAATTACAGCAGTCTTATTATTATTATCTTTACCTGTTTTAGCAGGTGCTATTACTATATTATTAACTGATCGTAATTTAAATACATCATTTTTTGACCCAGCAGGAGGAGGAGACCCTATTTTATATCAACATTTA
>ELACA754-10|JF847749|MM15484|Elachista_OTU17
ACATTATATTTTATCTTTGGAATTTGAGCAGGAATAATTGGAACATCTTTAAGTCTTTTAATTCGAGCAGAATTAGGTAATCCAGGATCATTAATTGAAAATGATCAAATTTATAATACAATTGTAACAGCACATGCTTTTATTATAATTTTTTTTATAGTTATACCTATTATAATTGGAGGATTTGGAAATTGATTAGTACCTTTAATATTAGGAGCTCCTGATATAGCTTTCCCCCGAATAAATAATATAAGATTTTGATTATTACCCCCTTCTCTTACCCTTCTAATTTTTAGAAGTTTAGTAGAAAATGGAGCAGGAACTGGATGAACAGTTTATCCCCCACTTTCATCTAATATTGCCCATAGAGGAAGTTCAGTAGATCTAGCCATTTTCTCATTACATTTAGCTGGAATCTCTTCTATTCTAGGAGCAATTAATTTTATTACTACTATTATTAATATACGACTTTATAATATAATATTTGATCAAATACCATTATTTGTATGAGCTGTAGGAATTACAGCCGTATTATTATTACTTTCCTTACCAGTTTTAGCAGGTGCTATTACTATATTATTAACTGATCGTAATTTAAATACATCTTTTTTTGACCCTGCTGGAGGAGGAGATCCTATTTTATACCAACATTTA
>LEFII198-11|MM11423|Elachista_OTU17
ACATTATATTTTATCTTTGGAATTTGAGCAGGAATAATTGGAACATCTTTAAGTCTTTTAATTCGAGCAGAATTAGGTAATCCAGGATCATTAATTGAAAATGATCAAATTTATAATACAATTGTAACAGCACATGCTTTTATTATAATTTTTTTTATAGTTATACCTATTATAATTGGAGGATTTGGAAATTGATTAGTACCTTTAATATTAGGAGCTCCTGATATAGCTTTCCCCCGAATAAATAATATAAGATTTTGATTATTACCCCCTTCTCTTACCCTTCTAATTTTTAGAAGTTTAGTAGAAAATGGAGCAGGAACTGGATGAACAGTTTATCCCCCACTTTCATCTAATATTGCCCATAGAGGAAGTTCAGTAGATCTAGCCATTTTCTCATTACATTTAGCTGGAATCTCTTCTATTCTAGGAGCAATTAATTTTATTACTACTATTATTAATATACGACTTTATAATATAATATTTGATCAAATACCATTATTTGTATGAGCTGTAGGAATTACAGCCGTATTATTATTACTTTCCTTACCAGTTTTAGCAGGTGCTATTACTATATTATTAACTGATCGTAATTTAAATACATCTTTTTTTGACCCTGCTGGAGGAGGAGATCCTATTTTATACCAACATTTA
>ELACA592-10|JF847619|MM15322|Elachista_OTU6
ACTTTATATTTTATTTTTGGAATTTGAGCAGGAATAGTAGGAACATCATTAAGTTTATTAATTCGAGCTGAATTAGGTAATCCTGGATCATTAATTGGGAACGATCAAATTTATAATACAATTGTAACAGCACATGCTTTTATTATAATTTTTTTCATAGTTATACCTATTATAATTGGAGGATTTGGAAATTGATTAGTACCATTAATATTAGGAGCTCCAGATATAGCTTTCCCCCGAATAAATAATATAAGATTCTGGCTATTACCTCCTTCTCTTACCCTCCTAATTTTTAGAAGATTAGTAGAAAATGGAGCAGGTACTGGATGAACAGTGTACCCCCCACTTTCATCTAATATTGCTCATAGAGGAAGATCAGTTGATTTAGCTATTTTTTCTTTACATTTAGCTGGAATTTCTTCTATTTTAGGAGCAATTAATTTTATTACTACAATTATTAATATACGACTTAATAATATAATATTTGATCAAATACCCTTATTTGTTTGAGCTGTAGGAATTACAGCAGTATTATTATTATTATCTTTACCTGTTTTAGCTGGAGCTATTACTATATTATTAACCGATCGTAATTTAAATACCTCTTTTTTTGATCCAGCTGGAGGAGGAGATCCTATTTTATATCAACATTTA
>ELACA591-10|JF847618|MM15321|Elachista_OTU6
ACTTTATATTTTATTTTTGGAATTTGAGCAGGAATAGTAGGAACATCATTAAGTTTATTAATTCGAGCTGAATTAGGTAATCCTGGATCATTAATTGGGAACGATCAAATTTATAATACAATTGTAACAGCACATGCTTTTATTATAATTTTTTTCATAGTTATACCTATTATAATTGGAGGATTTGGAAATTGATTAGTACCATTAATATTAGGAGCTCCAGATATAGCTTTCCCCCGAATAAATAATATAAGATTCTGGCTATTACCTCCTTCTCTTACCCTCCTAATTTTTAGAAGATTAGTAGAAAATGGAGCAGGTACTGGATGAACAGTGTACCCCCCACTTTCATCTAATATTGCTCATAGAGGAAGATCAGTTGATTTAGCTATTTTTTCTTTACATTTAGCTGGAATTTCTTCTATTTTAGGAGCAATTAATTTTATTACTACAATTATTAATATACGACTTAATAATATAATATTTGATCAAATACCCTTATTTGTTTGAGCTGTAGGAATTACAGCAGTATTATTATTATTATCTTTACCTGTTTTAGCTGGAGCTATTACTATATTATTAACCGATCGTAATTTAAATACCTCTTTTTTTGATCCAGCTGGAGGAGGAGATCCTATTTTATATCAACATTTA
>ELACA593-10|JF847620|MM15323|Elachista_OTU6
ACTTTATATTTTATTTTTGGAATTTGAGCAGGAATAGTAGGAACATCATTAAGTTTATTAATTCGAGCTGAATTAGGTAATCCTGGATCATTAATTGGGAACGATCAAATTTATAATACAATTGTAACAGCACATGCTTTTATTATAATTTTTTTCATAGTTATACCTATTATAATTGGAGGATTTGGAAATTGATTAGTACCATTAATATTAGGAGCTCCAGATATAGCTTTCCCCCGAATAAATAATATAAGATTCTGGCTATTACCTCCTTCTCTTACCCTCCTAATTTTTAGAAGATTAGTAGAAAATGGAGCAGGTACTGGATGAACAGTGTACCCCCCACTTTCATCTAATATTGCTCATAGAGGAAGATCAGTTGATTTAGCTATTTTTTCTTTACATTTAGCTGGAATTTCTTCTATTTTAGGAGCAATTAATTTTATTACTACAATTATTAATATACGACTTAATAATATAATATTTGATCAAATACCCTTATTTGTTTGAGCTGTAGGAATTACAGCAGTATTATTATTATTATCTTTACCTGTTTTAGCTGGAGCTATTACTATATTATTAACCGATCGTAATTTAAATACCTCTTTTTTTGACCCAGCTGGAGGAGGAGATCCTATTTTATATCAACATTTA
>ELACA594-10|JF847621|MM15324|Elachista_OTU6
ACTTTATATTTTATTTTTGGAATTTGAGCAGGAATAGTAGGAACATCATTAAGTTTATTAATTCGAGCTGAATTAGGTAATCCTGGATCATTAATTGGGAACGATCAAATTTATAATACAATTGTAACAGCACATGCTTTTATTATAATTTTTTTCATAGTTATACCTATTATAATTGGAGGATTTGGAAATTGATTAGTACCATTAATATTAGGAGCTCCAGATATAGCTTTCCCCCGAATAAATAATATAAGATTCTGGCTATTACCTCCTTCTCTTACCCTCCTAATTTTTAGAAGATTAGTAGAAAATGGAGCAGGTACTGGATGAACAGTGTACCCCCCACTTTCATCTAATATTGCTCATAGAGGAAGATCAGTTGATTTAGCTATTTTTTCTTTACATTTAGCTGGAATTTCTTCTATTTTAGGAGCAATTAATTTTATTACTACAATTATTAATATACGACTTAATAATATAATATTTGATCAAATACCCTTATTTGTTTGAGCTGTAGGAATTACAGCAGTATTATTATTATTATCTTTACCTGTTTTAGCTGGAGCTATTACTATATTATTAACCGATCGTAATTTAAATACCTCTTTTTTTGATCCAGCTGGAGGAGGAGATCCTATTTTATATCAACATTTA
>ELACA515-10|JF847567|MM16741|Elachista_OTU10
ACATTATACTTTATTTTTGGAATTTGAGCAGGATTAGTTGGTACATCTTTAAGATTATTAATTCGAGCAGAATTAGGAAACCCTGGATCATTAATCGGAAATGATCAAATTTATAATACAATTGTAACGGCCCACGCCTTTATCATAATTTTTTTTATAGTTATACCTATTATAATTGGAGGATTTGGAAATTGATTAGTACCTTTAATATTAGGAGCTCCAGATATAGCTTTCCCCCGAATAAATAATATAAGATTTTGATTATTACCTCCTTCTCTTACTCTTCTAATTTTTAGAAGACTAGTAGAAAATGGAGCAGGAACCGGATGAACAGTTTACCCCCCACTTTCATCTAATATTGCTCATGGAGGAAGTTCAGTCGATTTAGCTATTTTCTCTTTACATTTAGCTGGAATTTCTTCTATTTTAGGTGCAATTAACTTTATTACCACTATTATTAATATACGACTTAATAACATAATATTTGATCAAATACCATTATTTGTTTGAGCCGTAGGAATTACAGCAGTTTTATTATTATTATCTTTACCTGTTTTAGCAGGTGCTATTACTATATTATTAACTGATCGTAACTTAAATACATCATTTTTTGACCCAGCAGGAGGAGGAGATCCTATTTTATATCAACATTTA
>LEFIH062-10|HM876690|MM05567|Elachista_OTU10
ACATTATACTTTATTTTTGGAATTTGAGCAGGATTAGTTGGTACATCTTTAAGATTATTAATTCGAGCAGAATTAGGAAACCCTGGATCATTAATCGGAAATGATCAAATTTATAATACAATTGTAACGGCCCACGCCTTTATCATAATTTTTTTTATAGTTATACCTATTATAATTGGAGGATTTGGAAATTGATTAGTACCTTTAATATTAGGAGCTCCAGATATAGCTTTCCCCCGAATAAATAATATAAGATTTTGATTATTACCCCCTTCTCTAACTCTTCTAATTTTTAGAAGACTAGTAGAAAATGGAGCAGGAACCGGATGAACAGTTTACCCCCCACTTTCATCTAATATTGCTCATGGAGGAAGTTCAGTCGATTTAGCTATTTTCTCTTTACATTTAGCTGGAATTTCTTCTATTTTAGGTGCAATTAACTTTATTACCACTATTATCAATATACGACTTAATAACATAATATTTGATCAAATACCATTATTTGTTTGAGCCGTAGGAATTACAGCAGTTTTATTATTATTATCTTTACCTGTTTTAGCAGGTGCTATTACTATATTATTAACTGATCGTAACTTAAATACATCATTTTTTGACCCAGCAGGAGGAGGAGATCCTATTTTATATCAACATTTA
>LEFIH397-10|HM877002|MM11355|Elachista_OTU10
ACATTATACTTTATTTTTGGAATTTGAGCAGGATTAGTTGGTACATCTTTAAGATTATTAATTCGAGCAGAATTAGGAAACCCTGGATCATTAATCGGAAATGATCAAATTTATAATACAATTGTAACGGCCCACGCCTTTATCATAATTTTTTTTATAGTTATACCTATTATAATTGGAGGATTTGGAAATTGATTAGTACCTTTAATATTAGGAGCTCCAGATATAGCTTTCCCCCGAATAAATAATATAAGATTTTGATTATTACCTCCTTCTCTTACTCTTCTAATTTTTAGAAGACTAGTAGAAAATGGAGCAGGAACCGGATGAACAGTTTACCCCCCACTTTCATCTAATATTGCTCATGGAGGAAGTTCAGTCGATTTAGCTATTTTCTCTTTACATTTAGCTGGAATTTCTTCTATTTTAGGTGCAATTAACTTTATTACCACTATTATTAATATACGACTTAATAACATAATATTTGATCAAATACCATTATTTGTTTGAGCCGTAGGAATTACAGCAGTTTTATTATTATTATCTTTACCTGTTTTAGCAGGTGCTATTACTATATTATTAACTGATCGTAACTTAAATACATCATTCTTTGACCCAGCAGGAGGAGGAGATCCTATTTTATATCAACATTTA
>LEFIH082-10|HM876704|MM05588|Elachista_OTU10
------------------------TGAGCAGGATTAGTTGGTACATCTTTAAGATTATTAATTCGAGCAGAATTAGGAAACCCTGGATCATTAATCGGAAATGATCAAATTTATAATACAATTGTAACGGCCCACGCCTTTATCATAATTTTTTTTATAGTTATACCTATTATAATTGGAGGATTTGGAAATTGATTAGTACCTTTAATATTAGGAGCTCCAGATATAGCTTTCCCCCGAATAAATAATATAAGATTTTGATTATTACCTCCTTCTCTTACTCTTCTAATTTTTAGAAGACTAGTAGAAAATGGAGCAGGAACCGGATGAACAGTTTACCCCCCACTTTCATCTAATATTGCTCATGGAGGAAGTTCAGTCGATTTAGCTATTTTCTCTTTACATTTAGCTGGAATTTCTTCTATTTTAGGTGCAATTAACTTTATTACCACTATTATTAATATACGACTTAATAACATAATATTTGATCAAATACCATTATTTGTTTGAGCCGTAGGAATTACAGCAGTTTTATTATTATTATCTTTACCTGTTTTAGCAGGTGCTATTACTATATTATTAACTGATCGTAACTTAAATACATCATTTTTTGACCCAGCAGGAGGAGGAGATCCTATTTTATATCAACATTTA
>LEFII360-11|MM20510|Elachista_OTU10
ACATTATACTTTATTTTTGGAATTTGAGCAGGATTAGTTGGTACATCTTTAAGATTATTAATTCGAGCAGAATTAGGAAACCCTGGATCATTAATCGGAAATGATCAAATTTATAATACAATTGTAACGGCCCACGCCTTTATCATAATTTTTTTTATAGTTATACCTATTATAATTGGAGGATTTGGAAATTGATTAGTACCTTTAATATTAGGAGCTCCAGATATAGCTTTCCCCCGAATAAATAATATAAGATTTTGATTATTACCTCCTTCTCTTACTCTTCTAATTTTTAGAAGACTAGTAGAAAATGGAGCAGGAACCGGATGAACAGTTTACCCCCCACTTTCATCTAATATTGCTCATGGAGGAAGTTCAGTCGATTTAGCTATTTTCTCTTTACATTTAGCTGGAATTTCTTCTATTTTAGGTGCAATTAACTTTATTACCACTATTATTAATATACGACTTAATAACATAATATTTGATCAAATACCATTATTTGTTTGAGCTGTAGGAATTACAGCAGTTTTATTATTATTATCTTTACCTGTTTTAGCGGGTGCTATTACTATATTATTAACTGATCGTAACTTAAATACATCATTTTTTGACCCAGCAGGAGGA---------------------------
>ELACA514-10|JF847566|MM16740|Elachista_OTU10
ACATTATACTTTATTTTTGGAATTTGAGCAGGATTAGTTGGTACATCTTTAAGATTATTAATTCGAGCAGAATTAGGGAACCCTGGATCATTAATCGGAAATGATCAAATTTATAATACAATTGTAACGGCCCACGCCTTTATCATAATTTTTTTTATAGTTATACCTATTATAATTGGAGGATTTGGAAATTGATTAGTACCTTTAATATTAGGAGCTCCAGATATAGCTTTCCCCCGAATAAATAATATAAGATTTTGATTATTACCTCCTTCTCTTACTCTTCTAATTTTTAGAAGACTAGTAGAAAATGGAGCAGGAACCGGATGAACAGTTTACCCCCCACTTTCATCTAATATTGCTCATGGAGGAAGTTCAGTCGATTTAGCTATTTTCTCTTTACATTTAGCTGGAATTTCTTCTATTTTAGGTGCAATTAACTTTATTACCACTATTATTAATATACGACTTAATAACATAATATTTGATCAAATACCATTATTTGTTTGAGCCGTAGGAATTACAGCAGTTTTATTATTATTATCTTTACCTGTTTTAGCAGGTGCTATTACTATATTATTAACTGATCGTAACTTAAATACATCATTTTTTGACCCAGCAGGAGGAGGAGATCCTATTTTATATCAACATTTA
>ELACA513-10|JF847565|MM16739|Elachista_OTU10
ACATTATACTTTATTTTTGGAATTTGAGCAGGATTAGTTGGTACATCTTTAAGATTATTAATTCGAGCAGAATTAGGAAACCCTGGATCATTAATCGGAAATGATCAAATTTATAATACAATTGTAACGGCCCACGCCTTTATCATAATTTTTTTTATAGTTATACCTATTATAATTGGAGGATTTGGAAATTGATTAGTACCTTTAATATTAGGAGCTCCAGATATAGCTTTCCCCCGAATAAATAATATAAGATTTTGATTATTACCTCCTTCTCTTACTCTTCTAATTTTTAGAAGACTAGTAGAAAATGGAGCAGGAACCGGATGAACAGTTTACCCCCCACTTTCATCTAATATTGCTCATGGAGGAAGTTCAGTCGATTTAGCTATTTTCTCTTTACATTTAGCTGGAATTTCTTCTATTTTAGGTGCAATTAACTTTATTACCACTATTATTAATATACGACTTAATAACATAATATTTGATCAAATACCATTATTTGTTTGAGCCGTAGGAATTACAGCAGTTTTATTATTATTATCTTTACCTGTTTTAGCAGGTGCTATTACTATATTATTAACTGATCGTAACTTAAATACATCATTTTTTGACCCAGCAGGAGGAGGAGATCCTATTTTATATCAACATTTA
>LEFIH074-10|HM876697|MM05580|Elachista_OTU10
ACATTATACTTTATTTTTGGAATTTGAGCAGGATTAGTTGGTACATCTTTAAGATTATTAATTCGAGCAGAATTAGGAAACCCTGGATCATTAATCGGAAATGATCAAATTTATAATACAATTGTAACGGCCCACGCCTTTATCATAATTTTTTTTATAGTTATACCTATTATAATTGGAGGATTTGGAAATTGATTAGTACCTTTAATATTAGGAGCTCCAGATATAGCTTTCCCCCGAATAAATAATATAAGATTTTGATTATTACCTCCTTCTCTTACTCTTCTAATTTTTAGAAGACTAGTAGAAAATGGAGCAGGAACCGGATGAACAGTTTACCCCCCACTTTCATCTAATATTGCTCATGGAGGAAGTTCAGTCGATTTAGCTATTTTCTCTTTACATTTAGCTGGAATTTCTTCTATTTTAGGTGCAATTAACTTTATTACCACTATTATTAATATACGACTTAATAACATAATATTTGATCAAATACCATTATTTGTTTGAGCCGTAGGAATTACAGCAGTTTTATTATTATTATCTTTACCTGTTTTAGCAGGTGCTATTACTATATTATTAACTGATCGTAACTTAAATACATCATTTTTTGACCCAGCAGGAGGAGGAGATCCTATTTTATATCAACATTTA
>LEFIH387-10|HM876994|MM11345|Elachista_OTU7
ACATTATATTTTATTTTTGGAATTTGAGCAGGATTAGTAGGAACATCCTTAAGATTATTAATCCGAGCAGAATTAGGTAACCCCGGATCATTAATTGGGAATGATCAAATTTATAATACAATTGTAACAGCTCATGCCTTTATTATAATTTTTTTTATAGTTATACCTATTATAATTGGAGGATTTGGAAATTGATTAGTACCTTTAATATTAGGAGCCCCAGATATAGCTTTCCCCCGAATAAATAATATAAGATTTTGATTATTACCTCCTTCTCTTACTCTTCTAATTTTTAGAAGATTAGTAGAAAATGGAGCAGGAACTGGATGAACAGTTTACCCCCCACTTTCATCTAATATTGCTCATGGAGGAAGTTCAGTCGATTTAGCTATTTTTTCTTTGCATTTAGCAGGAATTTCTTCTATTTTAGGAGCAATTAATTTTATTACCACTATTATTAATATACGACTTAATAATATAATATTTGATCAAATACCATTATTTGTTTGAGCTGTAGGAATTACAGCAGTTTTATTACTATTATCTTTACCTGTTCTAGCAGGTGCTATTACTATATTATTAACTGATCGTAATTTAAATACATCATTTTTTGACCCAGCAGGAGGAGGAGACCCTATTTTATACCAACACTTA
>LEFIH460-10|HM877057|MM11418|Elachista_OTU7
ACATTATATTTTATTTTTGGAATTTGAGCAGGATTAGTAGGAACATCCTTAAGATTATTAATTCGAGCAGAATTAGGTAACCCCGGATCATTAATTGGGAATGATCAAATTTATAATACAATTGTAACAGCTCATGCCTTTATTATAATTTTTTTTATAGTTATACCTATTATAATTGGAGGATTTGGAAATTGATTAGTACCTTTAATATTAGGAGCCCCAGATATAGCTTTCCCCCGAATAAATAATATAAGATTTTGATTATTGCCTCCTTCTCTTACTCTTCTAATTTTTAGAAGATTAGTAGAAAATGGAGCAGGAACTGGATGAACAGTTTACCCCCCACTTTCATCTAATATTGCTCATGGAGGAAGTTCAGTCGATTTAGCTATTTTTTCTTTACATTTAGCTGGAATTTCTTCTATTTTAGGAGCAATTAATTTTATTACCACTATTATTAATATACGACTTAATAATATAATATTTGATCAAATACCATTATTCGTTTGAGCTGTAGGAATTACAGCAGTCTTATTACTATTATCTTTACCTGTTCTAGCAGGGGCTATCACTATATTATTAACTGATCGTAATTTAAATACATCATTTTTTGACCCAGCAGGAGGAGGAGACCCCATTTTATACCAACACTTA
>LEFIH386-10|HM876993|MM11344|Elachista_OTU7
ACATTATATTTTATTTTTGGAATTTGAGCAGGATTAGTAGGAACATCCTTAAGATTATTAATCCGAGCAGAATTAGGTAACCCCGGATCATTAATTGGGAATGATCAAATTTATAATACAATTGTAACAGCTCATGCCTTTATTATAATTTTTTTTATAGTTATACCTATTATAATTGGAGGATTTGGAAATTGATTAGTACCTTTAATATTAGGAGCCCCAGATATAGCTTTCCCCCGAATAAATAATATAAGATTTTGATTATTACCTCCTTCTCTTACTCTTCTAATTTTTAGAAGATTAGTAGAAAATGGAGCAGGAACTGGATGAACAGTTTACCCCCCACTTTCATCTAATATTGCTCATGGAGGAAGTTCAGTCGATTTAGCTATTTTTTCTTTGCATTTAGCAGGAATTTCTTCTATTTTAGGAGCAATTAATTTTATTACCACTATTATTAATATACGACTTAATAATATAATATTTGATCAAATACCATTATTTGTTTGAGCTGTAGGAATTACAGCAGTTTTATTACTATTATCTTTACCTGTTCTAGCAGGTGCTATTACTATATTATTAACTGATCGTAATTTAAATACATCATTTTTTGACCCAGCAGGAGGAGGAGACCCTATTTTATACCAACACTTA
>LEFII204-11|MM11429|Elachista_OTU7
ACATTATATTTTATTTTTGGAATTTGAGCAGGATTAGTAGGAACATCCTTAAGATTATTAATTCGAGCAGAATTAGGTAACCCCGGATCATTAATTGGGAATGATCAAATTTATAATACAATTGTAACAGCTCATGCCTTTATTATAATTTTTTTTATAGTTATACCTATTATAATTGGAGGATTTGGAAATTGATTAGTACCTTTAATATTAGGAGCCCCAGATATAGCTTTCCCCCGAATAAATAATATAAGATTTTGATTATTGCCTCCTTCTCTTACTCTTCTAATTTTTAGAAGATTAGTAGAAAATGGAGCAGGAACTGGATGAACAGTTTACCCCCCACTTTCATCTAATATTGCTCATGGAGGAAGTTCAGTCGATTTAGCTATTTTTTCTTTGCATTTAGCTGGAATTTCTTCTATTTTAGGAGCAATTAATTTTATTACCACTATTATTAATATACGACTTAATAATATAATATTTGATCAAATACCATTATTCGTTTGAGCTGTAGGAATTACAGCAGTCTTATTACTATTATCTTTACCTGTTCTAGCAGGGGCTATCACTATATTATTAACTGATCGTAATTTAAATACATCATTTTTTGACCCAGCAGGAGGAGGAGACCCCATTTTATACCAACACTTA
>LEFIJ007-10|JF853403|MM16801|Elachista_OTU7
ACATTATATTTTATTTTTGGAATTTGAGCAGGATTAGTAGGAACATCCTTAAGATTATTAATTCGAGCAGAATTAGGTAACCCCGGATCATTAATTGGGAATGATCAAATTTATAATACAATTGTAACAGCTCATGCCTTTATTATAATTTTTTTTATAGTTATACCTATTATAATTGGAGGATTTGGAAATTGATTAGTACCTTTAATATTAGGAGCCCCAGATATAGCTTTCCCCCGGATAAATAATATAAGATTTTGATTATTGCCTCCTTCTCTTACTCTTCTAATTTTTAGAAGATTAGTAGAAAATGGAGCAGGAACTGGATGAACAGTTTACCCCCCACTTTCATCTAATATTGCTCATGGAGGAAGTTCAGTCGATTTAGCTATTTTTTCTTTACATTTAGCTGGAATTTCTTCTATTTTAGGAGCAATTAATTTTATTACCACTATTATTAATATACGACTTAATAATATAATATTTGATCAAATACCATTATTCGTTTGAGCTGTAGGAATTACAGCAGTCTTATTACTATTATCTTTACCTGTTCNAGCNGGAGCTATCACTATATTATTAACTGATCGTAATTTAAATACATCATTTTTTGACCCAGCAGGAGGAGGAGACCCCATTTTATACCAACACTTA
>LEFIH459-10|HM877056|MM11417|Elachista_OTU7
ACATTATATTTTATTTTTGGAATTTGAGCAGGATTAGTAGGAACATCCTTAAGATTATTAATTCGAGCAGAATTAGGTAACCCCGGATCATTAATTGGGAATGATCAAATTTATAATACAATTGTAACAGCTCATGCCTTTATTATAATTTTTTTTATAGTTATACCTATTATAATTGGAGGATTTGGAAATTGATTAGTACCTTTAATATTAGGAGCCCCAGATATAGCTTTCCCCCGAATAAATAATATAAGATTTTGATTATTGCCTCCTTCTCTTACTCTTCTAATTTTTAGAAGATTAGTAGAAAATGGAGCAGGAACTGGATGAACAGTTTACCCCCCACTTTCATCTAATATTGCTCATGGAGGAAGTTCAGTCGATTTAGCTATTTTTTCTTTACATTTAGCTGGAATTTCTTCTATTTTAGGAGCAATTAATTTTATTACCACTATTATTAATATACGACTTAATAATATAATATTTGATCAAATACCATTATTCGTTTGAGCTGTAGGAATTACAGCAGTCTTATTACTATTATCTTTACCTGTTCTAGCAGGGGCTATCACTATATTATTAACTGATCGTAATTTAAATACATCATTTTTTGACCCAGCAGGAGGAGGAGACCCCATTTTATACCANCACTTA
>ELACA748-10|JF847743|MM15478|Elachista_OTU7
ACATTATATTTTATTTTTGGAATTTGAGCAGGATTAGTAGGAACATCCTTAAGATTATTAATTCGAGCAGAATTAGGTAACCCCGGATCATTAATTGGGAATGATCAAATTTATAATACAATTGTAACAGCTCATGCCTTTATTATAATTTTTTTTATAGTTATACCTATTATAATTGGAGGATTTGGAAATTGATTAGTACCTTTAATATTAGGAGCCCCAGATATAGCTTTCCCCCGAATAAATAATATAAGATTTTGATTATTGCCTCCTTCTCTTACTCTTCTAATTTTTAGAAGATTAGTAGAAAATGGAGCAGGAACTGGATGAACAGTTTACCCCCCACTTTCATCTAATATTGCTCATGGAGGAAGTTCAGTCGATTTAGCTATTTTTTCTTTACATTTAGCTGGAATTTCTTCTATTTTAGGAGCAATTAATTTTATTACCACTATTATTAATATACGACTTAATAATATAATATTTGATCAAATACCATTATTCGTTTGAGCTGTAGGAATTACAGCAGTCTTATTACTATTATCTTTACCTGTTCTAGCAGGGGCTATCACTATATTATTAACTGATCGTAATTTAAATACATCATTTTTTGACCCAGCAGGAGGAGGAGACCCCATTTTATACCAACACTTA
>LEFIH461-10|HM877058|MM11419|Elachista_OTU7
ACATTATATTTTATTTTTGGAATTTGAGCAGGATTAGTAGGAACATCCTTAAGATTATTAATTCGAGCAGAATTAGGTAACCCCGGATCATTAATTGGGAATGATCAAATTTATAATACAATTGTAACAGCTCATGCCTTTATTATAATTTTTTTTATAGTTATACCTATTATAATTGGAGGATTTGGAAATTGATTAGTACCTTTAATATTAGGAGCCCCAGATATAGCTTTCCCCCGAATAAATAATATAAGATTTTGATTATTGCCTCCTTCTCTTACTCTTCTAATTTTTAGAAGATTAGTAGAAAATGGAGCAGGAACTGGATGAACAGTTTACCCCCCACTTTCATCTAATATTGCTCATGGAGGAAGTTCAGTCGATTTAGCTATTTTTTCTTTACATTTAGCTGGAATTTCTTCTATTTTAGGAGCAATTAATTTTATTACCACTATTATTAATATACGACTTAATAATATAATATTTGATCAAATACCATTATTCGTTTGAGCTGTAGGAATTACAGCAGTCTTATTACTATTATCTTTACCTGTTCTAGCAGGGGCTATCACTATATTATTAACTGATCGTAATTTAAATACATCATTTTTTGACCCNGCAGGAGGAGGAGACCCCATTTTATACCAACACTTA
>LEFII202-11|MM11427|Elachista_OTU7
ACATTATATTTTATTTTTGGAATTTGAGCAGGATTAGTAGGAACATCCTTAAGATTATTAATTCGAGCAGAATTAGGTAACCCCGGATCATTAATTGGGAATGATCAAATTTATAATACAATTGTAACAGCTCATGCCTTTATTATAATTTTTTTTATAGTTATACCTATTATAATTGGAGGATTTGGAAATTGATTAGTACCTTTAATATTAGGAGCCCCAGATATAGCTTTCCCCCGAATAAATAATATAAGATTTTGATTATTGCCTCCTTCTCTTACTCTTCTAATTTTTAGAAGATTAGTAGAAAATGGAGCAGGAACTGGATGAACAGTTTACCCCCCACTTTCATCTAATATTGCTCATGGAGGAAGTTCAGTCGATTTAGCTATTTTTTCTTTACATTTAGCTGGAATTTCTTCTATTTTAGGAGCAATTAATTTTATTACCACTATTATTAATATACGACTTAATAATATAATATTTGATCAAATACCATTATTCGTTTGAGCTGTAGGAATTACAGCAGTCTTATTACTATTATCTTTACCTGTTCTAGCAGGGGCTATCACTATATTATTAACTGATCGTAATTTAAATACATCATTTTTTGACCCAGCAGGAGGAGGAGACCCCATTTTATACCAACACTTA
>LEFII196-11|MM11421|Elachista_OTU7
ACATTATATTTTATTTTTGGAATTTGAGCAGGATTAGTAGGAACATCCTTAAGATTATTAATTCGAGCAGAATTAGGTAACCCCGGATCATTAATTGGGAATGATCAAATTTATAATACAATTGTAACAGCTCATGCCTTTATTATAATTTTTTTTATAGTTATACCTATTATAATTGGAGGATTTGGAAATTGATTAGTACCTTTAATATTAGGAGCCCCAGATATAGCTTTCCCCCGAATAAATAATATAAGATTTTGATTATTGCCTCCTTCTCTTACTCTTCTAATTTTTAGAAGATTAGTAGAAAATGGAGCAGGAACTGGATGAACAGTTTACCCCCCACTTTCATCTAATATTGCTCATGGAGGAAGTTCAGTCGATTTAGCTATTTTTTCTTTACATTTAGCTGGAATTTCTTCTATTTTAGGAGCAATTAATTTTATTACCACTATTATTAATATACGACTTAATAATATAATATTTGATCAAATACCATTATTCGTTTGAGCTGTAGGAATTACAGCAGTCTTATTACTATTATCTTTACCTGTTCTAGCAGGGGCTATCACTATATTATTAACTGATCGTAATTTAAATACATCATTTTTTGACCCAGCA---------------------------------
>LEFII197-11|MM11422|Elachista_OTU7
ACATTATATTTTATTTTTGGAATTTGAGCAGGATTAGTAGGAACATCCTTAAGATTATTAATTCGAGCAGAATTAGGTAACCCCGGATCATTAATTGGAAATGATCAAATTTATAATACAATTGTAACAGCTCATGCCTTTATTATAATTTTTTTTATAGTTATACCTATTATAATTGGAGGATTTGGGAATTGATTAGTACCTTTAATATTAGGAGCCCCAGATATAGCTTTCCCCCGAATAAATAATATAAGATTTTGATTATTGCCTCCTTCTCTTACTCTTCTAATTTTTAGAAGATTAGTAGAAAATGGAGCAGGAACTGGATGAACAGTTTACCCCCCACTTTCATCTAATATTGCTCATGGAGGAAGTTCAGTCGATTTAGCTATTTTTTCTTTGCATTTAGCTGGAATTTCTTCTATTTTAGGAGCAATTAATTTTATTACCACTATTATTAATATACGACTTAATAATATAATATTTGATCAAATACCATTATTCGTTTGAGCTGTAGGAATTACAGCAGTCTTATTACTATTATCTTTACCTGTTCTAGCAGGAGCTATCACTATATTATTA------------------------------------------------------------------------
>LEFIH462-10|HM877059|MM11420|Elachista_OTU7
ACATTATATTTTATTTTTGGAATTTGAGCAGGATTAGTAGGAACATCCTTAAGATTATTAATTCGAGCAGAATTAGGTAACCCCGGATCATTAATTGGGAATGATCAAATTTATAATACAATTGTAACAGCTCATGCCTTTATTATAATTTTTTTTATAGTTATACCTATTATAATTGGAGGATTTGGAAATTGATTAGTACCTTTAATATTAGGAGCCCCAGATATAGCTTTCCCCCGGATAAATAATATAAGATTTTGATTATTGCCTCCTTCTCTTACTCTTCTAATTTTTAGAAGATTAGTAGAAAATGGAGCAGGAACTGGATGAACAGTTTACCCCCCACTTTCATCTAATATTGCTCATGGAGGAAGTTCAGTCGATTTAGCTATTTTTTCTTTACATTTAGCTGGAATTTCTTCTATTTTAGGAGCAATTAATTTTATTACCACTATTATTAATATACGACTTAATAATATAATATTTGATCAAATACCATTATTCGTTTGAGCTGTAGGAATTACAGCAGTCTTATTACTATTATCTTTACCTGTTCTAGCAGGGGCTATCACTATATTATTAACTGATCGTAATTTAAATACATCATTTTTTGACCCAGCAGGAGGAGGAGACCCCATTTTATACCAACACTTA
>ELACA811-11|JN267128|MM20049|Elachista_OTU8
ACATTATATTTTATTTTTGGAATTTGAGCAGGATTAGTTGGGACATCATTAAGATTATTAATTCGAGCAGAATTAGGTAATCCTGGATCATTAATTGGGAATGATCAAATTTATAATACAATTGTAACAGCCCACGCTTTTATCATAATTTTTTTTATAGTTATACCTATTATAATTGGAGGATTCGGAAATTGATTAGTACCTTTAATATTAGGAGCTCCAGATATAGCTTTCCCCCGGATAAATAACATAAGATTTTGATTGTTACCTCCCTCTCTTACTCTTCTAATTTTTAGAAGACTAGTAGAAAATGGAGCAGGAACTGGATGAACAGTTTACCCCCCACTTTCATCTAATATTGCCCATGGAGGAAGTTCAGTCGATTTAGCTATTTTTTCTTTACATTTAGCCGGAATTTCTTCTATTTTAGGTGCAATCAATTTCATCACCACTATTATTAATATACGACTTAACAATATAATATTTGATCAAATACCATTATTTGTTTGAGCTGTAGGAATTACAGCAGTTTTATTATTATTATCTTTACCTGTTTTAGCA---------------------------------------------------------------------------------------------
>LEFIH415-10|HM877020|MM11373|Elachista_OTU13
ACATTATATTTTATTTTTGGAATCTGAGCAGGATTAATTGGCACATCTTTAAGTTTATTAATTCGAGCAGAATTAGGTAATCCAGGATCATTAATTGGAAATGATCAAATTTACAATACAATTGTAACAGCACATGCTTTTATTATAATTTTTTTTATAGTTATACCTATTATAATTGGAGGATTTGGAAATTGATTAGTACCTTTAATATTAGGAGCCCCAGATATAGCTTTCCCCCGAATAAATAATATAAGATTTTGACTATTACCCCCTTCCCTTACTCTTCTAATTTTTAGAAGATTAGTAGAAAATGGAGCAGGAACTGGATGAACAGTTTACCCCCCACTTTCATCTAATATCGCCCATGGAGGAAGTTCAGTCGATTTAGCTATTTTTTCTTTACATTTAGCGGGAATTTCTTCTATTTTAGGAGCAATTAATTTTATTACCACTATTATTAATATACGACTTAATAATATAATATTTGATCAAATACCATTATTTGTTTGAGCCGTAGGAATTACAGCAATTTTATTATTATTATCTCTACCTGTTTTAGCAGGTGCTATTACTATATTATTAACTGATCGTAATTTAAATACATCATTTTTTGATCCTGCTGGAGGAGGAGATCCTATCCTATATCAACATTTA
>LEFIH403-10|HM877008|MM11361|Elachista_OTU13
ACATTATATTTTATTTTTGGAATCTGAGCAGGATTAATTGGCACATCTTTAAGTTTATTAATTCGAGCAGAATTAGGTAATCCAGGATCATTAATTGGAAATGATCAAATTTACAATACAATTGTAACAGCACATGCTTTTATTATAATTTTTTTTATAGTTATACCTATTATAATTGGAGGATTTGGAAATTGATTAGTACCTTTAATATTAGGAGCCCCAGATATAGCTTTCCCCCGAATAAATAATATAAGATTTTGACTATTACCCCCTTCCCTTACTCTTCTAATTTTTAGAAGATTAGTAGAAAATGGAGCAGGAACTGGATGAACAGTTTACCCCCCACTTTCATCTAATATCGCCCATGGAGGAAGTTCAGTCGATTTAGCTATTTTTTCTTTACATTTAGCGGGAATTTCTTCTATTTTAGGAGCAATTAATTTTATTACCACTATTATTAATATACGACTTAATAATATAATATTTGATCAAATACCATTATTTGTTTGAGCCGTAGGAATTACAGCAATTTTATTATTATTATCTCTACCTGTTTTAGCAGGT------------------------------------------------------------------------------------------
>LEFIH409-10|HM877014|MM11367|Elachista_OTU13
ACATTATATTTTATTTTTGGAATCTGAGCAGGATTAATTGGCACATCTTTAAGTTTATTAATTCGAGCAGAATTAGGTAATCCAGGATCATTAATTGGAAATGATCAAATTTACAATACAATTGTAACAGCACATGCTTTTATTATAATTTTTTTTATAGTTATACCTATTATAATTGGAGGATTTGGAAATTGATTAGTACCTTTAATATTAGGAGCCCCAGATATAGCTTTCCCCCGAATAAATAATATAAGATTTTGACTATTACCCCCTTCCCTTACTCTTCTAATTTTTAGAAGATTAGTAGAAAATGGAGCAGGAACTGGATGAACAGTTTACCCCCCACTTTCATCTAATATCGCCCATGGAGGAAGTTCAGTCGATTTAGCTATTTTTTCTTTACATTTAGCGGGAATTTCTTCTATTTTAGGAGCAATTAATTTTATTACCACTATTATTAATATACGACTTAATAATATAATATTTGATCAAATACCATTATTTGTTTGAGCCGTAGGAATTACAGCAATTTTATTATTATTATCTCTACCTGTTTTAGCAGGTGCTATTACNATATTATTAACTGATCGNAATTTAAATACATCATTTTTTGATCCTGCTGGAGGAGGAGATCCTATCCTATATCAACATTTA
>LEFIH399-10|HM877004|MM11357|Elachista_OTU13
ACATTATATTTTATTTTTGGAATCTGAGCAGGATTAATTGGCACATCTTTAAGTTTATTAATTCGAGCAGAATTAGGTAATCCAGGATCATTAATTGGAAATGATCAAATTTACAATACAATTGTAACAGCACATGCTTTTATTATAATTTTTTTTATAGTTATACCTATTATAATTGGAGGATTTGGAAATTGATTAGTACCTTTAATATTAGGAGCCCCAGATATAGCTTTCCCCCGAATAAATAATATAAGATTTTGACTATTACCCCCTTCCCTTACTCTTCTAATTTTTAGAAGATTAGTAGAAAATGGAGCAGGAACTGGATGAACAGTTTACCCCCCACTTTCATCTAATATCGCCCATGGAGGAAGTTCAGTCGATTTAGCTATTTTTTCTTTACATTTAGCGGGAATTTCTTCTATTTTAGGAGCAATTAATTTTATTACCACTATTATTAATATACGACTTAATAATATAATATTTGATCAAATACCATTATTTGTTTGAGCCGTAGGAATTACAGCAATTTTATTATTATTATCTCTACCTGTTTTAGCAGGTGCTATTACTATATTATTAACTGATCGTAATTTAAATACATCATTTTTTGATCCTGCTGGAGGAGGAGATCCTATCCTATATCAACATTTA
>LEFIJ004-10|JF853401|MM16798|Elachista_OTU13
ACATTATATTTTATTTTTGGAATCTGAGCAGGATTAATTGGCACATCTTTAAGTTTATTAATTCGAGCAGAATTAGGTAATCCAGGATCATTAATTGGAAATGATCAAATTTACAATACAATTGTAACAGCACATGCTTTTATTATAATTTTTTTTATAGTTATACCTATTATAATTGGAGGATTTGGAAATTGATTAGTACCTTTAATATTAGGAGCCCCAGATATAGCTTTCCCCCGAATAAATAATATAAGATTTTGACTATTACCCCCTTCCCTTACTCTTCTAATTTTTAGAAGATTAGTAGAAAATGGAGCAGGAACTGGATGAACAGTTTACCCCCCACTTTCATCTAATATCGCCCATGGAGGAAGTTCAGTCGATTTAGCTATTTTTTCTTTACATTTAGCGGGAATTTCTTCTATTTTAGGAGCAATTAATTTTATTACCACTATTATTAATATACGACTTAATAATATAATATTTGATCAAATACCATTATTTGTTTGAGCCGTAGGAATTACAGCAATTTTATTATTATTATCTCTACCTGTTTTAGCAGGTGCTATTACTATATTATTAACTGATCGTAATTTAAATACATCATTTTTTGATCCTGCTGGAGGAGGAGATCCTATCCTATATCAACATTTA
>LEFIH400-10|HM877005|MM11358|Elachista_OTU13
ACATTATATTTTATTTTTGGAATCTGAGCAGGATTAATTGGCACATCTTTAAGTTTATTAATTCGAGCAGAATTAGGTAATCCAGGATCATTAATTGGAAATGATCAAATTTACAATACAATTGTAACAGCACATGCTTTTATTATAATTTTTTTTATAGTTATACCTATTATAATTGGAGGATTTGGAAATTGATTAGTACCTTTAATATTAGGAGCCCCAGATATAGCTTTCCCCCGAATAAATAATATAAGATTTTGACTATTACCCCCTTCCCTTACTCTTCTAATTTTTAGAAGATTAGTAGAAAATGGAGCAGGAACTGGATGAACAGTTTACCCCCCACTTTCATCTAATATCGCCCATGGAGGAAGTTCAGTCGATTTAGCTATTTTTTCTTTACATTTAGCGGGAATTTCTTCTATTTTAGGAGCAATTAATTTTATTACCACTATTATTAATATACGACTTAATAATATAATATTTGATCAAATACCATTATTTGTTTGAGCCGTAGGAATTACAGCAATTTTATTATTATTATCTCTACCTGTTTTAGCAGGTGCTATTACTATATTATTAACTGATCGTAATTTAAATACATCATTTTTTGATCCTGCTGGAGGAGGAGATCCTATCCTATATCAACATTTA
>LEFIH401-10|HM877006|MM11359|Elachista_OTU13
ACATTATATTTTATTTTTGGAATCTGAGCAGGATTAATTGGCACATCTTTAAGTTTATTAATTCGAGCAGAATTAGGTAATCCAGGATCATTAATTGGAAATGATCAAATTTACAATACAATTGTAACAGCACATGCTTTTATTATAATTTTTTTTATAGTTATACCTATTATAATTGGAGGATTTGGAAATTGATTAGTACCTTTGATATTAGGAGCCCCAGATATAGCTTTCCCCCGAATAAATAATATAAGATTTTGACTATTACCCCCTTCCCTTACTCTTCTAATTTTTAGAAGATTAGTAGAAAATGGAGCAGGAACTGGATGAACAGTTTACCCCCCACTTTCATCTAATATCGCCCATGGAGGAAGTTCAGTCGATTTAGCTATTTTTTCTTTACATTTAGCGGGAATTTCTTCTATTTTAGGAGCAATTAATTTTATTACCACTATTATTAATATACGACTTAATAATATAATATTTGATCAAATACCATTATTTGTTTGAGCCGTAGGAATTACAGCAATTTTATTATTATTATCTCTACCTGTTTTAGCAGGTGCTATTACTATATTATTAACTGATCGTAATTTAAATACATCATTTTTTGATCCTGCTGGAGGAGGAGATCCTATCCTATATCAACATTTA
>LEFIH396-10|HM877001|MM11354|Elachista_OTU13
ACATTATATTTTATTTTTGGAATCTGAGCAGGATTAATTGGCACATCTTTAAGTTTATTAATTCGAGCAGAATTAGGTAATCCAGGATCATTAATTGGAAATGATCAAATTTACAATACAATTGTAACAGCACATGCTTTTATTATAATTTTTTTTATAGTTATACCTATTATAATTGGAGGATTTGGAAATTGATTAGTACCTTTAATATTAGGAGCCCCAGATATAGCTTTCCCCCGAATAAATAATATAAGATTTTGACTATTACCCCCTTCCCTTACTCTTCTAATTTTTAGAAGATTAGTAGAAAATGGAGCAGGAACTGGATGAACAGTTTACCCCCCACTTTCATCTAATATCGCCCATGGAGGAAGTTCAGTCGATTTAGCTATTTTTTCTTTGCATTTAGCGGGAATTTCTTCTATTTTAGGAGCAATTAATTTTATTACCACTATTATTAATATACGACTTAATAATATAATATTTGATCAAATACCATTATTTGTTTGAGCCGTAGGAATTACAGCAATTTTATTATTATTATCTCTACCTGTTTTAGCAGGTGCTATTACTATATTATTAACTGATCGTAATTTAAATACATCATTTTTTGATCCTGCTGGAGGAGGAGATCCTATCCTATATCAACATTTA
>LEFIH073-10|HM876696|MM05579|Elachista_OTU13
ACATTATATTTTATTTTTGGAATCTGAGCAGGATTAATTGGCACATCTTTAAGTTTATTAATTCGAGCAGAATTAGGTAATCCAGGATCATTAATTGGAAATGATCAAATTTACAATACAATTGTAACAGCACATGCTTTTATTATAATTTTTTTTATAGTTATACCTATTATAATTGGAGGATTTGGAAATTGATTAGTACCTTTAATATTAGGAGCCCCAGATATAGCTTTCCCCCGAATAAATAATATAAGATTTTGACTATTACCCCCTTCCCTTACTCTTCTAATTTTTAGAAGATTAGTAGAAAATGGAGCAGGAACTGGATGAACAGTTTACCCCCCACTTTCATCTAATATCGCCCATGGGGGAAGTTCAGTCGATTTAGCTATTTTTTCTTTACATTTAGCGGGAATTTCTTCTATTTTAGGAGCAATTAATTTTATTACCACTATTATTAATATACGACTTAATAATATAATATTTGATCAAATACCATTATTTGTTTGAGCCGTAGGAATTACAGCAATTTTATTATTATTATCCCTACCTGTTTTAGCAGGTGCTATTACTATATTATTAACTGATCGTAATTTAAATACATCATTTTTTGATCCTGCTGGAGGAGGAGATCCTATCCTATATCAACATTTA
>LEFII201-11|MM11426|Elachista_OTU13
ACATTATATTTTATTTTTGGAATCTGAGCAGGATTAATTGGCACATCTTTAAGTTTATTAATTCGAGCAGAATTAGGTAATCCAGGATCATTAATTGGAAATGATCAAATTTACAATACAATTGTAACAGCACATGCTTTTATTATAATTTTTTTTATAGTTATACCTATTATAATTGGAGGATTTGGAAATTGATTAGTACCTTTAATATTAGGAGCCCCAGATATAGCTTTCCCCCGAATAAATAATATAAGATTTTGACTATTACCCCCTTCCCTTACTCTTCTAATTTTTAGAAGATTAGTAGAAAATGGAGCAGGAACTGGATGAACAGTTTACCCCCCACTTTCATCTAATATCGCCCATGGAGGAAGTTCAGTCGATTTAGCTATTTTTTCTTTACATTTAGCGGGAATTTCTTCTATTTTAGGAGCAATTAATTTTATTACCACTATTATTAATATACGACTTAATAATATAATATTTGATCAAATACCATTATTTGTTTGAGCCGTAGGAATTACAGCAATTTTATTATTATTATCTCTACCTGTTTTAGCAGGTGCTATTACTATATTATTAACTGATCGTAATTTAAATACATCATTTTTTGATCCTGCTGGAGGAGGAGATCCTATCCTATATCAACATTTA
>ELACA936-11|MM20174|Elachista_OTU13
ACATTATATTTTATTTTTGGAATCTGAGCAGGATTAATTGGCACATCTTTAAGTTTATTAATTCGAGCAGAATTAGGTAATCCAGGATCATTAATTGGAAATGATCAAATTTACAATACAATTGTAACAGCACATGCTTTTATTATAATTTTTTTTATAGTTATACCTATTATAATTGGAGGATTTGGAAATTGATTAGTACCTTTAATATTAGGAGCCCCAGATATAGCTTTCCCCCGAATAAATAATATAAGATTTTGACTATTACCCCCTTCCCTTACTCTTCTAATTTTTAGAAGATTAGTAGAAAATGGAGCAGGAACTGGATGAACAGTTTACCCCCCACTTTCATCTAATATCGCCCATGGAGGAAGTTCAGTCGATTTAGCTATTTTTTCTTTACATTTAGCGGGAATTTCTTCTATTTTAGGAGCAATTAATTTTATTACCACTATTATTAATATACGACTTAATAATATAATATTTGATCAAATACCATTATTTGTTTGAGCCGTAGGAATTACAGCAATTTTATTATTATTATCTCTACCTGTTTTAGCAGGTGCTATTACTATATTATTAACTGATCGTAATTTAAATACATCATTTTTTGATCCTGCTGGAGGAGGGGATCCTATCCTATATCAACATTTA
>LEFIH426-10|HM877031|MM11384|Elachista_OTU13
ACATTATATTTTATTTTTGGAATCTGAGCAGGATTAATTGGCACATCTTTAAGTTTATTAATTCGAGCAGAATTAGGTAATCCAGGATCATTAATTGGAAATGATCAAATTTACAATACAATTGTAACAGCACATGCTTTTATTATAATTTTTTTTATAGTTATACCTATTATAATTGGAGGATTTGGAAATTGATTAGTACCTTTAATATTAGGAGCCCCAGATATAGCTTTCCCCCGAATAAATAATATAAGATTTTGACTATTACCCCCTTCCCTTACTCTTCTAATTTTTAGAAGATTAGTAGAAAATGGAGCAGGAACTGGATGAACAGTTTACCCCCCACTTTCATCTAATATCGCCCATGGAGGAAGTTCAGTCGATTTAGCTATTTTTTCTTTACATTTAGCGGGAATTTCTTCTATTTTAGGAGCAATTAATTTTATTACCACTATTATTAATATACGACTTAATAATATAATATTTGATCAAATACCATTATTTGTTTGAGCCGTAGGAATTACAGCAATTTTATTATTATTATCTCTACCTGTTTTAGCAGGTGCTATTACTATATTATTAACTGATCGTAATTTAAATACATCATTTTTTGATCCTGCTGGAGGAGGAGATCCTATCCTATATCAACATTTA
>ELACA590-10|JF847617|MM15320|Elachista_OTU13
ACATTATATTTTATTTTTGGAATCTGAGCAGGATTAATTGGCACATCTTTAAGTTTATTAATTCGAGCAGAATTAGGTAATCCAGGATCATTAATTGGAAATGATCAAATTTACAATACAATTGTAACAGCACATGCTTTTATTATAATTTTTTTTATAGTTATACCTATTATAATTGGAGGATTTGGAAATTGATTAGTACCTTTAATATTAGGAGCCCCAGATATAGCTTTCCCCCGAATAAATAATATAAGATTTTGACTATTACCCCCTTCCCTTACTCTTCTAATTTTTAGAAGATTAGTAGAAAATGGAGCAGGAACTGGATGAACAGTTTACCCCCCACTTTCATCTAATATCGCCCATGGAGGAAGTTCAGTCGATTTAGCTATTTTTTCTTTACATTTAGCGGGAATTTCTTCTATTTTAGGAGCAATTAATTTTATTACCACTATTATTAATATACGACTTAATAATATAATATTTGATCAAATACCATTATTTGTTTGAGCCGTAGGAATTACAGCAATTTTATTATTATTATCTCTACCTGTTTTAGCAGGTGCTATTACTATATTATTAACTGATCGTAATTTAAATACATCATTTTTTGATCCTGCTGGAGGAGGAGATCCTATCCTATATCAACATTTA
>LEFIH411-10|HM877016|MM11369|Elachista_OTU13
ACATTATATTTTATTTTTGGAATCTGAGCAGGATTAATTGGCACATCTTTAAGTTTATTAATTCGAGCAGAATTAGGTAATCCAGGATCATTAATTGGAAATGATCAAATTTACAATACAATTGTAACAGCACATGCTTTTATTATAATTTTTTTTATAGTTATACCTATTATAATTGGAGGATTTGGAAATTGATTAGTACCTTTAATATTAGGAGCCCCAGATATAGCTTTCCCCCGAATAAATAATATAAGATTTTGACTATTACCCCCTTCCCTTACTCTTCTAATTTTTAGAAGATTAGTAGAAAATGGAGCAGGAACTGGATGAACAGTTTACCCCCCACTTTCATCTAATATCGCCCATGGAGGAAGTTCAGTCGATTTAGCTATTTTTTCTTTACATTTAGCGGGAATTTCTTCTATTTTAGGAGCAATTAATTTTATTACCACTATTATTAATATACGACTTAATAATATAATATTTGATCAAATACCATTATTTGTTTGAGCCGTAGGAATTACAGCAATTTTATTATTATTATCTCTACCTGTTTTAGCAGGTGCTATTACTATATTATTAACTGATCGTAATTTAAATACATCATTTTTTGATCCTGCTGGAGGAGGAGATCCTATCCTATATCAACATTTA
>LEFIH395-10|HM877000|MM11353|Elachista_OTU13
ACATTATATTTTATTTTTGGAATCTGAGCAGGATTAATTGGCACATCTTTAAGTTTATTAATTCGAGCAGAATTAGGTAATCCAGGATCATTAATTGGAAATGATCAAATTTACAATACAATTGTAACAGCACATGCTTTTATTATAATTTTTTTTATAGTTATACCTATTATAATTGGAGGATTTGGAAATTGATTAGTACCTTTAATATTAGGAGCCCCAGATATAGCTTTCCCCCGAATAAATAATATAAGATTTTGACTATTACCCCCTTCCCTTACTCTTCTAATTTTTAGAAGATTAGTAGAAAATGGAGCAGGAACTGGATGAACAGTTTACCCCCCACTTTCATCTAATATCGCCCATGGAGGAAGTTCAGTCGATTTAGCTATTTTTTCTTTACATTTAGCGGGAATTTCTTCTATTTTAGGAGCAATTAATTTTATTACCACTATTATTAATATACGACTTAATAATATAATATTTGATCAAATACCATTATTTGTTTGAGCCGTAGGAATTACAGCAATTTTATTATTATTATCTCTACCTGTTTTAGCAGGTGCTATTACTATATTATTAACTGATCGTAATTTAAATACATCATTTTTTGATCCTGCTGGAGGAGGAGATCCTATCCTATATCAACATTTA
>LEFIH404-10|HM877009|MM11362|Elachista_OTU13
ACATTATATTTTATTTTTGGAATCTGAGCAGGATTAATTGGCACATCTTTAAGTTTATTAATTCGAGCAGAATTAGGTAATCCAGGATCATTAATTGGAAATGATCAAATTTACAATACAATTGTAACAGCACATGCTTTTATTATAATTTTTTTTATAGTTATACCTATTATAATTGGAGGATTTGGAAATTGATTAGTACCTTTGATATTAGGAGCCCCAGATATAGCTTTCCCCCGAATAAATAATATAAGATTTTGACTATTACCCCCTTCCCTTACTCTTCTAATTTTTAGAAGATTAGTAGAAAATGGAGCAGGAACTGGATGAACAGTTTACCCCCCACTTTCATCTAATATCGCCCATGGAGGAAGTTCAGTCGATTTAGCTATTTTTTCTTTACATTTAGCGGGAATTTCTTCTATTTTAGGAGCAATTAATTTTATTACCACTATTATTAATATACGACTTAATAATATAATATTTGATCAAATACCATTATTTGTTTGAGCCGTAGGAATTACAGCAATTTTATTATTATTATCTCTACCTGTTTTAGCAGGTGCTATTACTATATTATTAACTGATCGTAATTTAAATACATCATTTTTTGATCCTGCTGGAGGAGGAGATCCTATCCTATATCAACATTTA
>ELACA512-10|JF847564|MM16738|Elachista_OTU13
ACATTATATTTTATTTTTGGAATCTGAGCAGGATTAATTGGCACATCTTTAAGTTTATTAATTCGAGCAGAATTAGGTAACCCAGGATCATTAATTGGAAATGATCAAATTTACAATACAATTGTAACAGCACATGCTTTTATTATAATTTTTTTTATAGTTATACCTATTATAATTGGAGGATTTGGAAATTGATTAGTACCTTTAATATTAGGAGCCCCAGATATAGCTTTCCCCCGAATAAATAATATAAGATTTTGACTATTACCCCCTTCCCTTACTCTTCTAATTTTTAGAAGATTAGTAGAAAATGGAGCAGGAACTGGATGAACAGTTTACCCCCCACTTTCATCTAATATCGCCCATGGAGGAAGTTCAGTCGATTTAGCTATTTTTTCTTTACATTTAGCGGGAATTTCTTCTATTTTAGGAGCAATTAATTTTATTACCACTATTATTAATATACGACTTAATAATATAATATTTGATCAAATACCATTATTTGTTTGAGCCGTAGGAATTACAGCAATTTTATTATTATTATCTCTACCTGTTTTAGCAGGTGCTATTACTATATTATTAACTGATCGTAATTTAAATACATCATTTTTTGATCCTGCTGGAGGAGGAGATCCTATCCTATATCAACATTTA
>LEFIH416-10|HM877021|MM11374|Elachista_OTU13
ACATTATATTTTATTTTTGGAATCTGAGCAGGATTAATTGGCACATCTTTAAGTTTATTAATTCGAGCAGAATTAGGTAATCCAGGATCATTAATTGGAAATGATCAAATTTACAATACAATTGTAACAGCACATGCTTTTATTATAATTTTTTTTATAGTTATACCTATTATAATTGGAGGATTTGGAAATTGATTAGTACCTTTAATATTAGGAGCCCCAGATATAGCTTTCCCCCGAATAAATAATATAAGATTTTGACTATTACCCCCTTCCCTTACTCTTCTAATTTTTAGAAGATTAGTAGAAAATGGAGCAGGAACTGGATGAACAGTTTACCCCCCACTTTCATCTAATATCGCCCATGGAGGAAGTTCAGTCGATTTAGCTATTTTTTCTTTACATTTAGCGGGAATTTCTTCTATTTTAGGAGCAATTAATTTTATTACCACTATTATTAATATACGACTTAATAATATAATATTTGATCAAATACCATTATTTGTTTGAGCCGTAGGAATTACAGCAATTTTATTATTATTATCTCTACCTGTTTTAGCAGGTGCTATTACTATATTATTAACTGATCGTAATTTAAATACATCATTTTTTGATCCTGCTGGAGGAGGAGATCCTATCCTATATCAACATTTA
>ELACA588-10|JF847615|MM15318|Elachista_OTU13
ACATTATATTTTATTTTTGGAATCTGAGCAGGATTAATTGGCACATCTTTAAGTTTATTAATTCGAGCAGAATTAGGTAATCCAGGATCATTAATTGGAAATGATCAAATTTATAATACAATTGTAACAGCACATGCCTTTATTATAATTTTTTTTATAGTTATACCCATTATAATTGGAGGATTTGGAAATTGATTAGTACCTTTAATATTAGGAGCCCCAGATATAGCTTTCCCCCGAATAAATAATATAAGATTTTGACTATTACCCCCTTCCCTTACTCTTCTAATTTTTAGAAGATTAGTAGAAAATGGAGCAGGAACTGGATGAACAGTTTACCCCCCACTTTCATCTAATATCGCCCATGGGGGAAGTTCAGTCGATTTAGCTATCTTTTCTTTACATTTAGCGGGAATTTCTTCTATTTTAGGAGCAATTAATTTTATTACCACTATTATTAATATACGACTTAATAATATAATATTTGATCAAATACCATTATTTATTTGAGCCGTAGGAATTACAGCAATTTTATTATTATTATCTCTACCTGTTTTAGCAGGTGCTATTACTATATTATTAACTGATCGTAATTTAAATACATCATTTTTTGATCCTGCTGGAGGAGGAGATCCTATCCTATATCAACATTTA
>LEFIH413-10|HM877018|MM11371|Elachista_OTU13
ACATTATATTTTATTTTTGGAATCTGANCAGGATTAATTGGCACATCTTTAAGTTTATTAATTCGAGCAGAATTAGGNAATCCAGGATCATTAATTGGAAATGATCAAATTTACAATACAATTGTAACAGCACATGCTTTTATTATAATTTTTTTTATAGTTATACCTATTATAATTGGAGGATTTGGAAATTGATTAGTACCTTTAATATTAGGAGCCCCAGATATAGCTTTCCCCCGAATAAATAATATAAGATTTTGACTATTACCCCCTTCCCTTACTCTTCTAATTTTTAGAAGATTAGTAGAAAATGGAGCAGGAACTGGATGAACAGTTTACCCCCCACTTTCATCTAATATCGCCCATGGAGGAAGTTCAGTCGATTTAGCTATTTTTTCTTTACATTTAGCGGGAATTTCTTCTATTTTAGGAGCAATTAATTTTATTACCACTATTATTAATATACGACTTAATAATATAATATTTGATCAAATACCATTATTTGTTTGAGCCGTAGGAATTACAGCAATTTTATTATTATTATCTCTACCTGTTTTAGCAGGTGCTATTACTATATTATTAACTGATCGTAATTTAAATACATCATTTTTTGATCCTGCTGGAGGAGGAGATCCTATCCTATATCAACATTTA
>ELACA589-10|JF847616|MM15319|Elachista_OTU13
ACATTATATTTTATTTTTGGAATCTGAGCAGGATTAATTGGCACATCTTTAAGTTTATTAATTCGAGCAGAATTAGGTAATCCAGGATCATTAATTGGAAATGATCAAATTTATAATACAATTGTAACAGCACATGCCTTTATTATAATTTTTTTTATAGTTATACCCATTATAATTGGAGGATTTGGAAATTGATTAGTACCTTTAATATTAGGAGCCCCAGATATAGCTTTCCCCCGAATAAATAATATAAGATTTTGACTATTACCCCCTTCCCTTACTCTTCTAATTTTTAGAAGATTAGTAGAAAATGGAGCAGGAACTGGATGAACAGTTTACCCCCCACTTTCATCTAATATCGCCCATGGGGGAAGTTCAGTCGATTTAGCTATCTTTTCTTTACATTTAGCGGGAATTTCTTCTATTTTAGGAGCAATTAATTTTATTACCACTATTATTAATATACGACTTAATAATATAATATTTGATCAAATACCATTATTTGTTTGAGCCGTAGGAATTACAGCAATTTTATTATTATTATCTCTACCTGTTTTAGCAGGTGCTATTACTATATTATTAACTGATCGTAATTTAAATACATCATTTTTTGATCCTGCTGGAGGAGGAGATCCTATCCTATATCAACATTTA
>LEFIH412-10|HM877017|MM11370|Elachista_OTU13
ACATTATATTTTATTTTTGGAATCTGAGCAGGATTAATTGGCACATCTTTAAGTTTATTAATTCGAGCAGAATTAGGTAATCCAGGATCATTAATTGGAAATGATCAAATTTACAATACAATTGTAACAGCACATGCTTTTATTATAATTTTTTTTATAGTTATACCTATTATAATTGGAGGATTTGGAAATTGATTAGTACCTTTAATATTAGGAGCCCCAGATATAGCTTTCCCCCGAATAAATAATATAAGATTTTGACTATTACCCCCTTCCCTTACTCTTCTAATTTTTAGAAGATTAGTAGAAAATGGAGCAGGAACTGGATGAACAGTTTACCCCCCACTTTCATCTAATATCGCCCATGGAGGAAGTTCAGTCGATTTAGCTATTTTTTCTTTACATTTAGCGGGAATTTCTTCTATTTTAGGAGCAATTAATTTTATTACCACTATTATTAATATACGACTTAATAATATAATATTTGATCAAATACCATTATTTGTTTGAGCCGTAGGAATTACAGCAATTTTATTATTATTATCTCTACCTGTTTTAGCAGGTGCTATTACTATATTATTAACTGATCGTAATTTAAATACATCATTTTTTGATCCTGCTGGAGGAGGAGATCCTATCCTATATCAACATTTA
>LEFIH406-10|HM877011|MM11364|Elachista_OTU13
ACATTATATTTTATTTTTGGAATCTGAGCAGGATTAATTGGCACATCTTTAAGTTTATTAATTCGAGCAGAATTAGGTAATCCAGGATCATTAATTGGAAATGATCAAATTTACAATACAATTGTAACAGCACATGCTTTTATTATAATTTTTTTTATAGTTATACCTATTATAATTGGAGGATTTGGAAATTGATTAGTACCTTTAATATTAGGAGCCCCAGATATAGCTTTCCCCCGAATAAATAATATAAGATTTTGACTATTACCCCCTTCCCTTACTCTTCTAATTTTTAGAAGATTAGTAGAAAATGGAGCAGGAACTGGATGAACAGTTTACCCCCCACTTTCATCTAATATCGCCCATGGAGGAAGTTCAGTCGATTTAGCTATTTTTTCTTTACATTTAGCGGGAATTTCTTCTATTTTAGGAGCAATTAATTTTATTACCACTATTATTAATATACGACTTAATAATATAATATTTGATCAAATACCATTATTTGTTTGAGCCGTAGGAATTACAGCAATTTTATTATTATTATCTCTACCTGTTTTAGCAGGTGCTATTACTATATTATTAACTGATCGTAATTTAAATACATCATTTTTTGATCCTGCTGGAGGAGGAGATCCTATCCTATATCAACATTTA
>LEFIH410-10|HM877015|MM11368|Elachista_OTU13
ACATTATATTTTATTTTTGGAATCTGAGCAGGATTAATTGGCACATCTTTAAGTTTATTAATTCGAGCAGAATTAGGTAATCCAGGATCATTAATTGGAAATGATCAAATTTACAATACAATTGTAACAGCACATGCTTTTATTATAATTTTTTTTATAGTTATACCTATTATAATTGGAGGATTTGGAAATTGATTAGTACCTTTAATATTAGGAGCCCCAGATATAGCTTTCCCCCGAATAAATAATATAAGATTTTGACTATTACCCCCTTCCCTTACTCTTCTAATTTTTAGAAGATTAGTAGAAAATGGAGCAGGAACTGGATGAACAGTTTACCCCCCACTTTCATCTAATATCGCCCATGGAGGAAGTTCAATCGATTTAGCTATTTTTTCTTTACATTTAGCGGGAATTTCTTCTATTTTAGGAGCAATTAATTTTATTACCACTATTATTAATATACGACTTAATAATATAATATTTGATCAAATACCATTATTTGTTTGAGCCGTAGGAATTACAGCAATTTTATTATTATTATCTCTACCTGTTTTAGCAGGTGCTATTACTATATTATTAACTGATCGTAATTTAAATACATCATTTTTTGATCCTGCTGGAGGAGGAGATCCTATCCTATATCAACATTTA
>LEFIH420-10|HM877025|MM11378|Elachista_OTU13
ACATTATATTTTATTTTTGGAATCTGAGCAGGATTAATTGGCACATCTTTAAGTTTATTAATTCGAGCAGAATTAGGTAATCCAGGATCATTAATTGGAAATGATCAAATTTACAATACAATTGTAACAGCACATGCTTTTATTATAATTTTTTTTATAGTTATACCTATTATAATTGGAGGATTTGGAAATTGATTAGTACCTTTAATATTAGGAGCCCCAGATATAGCTTTCCCCCGAATAAATAATATAAGATTTTGACTATTACCCCCTTCCCTTACTCTTCTAATTTTTAGAAGATTAGTAGAAAATGGAGCAGGAACTGGATGAACAGTTTACCCCCCACTTTCATCTAATATCGCCCATGGAGGAAGTTCAGTCGATTTAGCTATTTTTTCTTTACATTTAGCGGGAATTTCTTCTATTTTAGGAGCAATTAATTTTATTACCACTATTATTAATATACGACTTAATAATATAATATTTGATCAAATACCATTATTTGTTTGAGCCGTAGGAATTACAGCAATTTTATTATTATTATCTCTACCTGTTTTAGCAGGTGCTATTACTATATTATTAACTGATCGTAATTTAAATACATCATTTTTTGATCCTGCTGGAGGAGGAGATCCTATCCTATATCAACATTTA
>LEFIH408-10|HM877013|MM11366|Elachista_OTU13
ACATTATATTTTATTTTTGGAATCTGAGCAGGATTAATTGGCACATCTTTAAGTTTATTAATTCGAGCAGAATTAGGTAATCCAGGATCATTAATTGGAAATGATCAAATTTACAATACAATTGTAACAGCACATGCTTTTATTATAATTTTTTTTATAGTTATACCTATTATAATTGGAGGATTTGGAAATTGATTAGTACCTTTAATATTAGGAGCCCCAGATATAGCTTTCCCCCGAATAAATAATATAAGATTTTGACTATTACCCCCTTCCCTTACTCTTCTAATTTTTAGAAGATTAGTAGAAAATGGAGCAGGAACTGGATGAACAGTTTACCCCCCACTTTCATCTAATATCGCCCATGGAGGAAGTTCAGTCGATTTAGCTATTTTTTCTTTACATTTAGCGGGAATTTCTTCTATTTTAGGAGCAATTAATTTTATTACCACTATTATTAATATACGACTTAATAATATAATATTTGATCAAATACCATTATTTGTTTGAGCCGTAGGAATTACAGCAATTTTATTATTATTATCTCTACCTGTTTTAGCAGGTGCTATTACTATATTATTAACTGATCGTAATTTAAATACATCATTTTTTGATCCTGCTGGAGGAGGAGATCCTATCCTATATCAACATTTA
>LEFIH402-10|HM877007|MM11360|Elachista_OTU13
ACATTATATTTTATTTTTGGAATCTGAGCAGGATTAATTGGCACATCTTTAAGTTTATTAATTCGAGCAGAATTAGGTAATCCAGGATCATTAATTGGAAATGATCAAATTTACAATACAATTGTAACAGCACATGCTTTTATTATAATTTTTTTTATAGTTATACCTATTATAATTGGAGGATTTGGAAATTGATTAGTACCTTTAATATTAGGAGCCCCAGATATAGCTTTCCCCCGAATAAATAATATAAGATTTTGACTATTACCCCCTTCCCTTACTCTTCTAATTTTTAGAAGATTAGTAGAAAATGGAGCAGGAACTGGATGAACAGTTTACCCCCCACTTTCATCTAATATCGCCCATGGGGGAAGTTCAGTCGATTTAGCTATTTTTTCTTTACATTTAGCGGGAATTTCTTCTATTTTAGGAGCAATTAATTTTATTACCACTATTATTAATATACGACTTAATAATATAATATTTGATCAAATACCATTATTTGTTTGAGCCGTAGGAATTACAGCAATTTTATTATTATTATCCCTACCTGTTTTAGCAGGTGCTATTACTATATTATTAACTGATCGTAATTTAAATACATCATTTTTTGATCCTGCTGGAGGAGGAGATCCTATCCTATATCAACATTTA
>LEFIH072-10|HM876695|MM05578|Elachista_OTU13
ACATTATATTTTATTTTTGGAATCTGAGCAGGATTAATTGGCACATCTTTAAGTTTATTAATTCGAGCAGAATTAGGTAATCCAGGATCATTAATTGGAAATGATCAAATTTACAATACAATTGTAACAGCACATGCTTTTATTATAATTTTTTTTATAGTTATACCTATTATAATTGGAGGATTTGGAAATTGATTAGTACCTTTGATATTAGGAGCCCCAGATATAGCTTTCCCCCGAATAAATAATATAAGATTTTGACTATTACCCCCTTCCCTTACTCTTCTAATTTTTAGAAGATTAGTAGAAAATGGAGCAGGAACTGGATGAACAGTTTACCCCCCACTTTCATCTAATATCGCCCATGGAGGAAGTTCAGTCGATTTAGCTATTTTTTCTTTACATTTAGCGGGAATTTCTTCTATTTTAGGAGCAATTAATTTTATTACCACTATTATTAATATACGACTTAATAATATAATATTTGATCAAATACCATTATTTGTTTGAGCCGTAGGAATTACAGCAATTTTATTATTATTATCTCTACCTGTTTTAGCAGGTGCTATTACTATATTATTAACTGATCGTAATTTAAATACATCATTTTTTGATCCTGCTGGAGGAGGAGATCCTATCCTATATCAACATTTA
>LEFIH051-10|HM876679|MM05556|Elachista_OTU13
ACATTATATTTTATTTTTGGAATCTGAGCAGGATTAATTGGCACATCTTTAAGTTTATTAATTCGAGCAGAATTAGGTAATCCAGGATCATTAATTGGAAATGATCAAATTTACAATACAATTGTAACAGCACATGCTTTTATTATAATTTTTTTTATAGTTATACCTATTATAATTGGAGGATTTGGAAATTGATTAGTACCTTTAATATTAGGAGCCCCAGATATAGCTTTCCCCCGAATAAATAATATAAGATTTTGACTATTACCCCCTTCCCTTACTCTTCTAATTTTTAGAAGATTAGTAGAAAATGGAGCAGGAACTGGATGAACAGTTTACCCCCCACTTTCATCTAATATCGCCCATGGAGGAAGTTCAGTCGATTTAGCTATTTTTTCTTTACATTTAGCGGGAATTTCTTCTATTTTAGGAGCAATTAATTTTATTACCACTATTATTAATATACGACTTAATAATATAATATTTGATCAAATACCATTATTTGTTTGAGCCGTAGGAATTACAGCAATTTTATTATTATTATCTCTACCTGTTTTAGCAGGTGCTATTACTATATTATTAACTGATCGTAATTTAAATACATCATTTTTTGATCCTGCTGGAGGAGGAGATCCTATCCTATATCAACATTTA
>LEFIH050-10|HM876678|MM05555|Elachista_OTU13
ACATTATATTTTATTTTTGGAATCTGAGCAGGATTAATTGGCACATCTTTAAGTTTATTAATTCGAGCAGAATTAGGTAATCCAGGATCATTAATTGGAAATGATCAAATTTACAATACAATTGTAACAGCACATGCTTTTATTATAATTTTTTTTATAGTTATACCTATTATAATTGGAGGATTTGGAAATTGATTAGTACCTTTAATATTAGGAGCCCCAGATATAGCTTTCCCCCGAATAAATAATATAAGATTTTGACTATTACCCCCTTCCCTTACTCTTCTAATTTTTAGAAGATTAGTAGAAAATGGAGCAGGAACTGGATGAACAGTTTACCCCCCACTTTCATCTAATATCGCCCATGGAGGAAGTTCAGTCGATTTAGCTATTTTTTCTTTACATTTAGCGGGAATTTCTTCTATTTTAGGAGCAATTAATTTTATTACCACTATTATTAATATACGACTTAATAATATAATATTTGATCAAATACCATTATTTGTTTGAGCCGTAGGAATTACAGCAATTTTATTATTATTATCTCTACCTGTTTTAGCAGGTGCTATTACTATATTATTAACTGATCGTAATTTAAATACATCATTTTTTGATCCTGCTGGAGGAGGAGATCCTATCCTATATCAACATTTA
>LEFIH414-10|HM877019|MM11372|Elachista_OTU13
ACATTATATTTTATTTTTGGAATCTGAGCAGGATTAATTGGCACATCTTTAAGTTTATTAATTCGAGCAGAATTAGGTAATCCAGGATCATTAATTGGAAATGATCAAATTTACAATACAATTGTAACAGCACATGCTTTTATTATAATTTTTTTTATAGTTATACCTATTATAATTGGAGGATTTGGAAATTGATTAGTACCTTTAATATTAGGAGCCCCAGATATAGCTTTCCCCCGAATAAATAATATAAGATTTTGACTATTACCCCCTTCCCTTACTCTTCTAATTTTTAGAAGATTAGTAGAAAATGGAGCAGGAACTGGATGAACAGTTTACCCCCCACTTTCATCTAATATCGCCCATGGGGGAAGTTCAGTCGATTTAGCTATTTTTTCCTTACATTTAGCGGGAATTTCTTCTATTTTAGGAGCAATTAATTTTATTACCACTATTATTAATATACGACTTAATAATATAATATTTGATCAAATACCATTATTTGTTTGAGCCGTAGGAATTACAGCAATTTTATTATTATTATCTCTACCTGTTTTAGCAGGTGCTATTACTATATTATTAACTGATCGTAATTTAAATACATCATTTTTTGATCCTGCTGGAGGAGGAGATCCTATCCTATATCAACATTTA
>LEFII369-11|MM20519|Elachista_OTU13
------------------------------------------------------------------------------------------------------------------------------------------------------------------------------------------------------------------------------------------------------------AGATTTTGACTATTACCCCCTTCCCTTACTCTTCTAATTTTTAGAAGATTAGTAGAAAATGGAGCAGGAACTGGATGAACAGTTTACCCCCCACTTTCATCTAATATCGCCCATGGGGGAAGTTCAGTCGATTTAGCTATTTTTTCTTTACATTTAGCGGGAATTTCTTCTATTTTAGGAGCAATTAATTTTATTACCACTATTATTAATATACGACTTAATAATATAATATTTGATCAAATACCATTATTTGTTTGAGCCGTAGGAATTACAGCAATTTTATTATTATTATCCCTACCTGTTTTAGCAGGTGCTATTACTATATTATTAACTGATCGTAATTTAAATACATCATTTTTTGATCCTGCTGGAGGAGGAGATCCTATCCTATATCAACATTTA
>LEFII357-11|MM20507|Elachista_OTU13
------------------------------------------------------------------------------------------------------------------------------------------------------------------------------------------------------------------------------------------------------------AGATTTTGACTATTACCCCCTTCCCTTACTCTTCTAATTTTTAGAAGATTAGTAGAAAATGGAGCAGGAACTGGATGAACAGTTTACCCCCCACTTTCATCTAATATCGCCCATGGAGGGAGTTCAATCGATTTAGCTATTTTTTCTTTACATTTAGCGGGAATTTCTTCTATTTTAGGAGCAATTAATTTTATTACCACTATTATTAATATACGACTTAATAATATAATATTTGATCAAATACCATTATTTGTTTGAGCCGTAGGAATTACAGCAATTTTATTATTATTATCTCTACCTGTTTTAGCAGGTGCTATTACTATATTATTAACTGATCGTAATTTAAATACATCATTTTTTGATCCTGCTGGAGGAGGAGATCCTATCCTATATCAACATTTA
>LEFIH407-10|HM877012|MM11365|Elachista_OTU13
ACATTATATTTTATTTTTGGAATCTGAGCAGGATTAATTGGCACATCTTTAAGTTTATTAATTCGAGCAGAATTAGGTAATCCAGGATCATTAATTGGAAATGATCAAATTTACAATACAATTGTAACAGCACATGCTTTTATTATAATTTTTTTTATAGTTATACCTATTATAATTGGAGGATTTGGAAATTGATTAGTACCTTTAATATTAGGAGCCCCAGATATAGCTTTCCCCCGAATAAATAATATAAGATTTTGACTATTACCCCCTTCCCTTACTCTTCTAATTTTTAGAAGATTAGTAGAAAATGGAGCAGGAACTGGATGAACAGTTTACCCCCCACTTTCATCTAATATCGCCCATGGAGGAAGTTCAGTCGATTTAGCTATTTTTTCTTTACATTTAGCGGGAATTTCTTCTATTTTAGGAGCAATTAATTTTATTACCACTATTATTAATATACGACTTAATAATATAATATTTGATCAAATACCATTATTTGTTTGAGCCGTAGGAATTACAGCAATTTTATTATTATTATCTCTACCTGTTTTAGCAGGTGCTATTACTATATTATTAACTGATCGTAATTTAAATACATCATTTTTTGATCCTGCTGGAGGAGGAGATCCTATCCTATATCAACATTTA
>LEFIH398-10|HM877003|MM11356|Elachista_OTU13
ACATTATATTTTATTTTTGGAATCTGAGCAGGATTAATTGGCACATCTTTAAGTTTATTAATTCGAGCAGAATTAGGTAATCCAGGATCATTAATTGGAAATGATCAAATTTACAATACAATTGTAACAGCACATGCTTTTATTATAATTTTTTTTATAGTTATACCTATTATAATTGGAGGATTTGGAAATTGATTAGTACCTTTAATATTAGGAGCCCCAGATATAGCTTTCCCCCGAATAAATAATATAAGATTTTGACTATTACCCCCTTCCCTTACTCTTCTAATTTTTAGAAGATTAGTAGAAAATGGAGCAGGAACTGGATGAACAGTTTACCCCCCACTTTCATCTAATATCGCCCATGGAGGAAGTTCAGTCGATTTAGCTATTTTTTCTTTACATTTAGCGGGAATTTCTTCTATTTTAGGAGCAATTAATTTTATTACCACTATTATTAATATACGACTTAATAATATAATATTTGATCAAATACCATTATTTGTTTGAGCCGTAGGAATTACAGCAATTTTATTATTATTATCTCTACCTGTTTTAGCAGGTGCTATTACTATATTATTAACTGATCGTAATTTAAATACATCATTTTTTGATCCTGCTGGAGGAGGAGATCCTATCCTATATCAACATTTA
>ELACA1122-11|MM20875|Elachista_OTU13
ACATTATATTTTATTTTTGGAATCTGAGCAGGATTAATTGGCACATCTTTAAGTTTATTAATTCGAGCAGAATTAGGTAATCCAGGATCATTAATTGGAAATGATCAAATTTACAATACAATTGTAACAGCACATGCTTTTATTATAATTTTTTTTATAGTTATACCTATTATAATTGGAGGATTTGGAAATTGATTAGTACCTTTAATATTAGGAGCCCCAGATATAGCTTTCCCCCGAATAAATAATATAAGATTTTGACTATTACCCCCTTCCCTTACTCTTCTAATTTTTAGAAGATTAGTAGAAAATGGAGCAGGAACTGGATGAACAGTTTACCCCCCACTTTCATCTAATATCGCCCATGGAGGAAGTTCAGTCGATTTAGCTATTTTTTCTTTACATTTAGCGGGAATTTCTTCTATTTTAGGAGCAATTAATTTTATTACCACTATTATTAATATACGACTTAATAATATAATATTTGATCAAATACCATTATTTGTTTGAGCCGTAGGAATTACAGCAATTTTATTATTATTATCTCTACCTGTTTTAGCAGGTGCTATTACTATATTATTAACTGATCGTAATTTAAATACATCATTTTTTGATCCTGCTGGAGGAGGAGATCCTATCCTATATCAACATTTA
>ELACA571-10|JF847598|MM15301|Elachista_OTU14
ACATTATATTTTATTTTTGGAATCTGAGCAGGATTAGTTGGTACATCTTTAAGATTATTAATTCGAGCAGAATTAGGTAACCCCGGATCATTAATCGGAAATGATCAAATTTATAATACAATTGTAACAGCACATGCTTTTATTATAATTTTTTTTATAGTTATACCTATTATAATTGGAGGATTCGGAAATTGATTAGTACCTTTAATATTAGGGGCCCCAGATATAGCTTTCCCCCGAATAAATAACATAAGATTTTGACTATTACCTCCCTCCCTCACTCTTTTAATTTTTAGAAGATTAGTAGAAACCGGAGCAGGAACTGGATGAACAGTTTACCCCCCACTTTCATCTAACATTGCCCATAGAGGAAGTTCAGTCGATTTAGCTATTTTTTCCCTTCATTTAGCCGGAATTTCCTCTATTTTAGGAGCAATTAACTTTATTACAACTATTATTAATATACGACTTAATAATATAATATTTGATCAAATACCATTATTTGTTTGAGCTGTAGGAATTACAGCAATTTTATTATTATTATCTTTACCGGTTTTAGCAGGTGCTATTACTATATTATTAACTGATCGTAATTTAAATACATCCTTTTTCGATCCCGCAGGAGGAGGAGATCCTATTTTATATCAACACTTA
>LEFIH065-10|HM876692|MM05570|Elachista_OTU14
ACATTATATTTTATTTTTGGAATCTGAGCAGGATTAGTTGGTACATCTTTAAGATTATTAATTCGAGCAGAATTAGGTAACCCCGGATCATTAATCGGAAATGATCAAATTTATAATACAATTGTAACAGCACATGCTTTTATTATAATTTTTTTTATAGTTATACCTATTATAATTGGAGGATTCGGAAATTGATTAGTACCTTTAATATTAGGGGCCCCAGATATAGCTTTCCCCCGAATAAATAACATAAGATTTTGACTATTACCTCCCTCCCTCACTCTTTTAATTTTTAGAAGATTAGTAGAAACCGGAGCAGGAACTGGATGAACAGTTTACCCCCCACTTTCATCTAACATTGCCCATAGAGGAAGTTCAGTCGATTTAGCTATTTTTTCCCTTCATTTAGCCGGAATTTCCTCTATTTTAGGAGCAATTAACTTTATTACAACTATTATTAATATACGACTTAATAATATAATATTTGATCAAATACCATTATTTGTTTGAGCTGTAGGAATTACAGCAATTTTATTATTATTATCTTTACCGGTTTTAGCAGGTGCTATTACTATATTATTAACTGATCGTAATTTAAATACATCCTTTTTCGACCCCGCAGGAGGAGGAGATCCTATTTTATATCAACACTTA
>LEFIH090-10|HM876711|MM05596|Elachista_OTU14
ACATTATATTTTATTTTTGGAATCTGAGCAGGATTAGTTGGTACATCTTTAAGATTATTAATTCGAGCAGAATTAGGTAACCCCGGATCATTAATCGGAAATGATCAAATTTATAATACAATTGTAACAGCACATGCTTTTATTATAATTTTTTTTATAGTTATACCTATTATAATTGGAGGATTCGGAAATTGATTAGTACCTTTAATATTAGGGGCCCCAGATATAGCTTTCCCCCGAATAAATAACATAAGATTTTGACTATTACCTCCCTCCCTCACTCTTTTAATTTTTAGAAGATTAGTAGAAACCGGAGCAGGAACTGGATGAACAGTTTACCCCCCACTTTCATCTAACATTGCCCATAGAGGAAGTTCAGTCGATTTAGCTATTTTTTCCCTTCATTTAGCCGGAATTTCCTCTATTTTAGGAGCAATTAACTTTATTACAACTATTATTAATATACGACTTAATAATATAATATTTGATCAAATACCATTATTTGTTTGAGCTGTAGGAATTACAGCAATTTTATTATTATTATCTTTACCGGTTTTAGCAGGTGCTATTACTATATTATTAACTGATCGTAATTTAAATACATCCTTTTTCGACCCCGCAGGAGGAGGAGATCCTATTTTATATCAACACTTA
>ELACA339-10|JF847454|MM16254|Elachista_OTU14
ACATTATATTTTATTTTTGGAATCTGAGCAGGATTAGTTGGTACATCTTTAAGATTATTAATTCGAGCAGAATTAGGTAACCCCGGATCATTAATCGGAAATGATCAAATTTATAATACAATTGTAACAGCACATGCTTTTATTATAATTTTTTTTATAGTTATACCTATTATAATTGGAGGATTCGGAAATTGATTAGTACCTTTAATATTAGGGGCCCCAGATATAGCTTTCCCCCGAATAAATAACATAAGATTTTGACTATTACCCCCCTCCCTCACTCTTTTAATTTTTAGAAGATTAGTAGAAACCGGAGCAGGAACTGGATGAACAGTTTACCCCCCACTTTCATCTAACATTGCCCATAGAGGAAGTTCAGTCGATTTAGCTATTTTTTCCCTTCATTTAGCCGGAATTTCCTCTATTTTAGGAGCAATTAACTTTATTACAACTATTATTAATATACGACTTAATAATATAATATTTGATCAAATACCATTATTTGTTTGAGCTGTAGGAATTACAGCAATTTTATTATTATTATCTTTACCGGTTTTAGCAGGTGCTATTACTATATTATTAACTGATCGTAATTTAAATACATCCTTTTTCGACCCCGCAGGAGGAGGAGATCCTATTTTATATCAACACTTA
>LEFIH449-10|HM877046|MM11407|Elachista_OTU14
ACATTATATTTTATTTTTGGAATCTGAGCAGGATTAGTTGGTACATCTTTAAGATTATTAATTCGAGCAGAATTAGGTAACCCCGGATCATTAATCGGAAATGATCAAATTTATAATACAATTGTAACAGCACATGCTTTTATTATAATTTTTTTTATAGTTATACCTATTATAATTGGAGGATTCGGAAATTGATTAGTACCTTTAATATTAGGGGCCCCAGATATAGCTTTCCCCCGAATAAATAACATAAGATTTTGACTATTACCCCCCTCCCTCACTCTTTTAATTTTTAGAAGATTAGTAGAAACCGGAGCAGGAACTGGATGAACAGTTTACCCCCCACTTTCATCTAACATTGCCCATAGAGGAAGTTCAGTCGATTTAGCTATTTTTTCCCTTCATTTAGCCGGAATTTCCTCTATTTTAGGAGCAATTAACTTTATTACAACTATTATTAATATACGACTTAATAATATAATATTTGATCAAATACCATTATTTGTTTGAGCTGTAGGAATTACAGCAATTTTATTATTATTATCTTTACCGGTTTTAGCAGGTGCTATTACTATATTATTAACTGATCGTAATTTAAATACATCCTTTTTCGACCCCGCAGGAGGAGGAGATCCTATTTTATATCAACACTTA
>ELACA179-10|MM16379|Elachista_OTU14
ACATTATATTTTATTTTTGGAATCTGAGCAGGATTAGTTGGTACATCTTTAAGATTATTAATTCGAGCAGAATTAGGTAACCCCGGATCATTAATCGGAAATGATCAAATTTATAATACAATTGTAACAGCACATGCTTTTATTATAATTTTTTTTATAGTTATACCTATTATAATTGGAGGATTCGGAAATTGATTAGTACCTTTAATATTAGGGGCCCCAGATATAGCTTTCCCCCGAATAAATAACATAAGATTTTGACTATTACCTCCCTCCCTCACTCTTTTAATTTTTAGAAGATTAGTAGAAACCGGAGCAGGAACTGGATGAACAGTTTACCCCCCACTTTCATCTAACATTGCCCATAGAGGAAGTTCAGTCGATTTAGCTATTTTTTCCCTTCATTTAGCCGGAATTTCCTCTATTTTAGGAGCAATTAACTTTATTACAACTATTATTAATATACGACTTAATAATATAATATTTGATCAAATACCATTATTTGTTTGAGCTGTAGGAATTACAGCAATTTTATTATTATTATCTTTACCGGTTTTAGCAGGTGCTATTACTATATTATTAACTGATCGTAATTTAAATACATCCTTTTTCGACCCCGCAGGAGGAGGAGATCCTATTTTATATCAACACTTA
>ELACA574-10|JF847601|MM15304|Elachista_OTU14
ACATTATATTTTATTTTTGGAATCTGAGCAGGATTAGTTGGTACATCTTTAAGATTATTAATTCGAGCAGAATTAGGTAACCCCGGATCATTAATCGGAAATGATCAAATTTATAATACAATTGTAACAGCACATGCTTTTATTATAATTTTTTTTATAGTTATACCTATTATAATTGGAGGATTCGGAAATTGATTAGTACCTTTAATATTAGGGGCCCCAGATATAGCTTTCCCCCGAATAAATAACATAAGATTTTGACTATTACCTCCCTCCCTCACTCTTTTAATTTTTAGAAGATTAGTAGAAACCGGAGCAGGAACTGGATGAACAGTTTACCCCCCACTTTCATCTAACATTGCCCATAGAGGAAGTTCAGTCGATTTAGCTATTTTTTCCCTTCATTTAGCCGGAATTTCCTCTATTTTAGGAGCAATTAACTTTATTACAACTATTATTAATATACGACTTAATAATATAATATTTGATCAAATACCATTATTTGTTTGAGCTGTAGGAATTACAGCAATTTTATTATTATTATCTTTACCGGTTTTAGCAGGTGCTATTACTATATTATTAACTGATCGTAATTTAAATACATCCTTTTTCGACCCCGCAGGAGGAGGAGATCCTATTTTATATCAACACTTA
>ELACA573-10|JF847600|MM15303|Elachista_OTU14
ACATTATATTTTATTTTTGGAATCTGAGCAGGATTAGTTGGTACATCTTTAAGATTATTAATTCGAGCAGAATTAGGTAACCCCGGATCATTAATCGGAAATGATCAAATTTATAATACAATTGTAACAGCACATGCTTTTATTATAATTTTTTTTATAGTTATACCTATTATAATTGGAGGATTCGGAAATTGATTAGTACCTTTAATATTAGGGGCCCCAGATATAGCTTTCCCCCGAATAAATAACATAAGATTTTGACTATTACCTCCCTCCCTCACTCTTTTAATTTTTAGAAGATTAGTAGAAACCGGAGCAGGAACTGGATGAACAGTTTACCCCCCACTTTCATCTAACATTGCCCATAGAGGAAGTTCAGTCGATTTAGCTATTTTTTCCCTTCATTTAGCCGGAATTTCCTCTATTTTAGGAGCAATTAACTTTATTACAACTATTATTAATATACGACTTAATAATATAATATTTGATCAAATACCATTATTTGTTTGAGCTGTAGGAATTACAGCAATTTTATTATTATTATCTTTACCGGTTTTAGCAGGTGCTATTACTATATTATTAACTGATCGTAATTTAAATACATCCTTTTTCGACCCCGCAGGAGGAGGAGATCCTATTTTATATCAACACTTA
>ELACA572-10|JF847599|MM15302|Elachista_OTU14
ACATTATATTTTATTTTTGGAATCTGAGCAGGATTAGTTGGTACATCTTTAAGATTATTAATTCGAGCAGAATTAGGTAACCCCGGATCATTAATCGGAAATGATCAAATTTATAATACAATTGTAACAGCACATGCTTTTATTATAATTTTTTTTATAGTTATACCTATTATAATTGGAGGATTCGGAAATTGATTAGTACCTTTAATATTAGGGGCCCCAGATATAGCTTTCCCCCGAATAAATAACATAAGATTTTGACTATTACCTCCCTCCCTCACTCTTTTAATTTTTAGAAGATTAGTAGAAACCGGAGCAGGAACTGGATGAACAGTTTACCCCCCACTTTCATCTAACATTGCCCATAGAGGAAGTTCAGTCGATTTAGCTATTTTTTCCCTTCATTTAGCCGGAATTTCCTCTATTTTAGGAGCAATTAACTTTATTACAACTATTATTAATATACGACTTAATAATATAATATTTGATCAAATACCATTATTTGTTTGAGCTGTAGGAATTACAGCAATTTTATTATTATTATCTTTACCGGTTTTAGCAGGTGCTATTACTATATTATTAACTGATCGTAATTTAAATACATCCTTTTTCGACCCCGCAGGAGGAGGAGATCCTATTTTATATCAACACTTA
>LEFIH448-10|HM877045|MM11406|Elachista_OTU14
ACATTATATTTTATTTTTGGAATCTGAGCAGGATTAGTTGGTACATCTTTAAGATTATTAATTCGAGCAGAATTAGGTAACCCCGGATCATTAATCGGAAATGATCAAATTTATAATACAATTGTAACAGCACATGCTTTTATTATAATTTTTTTTATAGTTATACCTATTATAATTGGAGGATTCGGAAATTGATTAGTACCTTTAATATTAGGGGCCCCAGATATAGCTTTCCCCCGAATAAATAACATAAGATTTTGACTATTACCCCCCTCCCTCACTCTTTTAATTTTTAGAAGATTAGTAGAAACCGGAGCAGGAACTGGATGAACAGTTTACCCCCCACTTTCATCTAACATTGCCCATAGAGGAAGTTCAGTCGATTTAGCTATTTTTTCCCTTCATTTAGCCGGAATTTCCTCTATTTTAGGAGCAATTAACTTTATTACAACTATTATTAATATACGACTTAATAATATAATATTTGATCAAATACCATTATTTGTTTGAGCTGTAGGAATTACAGCAATTTTATTATTATTATCTTTACCGGTTTTAGCAGGTGCTATTACTATATTATTAACTGATCGTAATTTAAATACATCCTTTTTCGACCCC------------------------------------
>ELACA1293-12|MM21356|Elachista_OTU8
ACATTATATTTTATTTTTGGAATTTGAGCAGGATTAGTTGGGACATCATTAAGATTATTAATTCGAGCAGAATTAGGTAACCCTGGATCATTAATTGGAAATGATCAAATTTATAATACAATTGTAACAGCCCACGCTTTTATCATAATTTTTTTTATAGTTATACCTATTATAATTGGAGGATTCGGAAATTGATTAGTACCTTTAATATTAGGAGCTCCAGATATAGCTTTCCCCCGGATAAATAATATAAGATTTTGATTGTTACCTCCCTCTCTTACTCTTCTAATTTTTAGAAGACTAGTAGAAAATGGAGCAGGAACTGGATGAACAGTTTACCCCCCACTTTCATCTAATATTGCCCATGGAGGAAGTTCAGTCGACTTAGCTATTTTTTCTTTACATTTAGCCGGAATTTCTTCTATTTTAGGTGCAATCAATTTCATCACCACTATTATTAATATACGACTTAACAATATAATATTTGATCAAATACCATTATTTGTTTGAGCTGTAGGAATTACAGCAGTTTTATTATTATTATCTTTACCTGTTTTAGCAGGNGCTATCACTATATTATTAACTGATCGTAACTTAAATACATCATTTTTTGACCCCGCAGGAGGTGGAGATCCCATTTTATACCAACATTTA
>LEEUA449-11|JN267135|MM19857|Elachista_OTU8
ACATTATATTTTATTTTTGGAATTTGAGCAGGATTAGTTGGGACATCATTAAGATTATTAATTCGAGCAGAATTAGGTAACCCTGGATCATTAATTGGAAATGATCAAATTTATAATACAATTGTAACAGCCCACGCTTTTATCATAATTTTTTTTATAGTTATACCTATTATAATTGGAGGATTCGGAAATTGATTAGTACCTTTAATATTAGGAGCCCCAGATATAGCTTTCCCCCGGATAAATAATATAAGATTTTGATTGTTACCTCCCTCTCTTACTCTTCTAATTTTTAGAAGACTAGTAGAAAATGGAGCAGGAACTGGATGAACAGTTTACCCCCCACTTTCATCTAATATTGCCCATGGAGGAAGTTCAGTCGATTTAGCTATTTTTTCTTTACATTTAGCCGGAATTTCTTCTATTTTAGGTGCAATCAATTTCATCACCACTATTATTAATATACGACTTAACAATATAATATTTGATCAAATACCATTATTTGTTTGAGCTGTAGGAATTACAGCAGTTTTATTATTATTATCTTTACCTGTTTTAGCAGGTGCTATCACTATATTATTAACTGATCGTAACTTAAATACATCATTTTTTGACCCC------------------------------------
>COEUA053-11|MM20223|Elachista_OTU8
ACATTATATTTTATTTTTGGAATTTGAGCAGGATTAGTTGGGACATCATTAAGATTATTAATTCGAGCAGAATTAGGTAACCCTGGATCATTAATTGGAAATGATCAAATTTATAATACAATTGTAACAGCCCACGCTTTTATCATAATTTTTTTTATAGTTATACCTATTATAATTGGAGGATTCGGAAATTGATTAGTACCTTTAATATTAGGAGCCCCAGATATAGCTTTCCCCCGGATAAATAATATAAGATTTTGATTGTTACCTCCCTCTCTTACTCTTCTAATTTTTAGAAGACTAGTAGAAAATGGAGCAGGAACTGGATGAACAGTTTACCCCCCACTTTCATCTAATATTGCCCATGGAGGAAGTTCAGTCGATTTAGCTATTTTTTCTTTACATTTAGCCGGAATTTCTTCTATTTTAGGTGCAATCAATTTCATCACCACTATTATTAATATACGACTTAACAATATAATATTTGATCAAATACCATTATTTGTTTGAGCTGTAGGAATTACAGCAGTTTTATTATTATTATCTTTACCTGTTTTAGCAGGTGCTATCACTATATTATTAACTGATCGTAACTTAAATACATCATTTTTTGACCCCGCAGGGGGGGGAGACCCCATTTTATACCAACATTTA
>LEFIH424-10|HM877029|MM11382|Elachista_OTU8
ACATTATATTTTATTTTTGGAATTTGAGCAGGATTAGTTGGGACATCATTAAGATTATTAATTCGAGCAGAATTAGGTAACCCTGGATCATTAATTGGAAATGATCAAATTTATAATACAATTGTAACAGCCCACGCTTTTATCATAATTTTTTTTATAGTTATACCTATTATAATTGGAGGATTCGGAAATTGATTAGTACCTTTAATATTAGGAGCCCCAGATATAGCTTTTCCCCGGATAAATAATATAAGATTTTGATTGTTACCTCCCTCTCTTACTCTTCTAATTTTTAGAAGACTAGTAGAAAATGGAGCAGGAACTGGATGAACAGTTTACCCCCCACTTTCATCTAATATTGCCCATGGAGGAAGTTCAGTCGATTTAGCTATTTTTTCTTTACATTTAGCCGGAATTTCTTCTATTTTAGGTGCAATCAATTTCATCACCACTATTATTAATATACGACTTAACAATATAATATTTGATCAAATACCATTATTTGTTTGAGCTGTAGGAATTACAGCAGTTTTATTATTATTATCTTTACCTGTTTTAGCAGGTGCTATCACTATATTATTAACTGATCGTAACTTAAATACATCATTTTTTGACCCCGCAGGGGGTGGAGACCCCATTTTATACCAACATTTA
>LEFIH425-10|HM877030|MM11383|Elachista_OTU8
ACATTATATTTTATTTTTGGAATTTGAGCAGGATTAGTTGGGACATCATTAAGATTATTAATTCGAGCAGAATTAGGTAACCCTGGATCATTAATTGGAAATGATCAAATTTATAATACAATTGTAACAGCCCACGCTTTTATCATAATTTTTTTTATAGTTATACCTATTATAATTGGAGGATTCGGAAATTGATTAGTACCTTTAATATTAGGAGCTCCAGATATAGCTTTCCCCCGGATAAATAATATAAGATTTTGATTGTTACCTCCCTCTCTTACTCTTCTAATTTTTAGAAGACTAGTAGAAAATGGAGCAGGAACTGGATGAACAGTTTACCCCCCACTTTCATCTAATATTGCCCATGGAGGAAGTTCAGTCGATTTAGCTATTTTTTCTTTACATTTAGCCGGAATTTCTTCTATTTTAGGTGCAATCAATTTCATCACCACTATTATTAATATACGACTTAACAATATAATATTTGATCAAATACCATTATTTGTTTGAGCTGTAGGAATTACAGCAGTTTTATTATTATTATCTTTACCTGTTTTAGCAGGTGCTATCACTATATTATTAACTGATCGTAACTTAAATACATCATTTTTTGACCCCGCAGGGGGTGGAGACCCCATTTTATACCAACATTTA
>LEFIH392-10|HM876998|MM11350|Elachista_OTU8
ACATTATATTTTATTTTTGGAATTTGAGCAGGATTAGTTGGGACATCATTAAGATTATTAATTCGAGCAGAATTAGGTAACCCTGGATCATTAATTGGAAATGATCAAATTTATAATACAATTGTAACAGCCCACGCTTTTATCATAATTTTTTTTATAGTTATACCTATTATAATTGGAGGATTCGGAAATTGATTAGTACCTTTAATATTAGGAGCCCCAGATATAGCTTTCCCCCGGATAAATAATATAAGATTTTGATTGTTACCTCCCTCTCTTACTCTTCTAATTTTTAGAAGACTAGTAGAAAATGGAGCAGGAACTGGATGAACAGTTTACCCCCCACTTTCATCTAATATTGCCCATGGAGGAAGTTCAGTCGATTTAGCTATTTTTTCTTTACATTTAGCCGGAATTTCTTCTATTTTAGGTGCAATCAATTTCATCACCACTATTATTAATATACGACTTAACAATATAATATTTGATCAAATACCATTATTTGTTTGAGCTGTAGGAATTACAGCAGTTTTATTATTATTATCTTTACCTGTTTTAGCAGGTGCTATCACTATATTATTAACTGATCGTAACTTAAATACATCATTTTTTGACCCCGCAGGGGGTGGAGACCCCATTTTATACCAACATTTA
>LEFIH422-10|HM877027|MM11380|Elachista_OTU8
ACATTATATTTTATTTTTGGAATTTGAGCAGGATTAGTTGGGACATCATTAAGATTATTAATTCGAGCAGAATTAGGTAACCCTGGATCATTAATTGGAAATGATCAAATTTATAATACAATTGTAACAGCCCACGCTTTTATCATAATTTTTTTTATAGTTATACCTATTATAATTGGAGGATTCGGAAATTGATTAGTACCTTTAATATTAGGAGCCCCAGATATAGCTTTCCCCCGGATAAATAATATAAGATTTTGATTGTTACCTCCCTCTCTTACTCTTCTAATTTTTAGAAGACTAGTAGAAAATGGAGCAGGAACTGGATGAACAGTTTACCCCCCACTTTCATCTAATATTGCCCATGGAGGAAGTTCAGTCGATTTAGCTATTTTTTCTTTACATTTAGCCGGAATTTCTTCTATTTTAGGTGCAATCAATTTCATCACCACTATTATTAATATACGACTTAACAATATAATATTTGATCAAATACCATTATTTGTTTGAGCTGTAGGAATTACAGCAGTTTTATTATTATTATCTTTACCTGTTTTAGCAGGTGCTATCACTATATTATTAACTGATCGTAACTTAAATACATCATTTTTTGACCCCGCAGGGGGTGGAGACCCCATTTTATACCAACATTTA
>LEFIH393-10|HM876999|MM11351|Elachista_OTU8
ACATTATATTTTATTTTTGGAATTTGAGCAGGATTAGTTGGGACATCATTAAGATTATTAATTCGAGCAGAATTAGGTAACCCTGGATCATTAATTGGAAATGATCAAATTTATAATACAATTGTAACAGCCCACGCTTTTATCATAATTTTTTTTATAGTTATACCTATTATAATTGGAGGATTCGGAAATTGATTAGTACCTTTAATATTAGGAGCCCCAGATATAGCTTTCCCCCGGATAAATAATATAAGATTTTGATTGTTACCTCCCTCTCTTACTCTTCTAATTTTTAGAAGACTAGTAGAAAATGGAGCAGGAACTGGATGAACAGTTTACCCCCCACTTTCATCTAATATTGCCCATGGAGGAAGTTCAGTCGATTTAGCTATTTTTTCTTTACATTTAGCCGGAATTTCTTCTATTTTAGGTGCAATCAATTTCATCACCACTATTATTAATATACGACTTAACAATATAATATTTGATCAAATACCATTATTTGTTTGAGCTGTAGGAATTACAGCAGTTTTATTATTATTATCTTTACCTGTTTTAGCAGGTGCTATCACTATATTATTAACTGATCGTAACTTAAATACATCATTTTTTGACCCCGCAGGGGGTGGAGACCCCATTTTATACCAACATTTA
>LEFIH421-10|HM877026|MM11379|Elachista_OTU8
ACATTATATTTTATTTTTGGAATTTGAGCAGGATTAGTTGGGACATCATTAAGATTATTAATTCGAGCAGAATTAGGTAACCCTGGATCATTAATTGGAAATGATCAAATTTATAATACAATTGTAACAGCCCACGCTTTTATCATAATTTTTTTTATAGTTATACCTATTATAATTGGAGGATTCGGAAATTGATTAGTACCTTTAATATTAGGAGCCCCAGATATAGCTTTCCCCCGGATAAATAATATAAGATTTTGATTGTTACCTCCCTCTCTTACTCTTCTAATTTTTAGAAGACTAGTAGAAAATGGAGCAGGAACTGGATGAACAGTTTACCCCCCACTTTCATCTAATATTGCCCATGGAGGAAGTTCAGTCGATTTAGCTATTTTTTCTTTACATTTAGCCGGAATTTCTTCTATTTTAGGTGCAATCAATTTCATCACCACTATTATTAATATACGACTTAACAATATAATATTTGATCAAATACCATTATTTGTTTGAGCTGTAGGAATTACAGCAGTTTTATTATTATTATCTTTACCTGTTTTAGCAGGTGCTATCACTATATTATTAACTGATCGTAACTTAAATACATCATTTTTTGACCCCGCAGGGGGTGGAGACCCCATTTTATACCAACATTTA
>LEFIH423-10|HM877028|MM11381|Elachista_OTU8
ACATTATATTTTATTTTTGGAATTTGAGCAGGATTAGTTGGGACATCATTAAGATTATTAATTCGAGCAGAATTAGGTAACCCTGGATCATTAATTGGAAATGATCAAATTTATAATACAATTGTAACAGCCCACGCTTTTATCATAATTTTTTTTATAGTTATACCTATTATAATTGGAGGATTCGGAAATTGATTAGTACCTTTAATATTAGGAGCCCCAGATATAGCTTTCCCCCGGATAAATAATATAAGATTTTGATTGTTACCTCCCTCTCTTACTCTTCTAATTTTTAGAAGACTAGTAGAAAATGGAGCAGGAACTGGATGAACAGTTTACCCCCCACTTTCATCTAATATTGCCCATGGAGGAAGTTCAGTCGATTTAGCTATTTTTTCTTTACATTTAGCCGGAATTTCTTCTATTTTAGGTGCAATCAATTTCATCACCACTATTATTAATATACGACTTAACAATATAATATTTGATCAAATACCATTATTTGTTTGAGCTGTAGGAATTACAGCAGTTTTATTATTATTATCTTTACCTGTTTTAGCAGGTGCTATCACTATATTATTAACTGATCGTAACTTAAATACATCATTTTTTGACCCCGCAGGGGGTGGAGACCCCATTTTATACCAACATTTA
>ELACA1232-11|MM16995|Elachista_OTU8
ACATTATATTTTATTTTTGGAATTTGAGCAGGATTAGTTGGGACATCATTAAGATTATTAATTCGAGCAGAATTAGGTAACCCTGGATCATTAATTGGAAATGATCAAATTTATAATACAATTGTAACAGCCCACGCTTTTATCATAATTTTTTTTATAGTTATACCTATTATAATTGGAGGATTCGGAAATTGATTAGTACCTTTAATATTAGGAGCTCCAGATATAGCTTTCCCCCGGATAAATAATATAAGATTTTGATTGTTACCTCCCTCTCTTACTCTTCTAATTTTTAGAAGACTAGTAGAAAATGGAGCAGGAACTGGATGAACAGTTTACCCCCCACTTTCATCTAATATTGCCCATGGAGGAAGTTCAGTCGATTTAGCTATTTTTTCTTTACATTTAGCCGGAATTTCTTCTATTTTAGGTGCAATCAATTTCATCACCACTATTATTAATATACGACTTAACAATATAATATTTGATCAAATACCATTATTTGTTTGAGCTGTAGGAATTACAGCAGTTTTATTATTATTATCTTTACCTGTTTTAGCAGGTGCTATCACTATATTATTAACTGATCGTAACTTAAATACATCATTTTTTGACCCCGCAGGGGGTGGAGACCCCATTTTATACCAACATTTA
>ELACA1316-12|MM21379|Elachista_OTU8
ACATTATATTTTATTTTTGGAATTTGAGCAGGATTAGTTGGGACATCATTAAGATTATTAATTCGAGCAGAATTAGGTAACCCTGGATCATTAATTGGAAATGATCAAATTTATAATACAATTGTAACAGCCCACGCTTTTATCATAATTTTTTTTATAGTTATACCTATTATAATTGGAGGATTCGGAAATTGATTAGTACCTTTAATATTAGGAGCTCCAGATATAGCTTTCCCCCGGATAAATAATATAAGATTTTGATTGTTACCTCCCTCTCTTACTCTTCTAATTTTTAGAAGACTAGTAGAAAATGGAGCAGGAACTGGATGAACAGTTTACCCCCCACTTTCATCTAATATTGCCCATGGAGGAAGTTCAGTCGATTTAGCTATTTTTTCTTTACATTTAGCCGGAATTTCTTCTATTTTAGGTGCAATCAATTTCATCACCACTATTATTAATATACGACTTAACAATATAATATTTGATCAAATACCATTATTTGTTTGAGCTGTAGGAATTACAGCAGTTTTATTATTATTATCTTTACCTGTTTTAGCAGGTGCTATCACTATATTATTAACTGATCGTAACTTAAATACATCATTTTTTGACCCCGCAGGGGGTGGAGACCCCATTTTATACCAACATTTA
>ELACA1230-11|MM16993|Elachista_OTU2
ACATTATATTTTATTTTTGGAATTTGAGCAGGAATATTAGGAACTTCTTTAAGATTATTAATTCGAGCTGAATTAGGAAATCCTGGATCATTAATTGGGAATGATCAAATTTATAATACAATTGTAACAGCACATGCTTTCATTATAATTTTCTTTATAGTTATACCAATTATAATTGGTGGATTTGGAAATTGATTAGTCCCATTAATATTAGGAGCCCCTGATATAGCTTTCCCCCGAATAAATAATATAAGATTTTGATTATTACCCCCTTCTTTAACCCTTTTAATCTTTAGAAGATTAGTAGAAAATGGAGCTGGAACTGGATGAACTGTGTACCCCCCACTTTCATCTAATATTGCCCATAGAGGAAGTTCAGTTGATCTGGCTATTTTTTCATTACATTTAGCAGGAATTTCTTCTATTCTAGGAGCAATTAATTTTATTACTACAATTATTAACATACGACTTAATAATATATTTTTTGATCAAATACCTTTATTTGTTTGAGCTGTAGGAATTACAGCTATATTATTATTACTTTCCTTACCTGTTTTAGCAGGAGCTATTACTATATTATTAACTGATCGTAATTTAAATACATCTTTTTTTGATCCTGCAGGAGGAGGAGATCCTATTTTATATCAACATTTA
>ELACA1339-12|MM21402|Elachista_OTU3
ACATTATATTTTATTTTTGGAATTTGAGCAGGAATATTAGGAACTTCTTTAAGATTATTAATTCGAGCAGAATTAGGAAATCCTGGATCATTAATTGGAAATGATCAAATTTATAATACAATTGTAACAGCACATGCTTTTATTATAATTTTCTTTATAGTTATACCAATTATAATTGGTGGATTTGGAAATTGATTAATTCCATTAATATTAGGAGCCCCTGATATAGCTTTCCCCCGAATAAATAATATAAGATTTTGATTACTACCCCCCTCCCTAACCCTTTTAATTTTTAGAAGATTAGTAGAAAATGGAGCTGGAACTGGATGAACTGTGTACCCCCCACTTTCTTCTAATATTGCTCATAGAGGATGTTCTGTCGATCTGGCTATTTTTTCATTACATTTAGCAGGAATTTCTTCTATTCTAGGAGCAATTAATTTCATTACTACAATTATTAATATACGACTTAATAATATATTTTTTGATCAAATACCTCTATTTGTTTGGTCTGTAGGAATTACAGCTGTATTATTATTACTTTCATTGCCTGTTTTAGCAGGAGCTATTACTATATTATTAACCGATCGTAATTTAAATACATCTTTTTTTGATCCTGCAGGAGGAGGAGACCCTATTTTATACCAACATTTA
>ELACA1340-12|MM21403|Elachista_OTU2
------TATTTTATTTTTGGAATTTGAGCAGGAATATTAGGAACTTCTTTAAGATTATTAATTCGAGCTGAATTAGGAAATCCTGGATCATTAATTGGGAATGATCAAATTTATAATACAATTGTAACAGCACATGCTTTCATTATAATTTTCTTTATAGTTATACCAATTATAATTGGTGGATTTGGAAATTGATTAGTCCCATTAATATTAGGAGCCCCTGATATAGCTTTCCCCCGAATAAATAATATAAGATTTTGATTATTACCCCCTTCTTTAACCCTTTTAATCTTTAGAAGATTAGTAGAAAATGGAGCTGGAACTGGATGAACTGTGTACCCCCCACTTTCATCTAATATTGCCCATAGAGGAAGTTCAGTTGATCTGGCTATTTTTTCATTACATTTAGCAGGAATTTCTTCTATTCTAGGAGCAATTAATTTTATTACTACAATTATTAACATACGACTTAATAATATATTTTTTGATCAAATACCTTTATTTGTTTGAGCTGTAGGAATTACAGCTGTATTATTATTACTTTCCTTACCTGTTTTAGCAGGAGCTATTACTATATTATTAACTGATCGTAATTTAAATACATCTTTTTTTGAT---------------------------------------
>ELACA1342-12|MM21405|Elachista_OTU2
ACATTATATTTTATTTTTGGAATTTGAGCAGGAATATTAGGAACTTCTTTAAGATTATTAATTCGAGCTGAATTAGGAAATCCTGGATCATTAATTGGGAATGATCAAATTTATAATACAATTGTAACAGCACATGCTTTCATTATAATTTTCTTTATAGTTATACCAATTATAATTGGTGGATTTGGAAATTGATTAGTCCCATTAATATTAGGAGCCCCTGATATAGCTTTCCCCCGAATAAATAATATAAGATTTTGATTATTACCCCCTTCTTTAACCCTTTTAATCTTTAGAAGATTAGTAGAAAATGGAGCTGGAACTGGATGAACTGTGTACCCCCCACTTTCATCTAATATTGCCCATAGAGGAAGTTCAGTTGATCTGGCTATTTTTTCATTACATTTAGCAGGAATTTCTTCTATTCTAGGAGCAATTAATTTTATTACTACAATTATTAACATACGACTTAATAATATATTTTTTGATCAAATACCTTTATTTGTTTGAGCTGTAGGAATTACAGCTGTATTATTATTACTTTCCTTACCTGTTTTAGCAGGAGCTATTACTATATTATTAACTGATCGTAATTTAAATACATCTTTTTTTGATCCTGCAGGAGGAGGAGATCCTATTTTATATCAACATTTA
>ELACA1355-12|MM21418|Elachista_OTU2
ACATTATATTTTATTTTTGGAATTTGAGCAGGAATATTAGGAACTTCTTTAAGATTATTAATTCGAGCTGAATTAGGAAATCCTGGATCATTAATTGGGAATGATCAAATTTATAATACAATTGTAACAGCACATGCTTTCATTATAATTTTCTTTATAGTTATACCAATTATAATTGGTGGATTTGGAAATTGATTAGTCCCATTAATATTAGGAGCCCCTGATATAGCTTTCCCCCGAATAAATAATATAAGATTTTGATTATTACCCCCTTCTTTAACCCTTTTAATCTTTAGAAGATTAGTAGAAAATGGAGCTGGAACTGGATGAACTGTGTACCCCCCACTTTCATCTAATATTGCCCATAGAGGAAGTTCAGTTGATCTGGCTATTTTTTCATTACATTTAGCAGGAATTTCTTCTATTCTAGGAGCAATTAATTTTATTACTACAATTATTAACATACGACTTAATAATATATTTTTTGATCAAATACCTTTATTTGTTTGAGCTGTAGGAATTACAGCTGTATTATTATTACTTTCCTTACCTGTTTTAGCAGGAGCTATTACTATATTATTAACTGATCGTAATTTAAATACATCTTTTTTTGATCCTGCAGGAGGAGGAGATCCTATTTTATATCAACATTTA
>ELACA1233-11|MM16996|Elachista_OTU2
ACATTATATTTTATTTTTGGAATTTGAGCAGGAATATTAGGAACTTCTTTAAGATTATTAATTCGAGCTGAATTAGGAAATCCTGGATCATTAATTGGGAATGATCAAATTTATAATACAATTGTAACAGCACATGCTTTCATTATAATTTTCTTTATAGTTATACCAATTATAATTGGTGGATTTGGAAATTGATTAGTCCCATTAATATTAGGAGCCCCTGATATAGCTTTCCCCCGAATAAATAATATAAGATTTTGATTATTACCCCCTTCTTTAACCCTTTTAATCTTTAGAAGATTAGTAGAAAATGGAGCTGGAACTGGATGAACTGTGTACCCCCCACTTTCATCTAATATTGCCCATAGAGGAAGTTCAGTTGATCTGGCTATTTTTTCATTACATTTAGCAGGAATTTCTTCTATTCTAGGAGCAATTAATTTTATTACTACAATTATTAACATACGACTTAGTAATATATTTTTTGATCAAATACCTTTATTTGTTTGAGCTGTAGGAATTACAGCTGTATTATTATTACTTTCCTTACCTGTTTTAGCAGGAGCTATTACTATATTATTAACTGATCGTAATTTAAATACATCTTTTTTTGATCCTGCAGGAGGAGGAGATCCTATTTTATATCAACATTTA
>ELACA1356-12|MM21419|Elachista_OTU2
------------------------------------------------------------------------------------------------------------------------------------CATGCTTTCATTATAATTTTCTTTATAGTTATACCAATTATAATTGGNGGATTTGGAAATTGATTAGTCCCATTAATATTAGGAGCCCCTGATATAGCTTTCCCCCGAATAAATAATATAAGATTTTGATTATTACCCCCTTCTTTAACCCTTTTAATCTTTAGAAGATTAGTAGAAAATGGAGCTGGAACTGGATGAACTGTGTACCCCCCACTTTCATCTAATATTGCCCATAGAGGAAGTTCAGTTGATCTGGCTATTTTTTCATTACATTTAGCAGGAATTTCTTCTATTCTAGGAGCAATTAATTTTATTACTACAATTATTAACATACGACTTAANAATATATTTTTTGATCAAATACCTTTATTTGTTTGAGCTGTAGGAATTACAGCTGTATTATTATTACTT---------------------------------------------------------------------------------------------------------------
>ELACA1235-11|MM16998|Elachista_OTU2
------------------------TGAGCAGGAATATTAGGAACTTCTTTAAGATTATTAATTCGAGCTGAATTAGGAAATCCTGGATCATTAATTGGGAATGATCAAATTTATAATACAATTGTAACAGCACATGCTTTCATTATAATTTTCTTTATAGTTATACCAATTATAATTGGTGGATTTGGAAATTGATTAGTCCCATTAATATTAGGAGCCCCTGATATAGCTTTCCCCCGAATAAATAATATAAGATTTTGATTATTACCCCCTTCTTTAACCCTTTTAATCTTTAGAAGATTAGTAGAAAATGGAGCTGGAACTGGATGAACTGTGTACCCCCCACTTTCATCTAATATTGCCCATAGAGGAAGTTCAGTTGATCTGGCTATTTTTTCATTACATTTAGCAGGAATTTCTTCTATTCTAGGAGCAATTAATTTTATTACTACAATTATTAACATACGACTTAATAATATATTTTTTGATCAAATACCTTTATTTGTTTGAGCTGTAGGAATTACAGCTGTATTATTATTACTTTCCTTACCTGTTTTAGCAGGAGCTATTACTATATTATTAACTGATCGTAATTTAAATACATCTTTTTTTGATCCTGCAGGAGGAGGAGATCCTATTTTATATCAACATTTA
>ELACA1343-12|MM21406|Elachista_OTU2
ACATTATATTTTATTTTTGGAATTTGAGCAGGAATATTAGGAACTTCTTTAAGATTATTAATTCGAGCTGAATTAGGAAATCCTGGATCATTAATTGGGAATGATCAAATTTATAATACAATTGTAACAGCACATGCTTTCATTATAATTTTCTTTATAGTTATACCAATTATAATTGGTGGATTTGGAAATTGATTAGTCCCATTAATATTAGGAGCCCCTGATATAGCTTTCCCCCGAATAAATAATATAAGATTTTGATTATTACCCCCTTCTTTAACCCTTTTAATCTTTAGAAGATTAGTAGAAAATGGAGCTGGAACTGGATGAACTGTGTACCCCCCACTTTCATCTAATATTGCCCATAGAGGAAGTTCAGTTGATCTGGCTATTTTTTCATTACATTTAGCAGGAATTTCTTCTATTCTAGGAGCAATTAATTTTATTACTACAATTATTAACATACGACTTAATAATATATTTTTTGATCAAATACCTTTATTTGTTTGAGCTGTAGGAATTACAGCTGTATTATTATTACTTTCCTTACCTGTTTTAGCAGGAGCTATTACTATATTATTAACTGATCGTAATTTAAATACATCTTTTTTTGATCCTGCAGGAGGAGGAGATCCTATTTTATATCAACATTTA
>ELACA1341-12|MM21404|Elachista_OTU2
------TATTTTATTTTTGGAATTTGAGCAGGAATATTAGGAACTTCTTTAAGATTATTAATTCGAGCTGAATTAGGAAATCCTGGATCATTAATTGGGAATGATCAAATTTATAATACAATTGTAACAGCACATGCTTTCATTATAATTTTCTTTATAGTTATACCAATTATAATTGGTGGATTTGGAAATTGATTAGTCCCATTAATATTAGGAGCCCCTGATATAGCTTTCCCCCGAATAAATAATATAAGATTTTGATTATTACCCCCTTCTTTAACCCTTTTAATCTTTAGAAGATTAGTAGAAAATGGAGCTGGAACTGGATGAACTGTGTACCCCCCACTTTCATCTAATATTGCCCATAGAGGAAGTTCAGTTGATCTGGCTATTTTTTCATTACATTTAGCAGGAATTTCTTCTATTCTAGGAGCAATTAATTTTATTACTACAATTATTAACATACGACTTAATAATATATTTTTTGATCAAATACCTTTATTTGTTTGAGCTGTAGGAATTACAGCTGTATTATTATTACTTTCCTTACCTGTTTTAGCAGGAGCTATTACTATATTATTAACTGATCGTAATTTAAATACATCTTTTTTTGATCCTGCAGGAGGAGGAGATCCTATTTTATATCAACATTTA
>LEFII135-10|MM18562|Elachista_OTU2
ACATTATATTTTATTTTTGGAATTTGAGCAGGAATACTAGGAACTTCTTTAAGATTATTAATTCGAGCTGAATTAGGAAATCCTGGATCATTAATTGGGAATGATCAAATTTATAATACAATTGTAACAGCACATGCTTTCATTATAATTTTCTTTATAGTTATGCCAATTATAATTGGTGGATTTGGAAATTGATTAGTCCCATTAATATTAGGAGCCCCTGATATAGCTTTCCCCCGAATAAATAATATAAGATTTTGATTATTACCCCCTTCTTTAACCCTTTTAATCTTTAGAAGATTAGTAGAAAATGGAGCTGGAACTGGATGAACTGTGTACCCCCCACTTTCATCTAATATTGCCCATAGAGGAAGTTCAGTGGATCTGGCTATTTTTTCATTACATTTAGCAGGAATTTCTTCTATTCTAGGAGCAATTAATTTTATTACTACAATTATTAACATACGACTTAATAATATATTTTTTGATCAAATACCTTTATTTGTTTGAGCTGTAGGAATTACAGCTGTATTATTATTACTTTCCTTACCTGTTTTAGCAGGAGCTATTACTATATTATTAACCGATCGTAATTTAAATACATCTTTTTTTGATCCTGCAGGAGGAGGAGATCCTATTTTATATCAACATTTA
>ELACA1231-11|MM16994|Elachista_OTU2
ACATTATATTTTATTTTTGGAATTTGAGCAGGAATATTAGGAACTTCTTTAAGATTATTAATTCGAGCTGAATTAGGAAATCCTGGATCATTAATTGGGAATGATCAAATTTATAATACAATTGTAACAGCACATGCTTTCATTATAATTTTCTTTATAGTTATACCAATTATAATTGGTGGATTTGGAAATTGATTAGTCCCATTAATATTAGGAGCCCCTGATATAGCTTTCCCCCGAATAAATAATATAAGATTTTGATTATTACCCCCTTCTTTAACCCTTTTAATCTTTAGAAGATTAGTAGAAAATGGAGCTGGAACTGGATGAACTGTGTACCCCCCACTTTCATCTAATATTGCCCATAGAGGAAGTTCAGTTGATCTGGCTATTTTTTCATTACATTTAGCAGGAATTTCTTCTATTCTAGGAGCAATTAATTTTATTACTACAATTATTAACATACGACTTAATAATATATTTTTTGATCAAATACCTTTATTTGTTTGAGCTGTAGGAATTACAGCTATATTATTATTACTTTCCTTACCTGTTTTAGCAGGAGCTATTACTATATTATTAACTGATCGTAATTTAAATACATCTTTTTTTGATCCTGCAGGAGGAGGAGATCCTATTTTATATCAACATTTA
>ELACA344-10|JF847458|MM16259|Elachista_OTU4
ACATTATATTTTATTTTTGGAATTTGAGCAGGAATAATTGGAACTTCATTAAGATTATTAATTCGAGCAGAATTGGGTAATCCTGGATCATTAATTGGAAATGATCAAATTTACAATACAATTGTAACAGCACATGCCTTTATTATAATTTTTTTTATAGTTATGCCAATCATAATTGGAGGATTTGGTAATTGATTAATACCTTTAATATTAGGAGCCCCCGATATAGCTTTCCCCCGAATAAATAATATAAGATTTTGATTATTACCTCCATCTTTAACCTTATTAACTTTTAGCAGTCTAGCAGAAAATGGAGCAGGAACTGGATGAACAGTGTACCCCCCACTCTCATCTAATATTTCCCATGCTGGAAGTTCTGTTGACTTAGCTATTTTTTCTCTTCATTTAGCTGGAATCTCCTCTATTTTAGGAGCAATTAATTTTATCACTACAATTATTAATATACGACTTAATAATATAATATTTGATCAAATACCATTATTTGTTTGAGCTGTAGGAATTACAGCTGTATTATTATTACTCTCTTTACCAGTTTTAGCTGGAGCTATTACTATATTATTAACCGATCGTAATTTAAATACATCTTTTTTTGACCCTGCTGGAGGAGGAGACCCTATCTTATACCAACATTTA
>ELACA343-10|JF847457|MM16258|Elachista_OTU4
ACATTATATTTTATTTTTGGAATTTGAGCAGGAATAATTGGAACTTCATTAAGATTATTAATTCGAGCAGAATTGGGTAATCCTGGATCATTAATTGGAAATGATCAAATTTATAATACAATTGTAACAGCACATGCCTTTATTATAATTTTTTTTATAGTTATGCCAATCATAATTGGAGGATTTGGTAATTGATTAGTACCTTTAATATTAGGAGCCCCCGATATAGCTTTCCCCCGAATAAATAATATAAGATTTTGATTATTACCTCCATCTTTAACCTTATTAATTTTTAGTAGACTAGTAGAAAATGGAGCAGGAACTGGATGAACAGTGTACCCCCCACTCTCATCTAATATCTCCCATGCTGGAAGTTCTGTTGACTTAGCTATTTTTTCTCTTCATTTAGCTGGAATCTCCTCTATCTTAGGAGCAATTAATTTTATTACTACAATTATTAATATACGACTTAATAATATAATATTTGATCAAATACCATTATTTATTTGAGCTGTAGGAATTACAGCTGTATTATTATTACTCTCTTTACCAGTATTAGCTGGAGCTATTACTATATTATTAACTGATCGTAATTTAAATACATCTTTTTTTGACCCTGCTGGAGGAGGAGACCCTATCTTATACCAACATTTA
>LEFII349-11|MM19999|Elachista_OTU12
ACAATATATTTTATTCTTGGAATTTGAGCAGGATTAGTAGGTACATCTTTAAGATTATTAATTCGTGCAGAATTAGGTAATCCAGGATCATTAATTGGAAATGATCAAATTTACAATACAATCGTAACAGCACATGCTTTCATTATAATTTTTTTTATAGTAATACCTATTATAATTGGAGGATTTGGAAATTGATTAGTACCTCTAATATTAGGAGCCCCAGATATAGCTTTCCCCCGAATAAATAATATAAGATTTTGATTATTACCCCCTTCTCTTACTCTTTTAATTTTTAGAAGATTAGTAGAAAATGGAGCAGGAACCGGATGAACAGTTTACCCCCCACTTTCATCTAATATTGCTCATGGAGGAAGTTCAGTTGATTTAGCTATTTTTTCATTACATTTAGCTGGAATTTCTTCTATTTTAGGTGCAATTAATTTTATTACCACTATTATTAATATACGACTTAATAATATAATATTTGATCAAATACCATTATTTGTTTGAGCTGTAGGAATTACAGCAGTTTTATTATTATTATCTTTACCTGTTTTAGCAGGTGCTATTACTATATTATTAACTGATCGTAATTTAAATACATCTTTTTTTGATCCTGCAGGTGGAGGAGATCCTATTTTATACCAACATTTA
>ELACA606-10|JF847633|MM15336|Elachista_OTU12
ACAATATATTTTATTTTTGGAATTTGAGCAGGATTAGTAGGTACATCTTTAAGATTATTAATTCGTGCAGAATTAGGTAATCCAGGATCATTAATTGGAAATGATCAAATTTACAATACAATCGTAACAGCACATGCTTTCATTATAATTTTTTTTATAGTAATACCTATTATAATTGGAGGATTTGGAAATTGATTAGTACCTCTAATATTAGGAGCCCCAGATATAGCTTTCCCCCGAATAAATAATATAAGATTTTGATTATTACCCCCTTCTCTTACTCTTTTAATTTTTAGAAGATTAGTAGAAAATGGAGCAGGAACCGGATGAACAGTTTACCCCCCACTTTCATCTAATATTGCTCATGGAGGAAGTTCAGTTGATTTAGCTATTTTTTCATTACATTTAGCTGGAATTTCTTCTATTTTAGGTGCAATTAATTTTATTACCACTATTATTAATATACGACTTAATAATATAATATTTGATCAAATACCATTATTTGTTTGAGCTGTAGGAATTACAGCAGTTTTATTATTATTATCTTTACCTGTTTTAGCAGGTGCTATTACTATATTATTAACTGATCGTAATTTAAATACATCTTTTTTTGATCCTGCAGGTGGAGGAGATCCTATTTTATACCAACATTTA
>ELACA340-10|JF847455|MM16255|Elachista_OTU12
ACAATATATTTTATTTTTGGAATTTGAGCAGGATTAGTAGGTACATCTTTAAGATTATTAATTCGTGCAGAATTAGGTAATCCAGGATCATTAATTGGAAATGATCAAATTTACAATACAATCGTAACAGCACATGCTTTCATTATAATTTTTTTTATAGTAATACCTATTATAATTGGAGGATTTGGAAATTGATTAGTACCTCTAATATTAGGAGCTCCAGATATAGCTTTCCCCCGAATAAATAATATAAGATTTTGATTATTACCCCCTTCTCTTACTCTTTTAATTTTTAGAAGATTAGTAGAAAATGGAGCAGGAACCGGATGAACAGTTTACCCCCCACTTTCATCTAATATTGCTCATGGAGGAAGTTCAGTTGATTTAGCTATTTTTTCATTGCATTTAGCTGGAATTTCTTCTATTTTAGGTGCAATTAATTTTATTACCACTATTATTAATATACGACTTAATAATATAATATTTGATCAAATACCATTATTTGTTTGAGCTGTAGGAATTACAGCAGTTTTATTATTATTATCTTTACCTGTTTTAGCAGGTGCTATTACTATATTATTAACTGATCGTAATTTAAATACATCTTTTTTTGATCCTGCAGGTGGAGGAGATCCTATTTTATACCAACATTTA
>ELACA599-10|JF847626|MM15329|Elachista_OTU12
ACAATATATTTTATTTTTGGAATTTGAGCAGGATTAGTAGGTACATCTTTAAGATTATTAATTCGTGCAGAATTAGGTAATCCAGGATCATTAATTGGAAATGATCAAATTTACAATACAATCGTAACAGCACATGCTTTCATTATAATTTTTTTTATAGTAATACCTATTATAATTGGAGGATTTGGAAATTGATTAGTACCTCTAATATTAGGAGCCCCAGATATAGCTTTCCCCCGAATAAATAATATAAGATTTTGATTATTACCCCCTTCTCTTACTCTTTTAATTTTTAGAAGATTAGTAGAAAATGGAGCAGGAACCGGATGAACAGTTTACCCCCCACTTTCATCTAATATTGCTCATGGAGGAAGTTCAGTTGATTTAGCTATTTTTTCATTACATTTAGCTGGAATTTCTTCTATTTTAGGTGCAATTAATTTTATTACCACTATTATTAATATACGACTTAATAATATAATATTTGATCAAATACCATTATTTGTTTGAGCTGTAGGAATTACAGCAGTTTTATTATTATTATCTTTACCTGTTTTAGCAGGTGCTATTACTATATTATTAACTGATCGTAATTTAAATACATCTTTTTTTGATCCTGCAGGTGGAGGAGATCCTATTTTATACCAACATTTA
>ELACA545-10|MM16771|Elachista_OTU12
ACAATATATTTTATTTTTGGAATTTGAGCAGGATTAGTAGGTACATCTTTAAGATTATTAATTCGTGCAGAATTAGGTAATCCAGGATCATTAATTGGAAATGATCAAATTTACAATACAATCGTAACAGCACATGCTTTCATTATAATTTTTTTTATAGTAATACCTATTATAATTGGAGGATTTGGAAATTGATTAGTACCTCTAATATTAGGAGCCCCAGATATAGCTTTCCCCCGAATAAATAATATAAGATTTTGATTATTACCCCCTTCTCTTACTCTTTTAATTTTTAGAAGATTAGTAGAAAATGGAGCAGGAACCGGATGAACAGTTTACCCCCCACTTTCATCTAATATTGCTCATGGAGGAAGTTCAGTTGATTTAGCTATTTTTTCATTACATTTAGCTGGAATTTCTTCTATTTTAGGTGCAATTAATTTTATTACCACTATTATTAATATACGACTTAATAATATAATATTTGATCAAATACCATTATTTGTTTGAGCTGTAGGAATTACAGCAGTTTTATTATTATTATCTTTACCTGTTTTAGCAGGTGCTATTACTATATTATTAACTGATCGTAATTTAAATACATCTTTTTTTGATCCTGCAGGTGGAGGAGATCCTATTTTATACCAACATTTA
>ELACA595-10|JF847622|MM15325|Elachista_OTU12
ACAATATATTTTATTTTTGGAATTTGAGCAGGATTAGTAGGTACATCTTTAAGATTATTAATTCGTGCAGAATTAGGTAATCCAGGATCATTAATTGGAAATGATCAAATTTACAATACAATCGTAACAGCACATGCTTTCATTATAATTTTTTTTATAGTAATACCTATTATAATTGGAGGATTTGGAAATTGATTAGTACCTCTAATATTAGGAGCCCCAGATATAGCTTTCCCCCGAATAAATAATATAAGATTTTGATTATTACCCCCTTCTCTTACTCTTTTAATTTTTAGAAGATTAGTAGAAAATGGAGCAGGAACCGGATGAACAGTTTACCCCCCACTTTCATCTAATATTGCTCATGGAGGAAGTTCAGTTGATTTAGCTATTTTTTCATTACATTTAGCTGGAATTTCTTCTATTTTAGGTGCAATTAATTTTATTACCACTATTATTAATATACGACTTAATAATATAATATTTGATCAAATACCATTATTTGTTTGAGCTGTAGGAATTACAGCAGTTTTATTATTATTATCTTTACCTGTTTTAGCAGGTGCTATTACTATATTATTAACTGATCGTAATTTAAATACATCTTTTTTTGATCCTGCAGGTGGAGGAGATCNTATTTTATANCAACATTTA
>LEFIH376-10|HM876989|MM11334|Elachista_OTU12
ACAATATATTTTATTTTTGGAATTTGAGCAGGATTAGTAGGTACATCTTTAAGATTATTAATTCGTGCAGAATTAGGTAATCCAGGATCATTAATTGGAAATGATCAAATTTACAATACAATCGTAACAGCACATGCTTTCATTATAATTTTTTTTATAGTAATACCTATTATAATTGGAGGATTTGGAAATTGATTAGTACCTCTAATATTAGGAGCCCCAGATATAGCTTTCCCCCGAATAAATAATATAAGATTTTGATTATTACCCCCTTCTCTTACTCTTTTAATTTTTAGAAGATTAGTAGAAAATGGAGCAGGAACCGGATGAACAGTTTACCCCCCACTTTCATCTAATATTGCTCATGGAGGAAGTTCAGTTGATTTAGCTATTTTTTCATTACATTTAGCTGGAATTTCTTCTATTTTAGGTGCAATTAATTTTATTACCACTATTATTAATATACGACTTAATAATATAATATTTGATCAAATACCATTATTTGTTTGAGCTGTAGGAATTACAGCAGTTTTATTATTATTATCTTTACCTGTTTTAGCAGGTGCTATTACTATATTATTAACTGATCGTAATTTAAATACATCTTTTTTTGATCCTGCAGGTGGAGGAGATCCTATTTTATACCAACATTTA
>LEFIH372-10|HM876985|MM11330|Elachista_OTU12
ACAATATATTTTATTTTTGGAATTTGAGCAGGATTAGTAGGTACATCTTTAAGATTATTAATTCGTGCAGAATTAGGTAATCCAGGATCATTAATTGGAAATGATCAAATTTACAATACAATCGTAACAGCACATGCTTTCATTATAATTTTTTTTATAGTAATACCTATTATAATTGGAGGATTTGGAAATTGATTAGTACCTCTAATATTAGGAGCCCCAGATATAGCTTTCCCCCGAATAAATAATATAAGATTTTGATTATTACCCCCTTCTCTTACTCTTTTAATTTTTAGAAGATTAGTAGAAAATGGAGCAGGAACCGGATGAACAGTTTACCCCCCACTTTCATCTAATATTGCTCATGGAGGAAGTTCAGTTGATTTAGCTATTTTTTCATTACATTTAGCTGGAATTTCTTCTATTTTAGGTGCAATTAATTTTATTACCACTATTATTAATATACGACTTAATAATATAATATTTGATCAAATACCATTATTTGTTTGAGCTGTAGGAATTACAGCAGTTTTATTATTATTATCTTTACCTGTTTTAGCAGGTGCTATTACTATATTATTAACTGATCGTAATTTAAATACATCTTTTTTTGATCCTGCAGGTGGAGGAGATCCTATTTTATACCAACATTTA
>LEFIH375-10|HM876988|MM11333|Elachista_OTU12
ACAATATATTTTATTTTTGGAATTTGAGCAGGATTAGTAGGTACATCTTTAAGATTATTAATTCGTGCAGAATTAGGTAATCCAGGATCATTAATTGGAAATGATCAAATTTACAATACAATTGTAACAGCACATGCTTTCATTATAATTTTTTTTATAGTAATACCTATTATAATTGGAGGATTTGGAAATTGATTAGTACCTCTAATATTAGGAGCCCCAGATATAGCTTTCCCCCGAATAAATAATATAAGATTTTGATTATTACCCCCTTCTCTTACTCTTTTAATTTTTAGAAGATTAGTAGAAAATGGAGCAGGAACCGGATGAACAGTTTACCCCCCACTTTCATCTAATATTGCTCATGGAGGAAGTTCAGTTGATTTAGCTATTTTTTCATTACATTTAGCTGGAATTTCTTCTATTTTAGGTGCAATTAATTTTATTACCACTATTATTAATATACGACTTAATAATATAATATTTGATCAAATACCATTATTTGTTTGAGCTGTAGGAATTACAGCAGTTTTATTATTATTATCTTTACCTGTTTTAGCAGGTGCTATTACTATATTATTAACTGATCGTAATTTAAATACATCTTTTTTTGATCCTGCAGGTGGAGGAGATCCTATTTTATACCAACATTTA
>LEFIH377-10|HM876990|MM11335|Elachista_OTU12
ACAATATATTTTATTTTTGGAATTTGAGCAGGATTAGTAGGTACATCTTTAAGATTATTAATTCGTGCAGAATTAGGTAATCCAGGATCATTAATTGGAAATGATCAAATTTACAATACAATCGTAACAGCACATGCTTTCATTATAATTTTTTTTATAGTAATACCTATTATAATTGGAGGATTTGGAAATTGATTAGTACCTCTAATATTAGGAGCCCCAGATATAGCTTTCCCCCGAATAAATAATATAAGATTTTGATTATTACCCCCTTCTCTTACTCTTTTAATTTTTAGAAGATTAGTAGAAAATGGAGCAGGAACCGGATGAACAGTTTACCCCCCACTTTCATCTAATATTGCTCATGGAGGAAGTTCAGTTGATTTAGCTATTTTTTCATTACATTTAGCTGGAATTTCTTCTATTTTAGGTGCAATTAATTTTATTACCACTATTATTAATATACGACTTAATAATATAATATTTGATCAAATACCATTATTTGTTTGAGCTGTAGGAATTACAGCAGTTTTATTATTATTATCTTTACCTGTTTTAGCAGGTGCTATTACTATATTATTAACTGATCGTAATTTAAATACATCTTTTTTTGATCCTGCAGGTGGAGGAGATCCTATTTTATACCAACATTTA
>LEFIH373-10|HM876986|MM11331|Elachista_OTU12
ACAATATATTTTATTTTTGGAATTTGAGCAGGATTAGTAGGTACATCTTTAAGATTATTAATTCGTGCAGAATTAGGTAATCCAGGATCATTAATTGGAAATGATCAAATTTACAATACAATCGTAACAGCACATGCTTTCATTATAATTTTTTTTATAGTAATACCTATTATAATTGGAGGATTTGGAAATTGATTAGTACCTCTAATATTAGGAGCCCCAGATATAGCTTTCCCCCGAATAAATAATATAAGATTTTGATTATTACCCCCTTCTCTTACTCTTTTAATTTTTAGAAGATTAGTAGAAAATGGAGCAGGAACCGGATGAACAGTTTACCCCCCACTTTCATCTAATATTGCTCATGGAGGAAGTTCAGTTGATTTAGCTATTTTTTCATTACATTTAGCTGGAATTTCTTCTATTTTAGGTGCAATTAATTTTATTACCACTATTATTAATATACGACTTAATAATATAATATTTGATCAAATACCATTATTTGTTTGAGCTGTAGGAATTACAGCAGTTTTATTATTATTATCTTTACCTGTTTTAGCAGGTGCTATTACTATATTATTAACTGATCGTAATTTAAATACATCTTTTTTTGATCCTGCAGGTGGAGGAGATCCTATTTTATACCAACATTTA
>LEFIH374-10|HM876987|MM11332|Elachista_OTU12
ACAATATATTTTATTTTTGGAATTTGAGCAGGATTAGTAGGTACATCTTTAAGATTATTAATTCGTGCAGAATTAGGTAATCCAGGATCATTAATTGGAAATGATCAAATTTACAATACAATTGTAACAGCACATGCTTTCATTATAATTTTTTTTATAGTAATACCTATTATAATTGGAGGATTTGGAAATTGATTAGTACCTCTAATATTAGGAGCCCCAGATATAGCTTTCCCCCGAATAAATAATATAAGATTTTGATTATTACCCCCTTCTCTTACTCTTTTAATTTTTAGAAGATTAGTAGAAAATGGAGCAGGAACCGGATGAACAGTTTACCCCCCACTTTCATCTAATATTGCTCATGGAGGAAGTTCAGTTGATTTAGCTATTTTTTCATTACATTTAGCTGGAATTTCTTCTATTTTAGGTGCAATTAATTTTATTACCACTATTATTAATATACGACTTAATAATATAATATTTGATCAAATACCATTATTTGTTTGAGCTGTAGGAATTACAGCAGTTTTATTATTATTATCTTTACCTGTTTTAGCAGGTGCTATTACTATATTATTAACTGATCGTAATTTAAATACATCTTTTTTTGATCCTGCAGGTGGAGGAGATCCTATTTTATACCAACATTTA
>LEFIH369-10|HM876984|MM11327|Elachista_OTU12
ACAATATATTTTATTTTTGGAATTTGAGCAGGATTAGTAGGTACATCTTTAAGATTATTAATTCGTGCAGAATTAGGTAATCCAGGATCATTAATTGGAAATGATCAAATTTACAATACAATCGTAACAGCACATGCTTTCATTATAATTTTTTTTATAGTAATACCTATTATAATTGGAGGATTTGGAAATTGATTAGTACCTCTAATATTAGGAGCCCCAGATATAGCTTTCCCCCGAATAAATAATATAAGATTTTGATTATTACCCCCTTCTCTTACTCTTTTAATTTTTAGAAGATTAGTAGAAAATGGAGCAGGAACCGGATGAACAGTTTACCCCCCACTTTCATCTAATATTGCTCATGGAGGAAGTTCAGTTGATTTAGCTATTTTTTCATTACATTTAGCTGGAATTTCTTCTATTTTAGGTGCAATTAATTTTATTACCACTATTATTAATATACGACTTAATAATATAATATTTGATCAAATACCATTATTTGTTTGAGCTGTAGGAATTACAGCAGTTTTATTATTATTATCTTTACCTGTTTTAGCAGGTGCTATTACTATATTATTAACTGATCGTAATTTAAATACATCTTTTTTTGATCCTGCAGGTGGAGGAGATCCTATTTTATACCAACATTTA
>LEFIH450-10|HM877047|MM11408|Elachista_OTU12
ACAATATATTTTATTTTTGGAATTTGAGCAGGGTTAGTAGGTACATCTTTAAGATTATTAATTCGTGCAGAATTAGGTAATCCAGGATCATTAATTGGAAATGATCAAATTTACAATACAATCGTAACAGCACATGCTTTCATTATAATTTTTTTTATAGTAATACCTATTATAATTGGAGGATTTGGAAATTGATTAGTACCTTTAATATTAGGAGCCCCAGATATAGCTTTCCCCCGAATAAATAATATAAGATTTTGATTATTACCCCCTTCTCTTACTCTTTTAATTTTTAGAAGATTAGTAGAAAATGGAGCAGGAACCGGATGAACAGTTTACCCCCCACTCTCATCTAATATTGCTCATGGAGGAAGTTCAGTTGATTTAGCTATTTTTTCATTACATTTAGCTGGAATTTCTTCTATTTTAGGTGCAATTAATTTTATTACCACTATTATTAATATACGACTTAATAATATAATATTTGATCAAATACCATTATTTGTTTGAGCTGTAGGAATTACAGCAGTTTTATTATTATTATCTTTACCTGTTTTAGCAGGTGCTATTACTATATTATTAACTGATCGTAATCTAAATACATCTTTTTTTGACCCTGCAGGTGGNGGAGATCCTATTTTGTACCAACATTTA
>LEFIH453-10|HM877050|MM11411|Elachista_OTU12
ACAATATATTTTATTTTTGGAATTTGAGCAGGATTAGTAGGTACATCTTTAAGATTATTAATTCGTGCAGAATTAGGTAATCCAGGATCATTAATTGGAAATGATCAAATTTATAATACAATCGTAACAGCACATGCTTTCATTATAATTTTTTTTATAGTAATACCTATTATAATTGGAGGATTTGGAAATTGATTAGTACCTCTAATATTAGGAGCCCCAGATATAGCTTTCCCCCGAATAAATAATATAAGATTTTGATTATTACCCCCTTCTCTTACTCTTTTAATTTTTAGAAGATTAGTAGAAAATGGAGCAGGAACCGGATGAACAGTTTACCCCCCACTTTCATCTAATATTGCTCATGGAGGAAGTTCAGTTGATTTAGCTATTTTTTCATTACATTTAGCTGGAATTTCTTCTATTTTAGGTGCAATTAATTTTATTACCACTATTATTAATATACGACTTAATAATATAATATTTGATCAAATACCATTATTTGTTTGAGCTGTAGGAATTACAGCAGTTTTATTATTATTATCTTTACCTGTTTTAGCAGGTGCTATTACTATATTATTAACTGATCGTAATTTAAATACATCTTTTTTTGATCCTGCAGGTGGAGGAGATCCTATTTTATACCAACATTTA
>LEFIH076-10|HM876699|MM05582|Elachista_OTU12
ACAATATATTTTATTTTTGGAATTTGAGCAGGATTAGTAGGTACATCTTTAAGATTATTAATTCGTGCAGAATTAGGTAATCCAGGATCATTAATTGGAAATGATCAAATTTACAATACAATCGTAACAGCACATGCTTTCATTATAATTTTTTTTATAGTAATACCTATTATAATTGGAGGATTTGGAAATTGATTAGTACCTCTAATATTAGGAGCCCCAGATATAGCTTTCCCCCGAATAAATAATATAAGATTTTGATTATTACCCCCTTCTCTTACTCTTTTAATTTTTAGAAGATTAGTAGAAAATGGAGCAGGAACCGGATGAACAGTTTACCCCCCACTTTCATCTAATATTGCTCATGGAGGAAGTTCAGTTGATTTAGCTATTTTTTCATTACATTTAGCTGGAATTTCTTCTATTTTAGGTGCAATTAATTTTATTACCACTATTATTAATATACGACTTAATAATATAATATTTGATCAAATACCATTATTTGTTTGAGCTGTAGGAATTACAGCAGTTTTATTATTATTATCTTTACCTGTTTTAGCAGGTGCTATTACTATATTATTAACTGATCGTAATTTAAATACATCTTTTTTTGATCCTGCAGGTGGAGGAGATCCTATTTTATACCAACATTTA
>LEFIH454-10|HM877051|MM11412|Elachista_OTU12
ACAATATATTTTATTTTTGGAATTTGAGCAGGATTAGTAGGTACATCTTTAAGATTATTAATTCGTGCAGAATTAGGTAATCCAGGATCATTAATTGGAAATGATCAAATTTACAATACAATCGTAACAGCACATGCTTTCATTATAATTTTTTTTATAGTAATACCTATTATAATTGGAGGATTTGGAAATTGATTAGTACCTCTAATATTAGGAGCCCCAGATATAGCTTTCCCCCGAATAAATAATATAAGATTTTGATTATTACCCCCTTCTCTTACTCTTTTAATTTTTAGAAGATTAGTAGAAAATGGAGCAGGAACCGGATGAACAGTTTACCCCCCACTTTCATCTAATATTGCTCATGGAGGAAGTTCAGTTGATTTAGCTATTTTTTCATTACATTTAGCTGGAATTTCTTCTATTTTAGGTGCAATTAATTTTATTACCACTATTATTAATATACGACTTAATAATATAATATTTGATCAAATACCATTATTTGTTTGAGCTGTAGGAATTACAGCAGTTTTATTATTATTATCTTTACCTGTTTTAGCAGGTGCTATTACTATATTATTAACTGATCGTAATTTAAATACATCTTTTTTTGATCCTGCAGGTGGAGGAGATCCTATTTTATACCAACATTTA
>LEFIH070-10|HM876693|MM05576|Elachista_OTU12
------------------------------------------------------------------------------------------------------------------------ATCGTAACAGCACATGCTTTCATTATAATTTTTTTTATAGTAATACCTATTATAATTGGAGGATTTGGAAATTGATTAGTACCTCTAATATTAGGAGCCCCAGATATAGCTTTCCCCCGAATAAATAATATAAGATTTTGATTATTACCCCCTTCTCTTACTCTTTTAATTTTTAGAAGATTAGTAGAAAATGGAGCAGGAACCGGATGAACAGTTTACCCCCCACTTTCATCTAATATTGCTCATGGAGGAAGTTCAGTTGATTTAGCTATTTTTTCATTACATTTAGCTGGAATTTCTTCTATTTTAGGTGCAATTAATTTTATTACCACTATTATTAATATATGACTTAATAATATAATATTTGATCAAATACCATTATTTGTTTGAGCTGTAGGAATTACAGCAGTTTTATTATTATTATCTTTACCTGTTTTAGCAGGTGCTATTACTATATTATTAACTGATCGTAATTTAAATACATCTTTTTTTGATCCTGCAGGTGGAGGAGATCCTATTTTATACCAACATTTA
>LEFIH457-10|HM877054|MM11415|Elachista_OTU12
ACAATATATTTTATTTTTGGAATTTGAGCAGGATTAGTAGGTACATCTTTAAGATTATTAATTCGTGCAGAATTAGGTAATCCAGGATCATTAATTGGAAATGATCAAATTTACAATACAATCGTAACAGCACATGCTTTCATTATAATTTTTTTTATAGTAATACCTATTATAATTGGAGGATTTGGAAATTGATTAGTACCTCTAATATTAGGAGCCCCAGATATAGCTTTCCCCCGAATAAATAATATAAGATTTTGATTATTACCCCCTTCTCTTACTCTTTTAATTTTTAGAAGATTAGTAGAAAATGGAGCAGGAACCGGATGAACAGTTTACCCCCCACTTTCATCTAATATTGCTCATGGAGGAAGTTCAGTTGATTTAGCTATTTTTTCATTACATTTAGCTGGAATTTCTTCTATTTTAGGTGCAATTAATTTTATTACCACTATTATTAATATACGACTTAATAATATAATATTTGATCAAATACCATTATTTGTTTGAGCTGTAGGAATTACAGCAGTTTTATTATTATTATCTTTACCTGTTTTAGCAGGTGCTATTACTATATTATTAACTGATCGTAATTTAAATACATCTTTTTTTGATCCTGCAGGTGGAGGAGATCCTATTTTATACCAACATTTA
>LEFIH456-10|HM877053|MM11414|Elachista_OTU12
ACAATATATTTTATTTTTGGAATTTGAGCAGGATTAGTAGGTACATCTTTAAGATTATTAATTCGTGCAGAATTAGGTAATCCAGGATCATTAATTGGAAATGATCAAATTTACAATACAATCGTAACAGCACATGCTTTCATTATAATTTTTTTTATAGTAATACCTATTATAATTGGAGGATTTGGAAATTGATTAGTACCTCTAATATTAGGAGCCCCAGATATAGCTTTCCCCCGAATAAATAATATAAGATTTTGATTATTACCCCCTTCTCTTACTCTTTTAATTTTTAGAAGATTAGTAGAAAATGGAGCAGGAACCGGATGAACAGTTTACCCCCCACTTTCATCTAATATTGCTCATGGAGGAAGTTCAGTTGATTTAGCTATTTTTTCATTACATTTAGCTGGAATTTCTTCTATTTTAGGTGCAATTAATTTTATTACCACTATTATTAATATACGACTTAATAATATAATATTTGATCAAATACCATTATTTGTTTGAGCTGTAGGAATTACAGCAGTTTTATTATTATTATCTTTACCTGTTTTAGCAGGTGCTATTACTATATTATTAACTGATCGTAATTTAAATACATCTTTTTTTGATCCTGCAGGTGGAGGAGATCCTATTTTATACCAACATTTA
>LEFIH052-10|HM876680|MM05557|Elachista_OTU12
ACAATATATTTTATTTTTGGAATTTGAGCAGGATTAGTAGGTACATCTTTAAGATTATTAATTCGTGCAGAATTAGGTAATCCAGGATCATTAATTGGAAATGATCAAATTTACAATACAATCGTAACAGCACATGCTTTCATTATAATTTTTTTTATAGTAATACCTATTATAATTGGAGGATTTGGAAATTGATTAGTACCTCTAATATTAGGAGCCCCAGATATAGCTTTCCCCCGAATAAATAATATAAGATTTTGATTATTACCCCCTTCTCTTACTCTTTTAATTTTTAGAAGATTAGTAGAAAATGGAGCAGGAACCGGATGAACAGTTTACCCCCCACTTTCATCTAATATTGCTCATGGAGGAAGTTCAGTTGATTTAGCTATTTTTTCATTACATTTAGCTGGAATTTCTTCTATTTTAGGTGCAATTAATTTTATTACCACTATTATTAATATACGACTTAATAATATAATATTTGATCAAATACCATTATTTGTTTGAGCTGTAGGAATTACAGCAGTTTTATTATTATTATCTTTACCTGTTTTAGCAGGTGCTATTACTATATTATTAACTGATCGTAATTTAAATACATCTTTTTTTGATCCTGCAGGTGGGGGAGATCCTATTTTATACCAACATTTA
>LEFIH061-10|HM876689|MM05566|Elachista_OTU12
ACAATATATTTTATTTTTGGAATTTGAGCAGGATTAGTAGGTACATCTTTAAGATTATTAATTCGTGCAGAATTAGGTAATCCAGGATCATTAATTGGAAATGATCAAATTTATAATACAATCGTAACAGCGCATGCTTTCATTATAATTTTTTTTATAGTAATACCTATTATAATTGGAGGATTTGGAAATTGATTAGTACCTCTAATATTAGGAGCCCCAGATATAGCTTTCCCCCGAATAAATAATATAAGATTTTGATTATTACCCCCTTCTCTTACTCTTTTAATTTTTAGAAGATTAGTAGAAAATGGAGCAGGAACCGGATGAACAGTTTACCCCCCACTCTCATCTAATATTGCTCATGGAGGAAGTTCAGTTGATTTAGCTATTTTTTCATTACATTTAGCTGGAATTTCTTCTATTTTAGGTGCAATTAATTTTATTACCACTATTATTAATATACGACTTAATAATATAATATTTGATCAAATACCATTATTTGTTTGAGCTGTAGGAATTACAGCAGTTTTATTATTATTATCTTTACCTGTTTTAGCAGGTGCTATTACTATATTATTAACTGATCGTAATCTAAATACATCTTTTTTTGATCCTGCAGGTGGAGGAGATCCTATTTTATACCAACATTTA
>LEFIH089-10|HM876710|MM05595|Elachista_OTU12
ACAATATATTTTATTTTTGGAATTTGAGCAGGATTAGTAGGTACATCTTTAAGATTATTAATTCGTGCAGAATTAGGTAATCCAGGATCATTAATTGGAAATGATCAAATTTACAATACAATCGTAACAGCACATGCTTTCATTATAATTTTTTTTATAGTAATACCTATTATAATTGGAGGATTTGGAAATTGATTAGTACCTCTAATATTAGGAGCCCCAGATATAGCTTTCCCCCGAATAAATAATATAAGATTTTGATTATTACCCCCTTCTCTTACTCTTTTAATTTTTAGAAGATTAGTAGAAAATGGAGCAGGAACCGGATGAACAGTTTACCCCCCACTTTCATCTAATATTGCTCATGGAGGAAGTTCAGTTGATTTAGCTATTTTTTCATTACATTTAGCTGGAATTTCTTCTATTTTAGGTGCAATTAATTTTATTACCACTATTATTAATATACGACTTAATAATATAATATTTGATCAAATACCATTATTTGTTTGAGCTGTAGGAATTACAGCAGTTTTATTATTATTATCTTTACCTGTTTTAGCAGGTGCTATTACTATATTATTAACTGATCGTAATTTAAATACATCTTTTTTTGATCCTGCAGGTGGAGGAGATCCTATTTTATACCAACATTTA
>LEFIH077-10|HM876700|MM05583|Elachista_OTU12
ACAATATATTTTATTTTTGGAATTTGAGCAGGATTAGTAGGTACATCTTTAAGATTATTAATTCGTGCAGAATTAGGTAATCCAGGATCATTAATTGGAAATGATCAAATTTACAATACAATCGTAACAGCACATGCTTTCATTATAATTTTTTTTATAGTAATACCTATTATAATTGGAGGATTTGGAAATTGATTAGTACCTCTAATATTAGGAGCCCCAGATATAGCTTTCCCCCGAATAAATAATATAAGATTTTGATTATTACCCCCTTCTCTTACTCTTTTAATTTTTAGAAGATTAGTAGAAAATGGAGCAGGAACCGGATGAACAGTTTACCCCCCACTTTCATCTAATATTGCTCATGGAGGAAGTTCAGTTGATTTAGCTATTTTTTCATTACATTTAGCTGGAATTTCTTCTATTTTAGGTGCAATTAATTTTATTACCACTATTATTAATATACGACTTAATAATATAATATTTGATCAAATACCATTATTTGTTTGAGCTGTAGGAATTACAGCAGTTTTATTATTATTATCTTTACCTGTTTTAGCAGGTGCTATTACTATATTATTAACTGATCGTAATTTAAATACATCTTTTTTTGATCCTGCAGGTGGAGGAGATCCTATTTTATACCAACATTTA
>LEFIH075-10|HM876698|MM05581|Elachista_OTU12
ACAATATATTTTATTTTTTGAATTTGAGCAGGATTAGTAGGTACATCTTTAAGATTATTAATTCGTGCAGAATTAGGTAATCCAGGATCATTAATTGGAAATGATCAAATTTATAATACAATCGTAACAGCACATGCTTTCATTATAATTTTTTTTATAGTAATACCTATTATAATTGGAGGATTTGGAAATTGATTAGTACCTCTAATATTAGGAGCCCCAGATATAGCTTTCCCCCGAATAAATAATATAAGATTTTGATTATTACCCCCTTCTCTTACTCTTTTAATTTTTAGAAGATTAGTAGAAAATGGAGCAGGAACCGGATGAACAGTTTACCCCCCACTCTCATCTAATATCGCTCATGGAGGAAGTTCAGTTGATTTAGCTATTTTTTCATTACATTTAGCTGGAATTTCTTCTATTTTAGGTGCAATTAATTTTATTACCACTATTATTAATATACGACTTAATAATATAATATTTGATCAAATACCATTATTTGTTTGAGCTGTAGGAATTACAGCAGTTTTATTATTATTATCTTTACCTGTTTTAGCAGGTGCTATTACTATATTATTAACTGATCGTAATCTAAATACATCTTTTTTTGATCCTGCAGGTGGAGGAGATCCTATTTTATACCAACATTTA
>LEFIH053-10|HM876681|MM05558|Elachista_OTU12
ACAATATATTTTATTTTTGGAATTTGAGCAGGATTAGTAGGTACATCTTTAAGATTATTAATTCGTGCAGAATTAGGTAATCCAGGATCATTAATTGGAAATGATCAAATTTACAATACAATCGTAACAGCACATGCTTTCATTATAATTTTTTTTATAGTAATACCTATTATAATTGGAGGATTTGGAAATTGATTAGTACCTCTAATATTAGGAGCCCCAGATATAGCTTTCCCCCGAATAAATAATATAAGATTTTGATTATTACCCCCTTCTCTTACTCTTTTAATTTTTAGAAGATTAGTAGAAAATGGAGCAGGAACCGGATGAACAGTTTACCCCCCACTTTCATCTAATATTGCTCATGGAGGAAGTTCAGTTGATTTAGCTATTTTTTCATTACATTTAGCTGGAATTTCTTCTATTTTAGGTGCAATTAATTTTATTACCACTATTATTAATATACGACTTAATAATATAATATTTGATCAAATACCATTATTTGTTTGAGCTGTAGGAATTACAGCAGTTTTATTATTATTATCTTTACCTGTTTTAGCAGGTGCTATTACTATATTATTAACTGATCGTAATTTAAATACATCTTTTTTTGATCCTGCAGGTGGAGGAGATCCTATTTTATACCAACATTTA
>LEFIH087-10|HM876708|MM05593|Elachista_OTU12
ACAATATATTTTATTTTTGGAATTTGAGCAGGATTAGTAGGTACATCTTTAAGATTATTAATTCGTGCAGAATTAGGTAATCCAGGATCATTAATTGGAAATGATCAAATTTACAATACAATCGTAACAGCACATGCTTTCATTATAATTTTTTTTATAGTAATACCTATTATAATTGGAGGATTTGGAAATTGATTAGTACCTCTAATATTAGGAGCTCCAGATATAGCTTTCCCCCGAATAAATAATATAAGATTTTGATTATTACCCCCTTCTCTTACTCTTTTAATTTTTAGAAGATTAGTAGAAAATGGAGCAGGAACCGGATGAACAGTTTACCCCCCACTTTCATCTAATATTGCTCATGGAGGAAGTTCAGTTGATTTAGCTATTTTTTCATTGCATTTAGCTGGAATTTCTTCTATTTTAGGTGCAATTAATTTTATTACCACTATTATTAATATACGACTTAATAATATAATATTTGATCAAATACCATTATTTGTTTGAGCTGTAGGAATTACAGCAGTTTTATTATTATTATCTTTACCTGTTTTAGCAGGTGCTATTACTATATTATTAACTGATCGTAATTTAAATACATCTTTTTTTGATCCTGCAGGTGGAGGAGATCCTATTTTATACCAACATTTA
>LEFII348-11|MM19998|Elachista_OTU12
ACAATATATTTTATTTTTGGAATTTGAGCAGGATTAGTAGGTACATCTTTAAGATTATTAATTCGTGCAGAATTAGGTAATCCAGGATCATTAATTGGAAATGATCAAATTTACAATACAATCGTAACAGCACATGCTTTCATTATAATTTTTTTTATAGTAATACCTATTATAATTGGAGGATTTGGAAATTGATTAGTACCTCTAATATTAGGAGCCCCAGATATAGCTTTCCCCCGAATAAATAATATAAGATTTTGATTATTACCCCCTTCTCTTACTCTTTTAATTTTTAGAAGATTAGTAGAAAATGGAGCAGGAACCGGATGAACAGTTTACCCCCCACTTTCATCTAATATTGCTCATGGAGGAAGTTCAGTTGATTTAGCTATTTTTTCATTACATTTAGCTGGAATTTCTTCTATTTTAGGTGCAATTAATTTTATTACCACTATTATTAATATACGACTTAATAATATAATATTTGATCAAATACCATTATTTGTTTGAGCTGTAGGAATTACAGCAGTTTTATTATTATTATCTTTACCTGTTTTAGCAGGTGCTATTACTATATTATTAACTGATCGTAATTTAAATACATCTTTTTTTGATCCTGCAGGTGGAGGAGATCCTATTTTATACCAACATTTA
>LEFII354-11|MM20504|Elachista_OTU12
------------------------------------------------------------------------------------------------------------------------------------------------------------------------------------------------------------------------------------------------------------AGATTTTGATTATTACCCCCTTCTCTTACTCTTTTAATTTTTAGAAGATTAGTAGAAAATGGAGCAGGAACCGGATGAACAGTTTACCCCCCACTCTCATCTAATATTGCTCATGGAGGAAGTTCAGTTGATTTAGCTATTTTTTCATTACATTTAGCTGGAATTTCTTCTATTTTAGGTGCAATTAATTTTATTACCACTATTATTAATATACGACTTAATAATATAATATTTGATCAAATACCATTATTTGTTTGAGCTGTAGGAATTACAGCAGTTTTATTATTATTATCTTTACCTGTTTTAGCAGGTGCTATTACTATATTATTAACTGATCGTAATCTAAATACATCTTTTTTTGATCCTGCAGGTGGAGGAGATCCTATTTTATACCAACATTTA
>LEFII206-11|MM11431|Elachista_OTU12
ACAATATATTTTATTTTTGGAATTTGAGCAGGATTAGTAGGTACATCTTTAAGATTATTAATTCGTGCAGAATTAGGTAATCCAGGATCATTAATTGGAAATGATCAAATTTACAATACAATCGTAACAGCACATGCTTTCATTATAATTTTTTTTATAGTAATACCTATTATAATTGGAGGATTTGGAAATTGATTAGTACCTCTAATATTAGGAGCCCCAGATATAGCTTTCCCCCGAATAAATAATATAAGATTTTGATTATTACCCCCTTCTCTTACTCTTTTAATTTTTAGAAGATTAGTAGAAAATGGAGCAGGAACCGGATGAACAGTTTACCCCCCACTTTCATCTAATATTGCTCATGGAGGAAGTTCAGTTGATTTAGCTATTTTTTCATTACATTTAGCTGGAATTTCTTCTATTTTAGGTGCAATTAATTTTATTACCACTATTATTAATATACGACTTAATAATATAATATTTGATCAAATACCATTATTTGTTTGAGCTGTAGGAATTACAGCAGTTTTATTATTATTATCTTTACCTGTTTTAGCAGGTGCTATTACTATATTATTAACTGATCGTAATTTAAATACATCTTTTTTTGATCCTGCAGGTGGAGGAGATCCTATTTTATACCAACATTTA
>LEFII200-11|MM11425|Elachista_OTU12
ACAATATATTTTATTTTTGGAATTTGAGCAGGATTAGTAGGTACATCTTTAAGATTATTAATTCGTGCAGAATTAGGTAATCCAGGATCATTAATTGGAAATGATCAAATTTACAATACAATCGTAACAGCACATGCTTTCATTATAATTTTTTTTATAGTAATACCTATTATAATTGGAGGATTTGGAAATTGATTAGTACCTCTAATATTAGGAGCCCCAGATATAGCTTTCCCCCGAATAAATAATATAAGATTTTGATTATTACCCCCTTCTCTTACTCTTTTAATTTTTAGAAGATTAGTAGAAAATGGAGCAGGAACCGGATGAACAGTTTACCCCCCACTTTCATCTAATATTGCTCATGGAGGAAGTTCAGTTGATTTAGCTATTTTTTCATTACATTTAGCTGGAATTTCTTCTATTTTAGGTGCAATTAATTTTATTACCACTATTATTAATATACGACTTAATAATATAATATTTGATCAAATACCATTATTTGTTTGAGCTGTAGGAATTACAGCAGTTTTATTATTATTATCTTTACCTGTTTTAGCAGGTGCTATTACTATATTATTAACTGATCGTAATTTAAATACATCTTTTTTTGATCCTGCAGGTGGAGGAGATCCTATTTTATACCAACATTTA
>LEFII207-11|MM11432|Elachista_OTU12
ACAATATATTTTATTTTTGGAATTTGAGCAGGATTAGTAGGTACATCTTTAAGATTATTAATTCGTGCAGAATTAGGTAATCCAGGATCATTAATTGGAAATGATCAAATTTACAATACAATCGTAACAGCACATGCTTTCATTATAATTTTTTTTATAGTAATACCTATTATAATTGGAGGATTTGGAAATTGATTAGTACCTCTAATATTAGGAGCCCCAGATATAGCTTTCCCCCGAATAAATAATATAAGATTTTGATTATTACCCCCTTCTCTTACTCTTTTAATTTTTAGAAGATTAGTAGAAAATGGAGCAGGAACCGGATGAACAGTTTACCCCCCACTTTCATCTAATATTGCTCATGGAGGAAGTTCAGTTGATTTAGCTATTTTTTCATTACATTTAGCTGGAATTTCTTCTATTTTAGGTGCAATTAATTTTATTACCACTATTATTAATATACGACTTAATAATATAATATTTGATCAAATACCATTATTTGTTTGAGCTGTAGGAATTACAGCAGTTTTATTATTATTATCTTTACCTGTTTTAGCAGGTGCTATTACTATATTATTAACTGATCGTAATTTAAATACATCTTTTTTTGATCCTGCAGGTGGAGGAGATCCTATTTTATACCAACATTTA
>LEFII203-11|MM11428|Elachista_OTU12
ACAATATATTTTATTTTTGGAATTTGAGCAGGATTAGTAGGTACATCTTTAAGATTATTAATTCGTGCAGAATTAGGTAATCCAGGATCATTAATTGGAAATGATCAAATTTACAATACAATCGTAACAGCACATGCTTTCATTATAATTTTTTTTATAGTAATACCTATTATAATTGGAGGATTTGGAAATTGATTAGTACCTCTAATATTAGGAGCCCCAGATATAGCTTTCCCCCGAATAAATAATATAAGATTTTGATTATTACCCCCTTCTCTTACTCTTTTAATTTTTAGAAGATTAGTAGAAAATGGAGCAGGAACCGGATGAACAGTTTACCCCCCACTTTCATCTAATATTGCTCATGGAGGAAGTTCAGTTGATTTAGCTATTTTTTCATTACATTTAGCTGGAATTTCTTCTATTTTAGGTGCAATTAATTTTATTACCACTATTATTAATATACGACTTAATAATATAATATTTGATCAAATACCATTATTTGTTTGAGCTGTAGGAATTACAGCAGTTTTATTATTATTATCTTTACCTGTTTTAGCAGGTGCTATTACTATATTATTAACTGATCGTAATTTAAATACATCTTTTTTTGATCCTGCAGGTGGAGGAGATCCTATTTTATACCAACATTTA
>LEFII199-11|MM11424|Elachista_OTU12
ACAATATATTTTATTTTTGGAATTTGAGCAGGATTAGTAGGTACATCTTTAAGATTATTAATTCGTGCAGAATTAGGTAATCCAGGATCATTAATTGGAAATGATCAAATTTATAATACAATCGTAACAGCGCATGCTTTCATTATAATTTTTTTTATAGTAATACCTATTATAATTGGAGGATTTGGAAATTGATTAGTACCTCTAATATTAGGAGCCCCAGATATAGCTTTCCCCCGAATAAATAATATAAGATTTTGATTATTACCCCCTTCTCTTACTCTTTTAATTTTTAGAAGATTAGTAGAAAATGGAGCAGGAACCGGATGAACAGTTTACCCCCCACTCTCATCTAATATTGCTCATGGAGGAAGTTCAGTTGATTTAGCTATTTTTTCATTACATTTAGCTGGAATTTCTTCTATTTTAGGTGCAATTAATTTTATTACCACTATTATTAATATACGACTTAATAATATAATATTTGATCAAATACCATTATTTGTTTGAGCTGTAGGAATTACAGCAGTTTTATTATTATTATCTTTACCTGTTTTAGCAGGTGCTATTACTATATTATTAACTGATCGTAATCTAAATACATCTTTTTTTGATCCTGCAGGTGGAGGAGATCCTATTTTATACCAACATTTA
>ELACA1121-11|MM20874|Elachista_OTU12
ACAATATATTTTATTTTTGGAATTTGAGCAGGATTAGTAGGTACATCTTTAAGATTATTAATTCGTGCAGAATTAGGTAATCCAGGATCATTAATTGGAAATGATCAAATTTACAATACAATCGTAACAGCACATGCTTTCATTATAATTTTTTTTATAGTAATACCTATTATAATTGGAGGATTTGGAAATTGATTAGTACCTCTAATATTAGGAGCCCCAGATATAGCTTTCCCCCGAATAAATAATATAAGATTTTGATTATTACCCCCTTCTCTTACTCTTTTAATTTTTAGAAGATTAGTAGAAAATGGAGCAGGAACCGGATGAACAGTTTACCCCCCACTTTCATCTAATATTGCTCATGGAGGAAGTTCAGTTGATTTAGCTATTTTTTCATTACATTTAGCTGGAATTTCTTCTATTTTAGGTGCAATTAATTTTATTACCACTATTATTAATATACGACTTAATAATATAATATTTGATCAAATACCATTATTTGTTTGAGCTGTAGGAATTACAGCAGTTTTATTATTATTATCTTTACCTGTTTTAGCAGGTGCTATTACTATATTATTAACTGATCGTAATTTAAATACATCTTTTTTTGATCCTGCAGGTGGAGGAGATCCTATTTTATACCAACATTTA
>LEFIH370-10|MM11328|Elachista_OTU12
ACAATATATTTTATTTTTGGAATTTGAGCAGGATTAGTAGGTACATCTTTAAGATTATTAATTCGTGCAGAATTAGGTAATCCAGGATCATTAATTGGAAATGATCAAATTTACAATACAATCGTAACAGCACATGCTTTCATTATAATTTTTTTTATAGTAATACCTATTATAATTGGAGGATTTGGAAATTGATTAGTACCTCTAATATTAGGAGCCCCAGATATAGCTTTCCCCCGAATAAATAATATAAGATTTTGATTATTACCCCCTTCTCTTACTCTTTTAATTTTTAGAAGATTAGTAGAAAATGGAGCAGGAACCGGATGAACAGTTTACCCCCCACTTTCATCTAATATTGCTCATGGAGGAAGTTCAGTTGATTTAGCTATTTTTTCATTACATTTAGCTGGA------------------------------------------------------------------------------------------------------------------------------------------------------------------------------------------------------------------------------------------------
>ELACA609-10|JF847636|MM15339|Elachista_OTU12
ACAATATATTTTATTTTTGGAATTTGAGCAGGATTAGTAGGTACATCTTTAAGATTATTAATTCGTGCAGAATTAGGTAATCCAGGATCATTAATTGGAAATGATCAAATTTACAATACAATCGTAACAGCACATGCTTTCATTATAATTTTTTTTATAGTAATACCTATTATAATTGGAGGATTTGGAAATTGATTAGTACCTCTAATATTAGGAGCCCCAGATATAGCTTTCCCCCGAATAAATAATATAAGATTTTGATTATTACCCCCTTCTCTTACTCTTTTAATTTTTAGAAGATTAGTAGAAAATGGAGCAGGAACCGGATGAACAGTTTACCCCCCACTTTCATCTAATATTGCTCATGGAGGAAGTTCAGTTGATTTAGCTATTTTTTCATTACATTTAGCTGGAATTTCTTCTATTTTAGGTGCAATTAATTTTATTACCACTATTATTAATATACGACTTAATAATATAATATTTGATCAAATACCATTATTTGTTTGAGCTGTAGGAATTACAGCAGTTTTATTATTATTATCTTTACCTGTTTTAGCAGGTGCTATTACTATATTATTAACTGATCGTAATTTAAATACATCTTTTTTTGATCCTGCAGGTGGAGGAGATCCTATTTTATACCAACATTTA
>ELACA605-10|JF847632|MM15335|Elachista_OTU12
ACAATATATTTTATTTTTGGAATTTGAGCAGGATTAGTAGGTACATCTTTAAGATTATTAATTCGTGCAGAATTAGGTAATCCAGGATCATTAATTGGAAATGATCAAATTTACAATACAATCGTAACAGCACATGCTTTCATTATAATTTTTTTTATAGTAATACCTATTATAATTGGAGGATTTGGAAATTGATTAGTACCTCTAATATTAGGAGCCCCAGATATAGCTTTCCCCCGAATAAATAATATAAGATTTTGATTATTACCCCCTTCTCTTACTCTTTTAATTTTTAGAAGATTAGTAGAAAATGGAGCAGGAACCGGATGAACAGTTTACCCCCCACTTTCATCTAATATTGCTCATGGAGGAAGTTCAGTTGATTTAGCTATTTTTTCATTACATTTAGCTGGAATTTCTTCTATTTTAGGTGCAATTAATTTTATTACCACTATTATTAATATACGACTTAATAATATAATATTTGATCAAATACCATTATTTGTTTGAGCTGTAGGAATTACAGCAGTTTTATTATTATTATCTTTACCTGTTTTAGCAGGTGCTATTACTATATTATTAACTGATCGTAATTTAAATACATCTTTTTTTGATCCTGCAGGTGGAGGAGATCCTATTTTATACCAACATTTA
>LEFII205-11|MM11430|Elachista_OTU12
---ATATATTTTATTTTTGGAATTTGAGCAGGATTAGTAGGTACATCTTTAAGATTATTAATTCGTGCAGAATTAGGTAATCCAGGATCATTAATTGGAAATGATCAAATTTACAATACAATCGTAACAGCACATGCTTTCATTATAATTTTTTTTATAGTAATACCTATTATAATTGGAGGATTTGGAAATTGATTAGTACCTCTAATATTAGGAGCCCCAGATATAGCTTTCCCCCGAATAAATAATATAAGATTTTGATTATTACCCCCTTCTCTTACTCTTTTAATTTTTAGAAGATTAGTAGAAAATGGAGCAGGAACCGGATGAACAGTTTACCCCCCACTTTCATCTAATATTGCTCATGGAGGAAGTTCAGTTGATTTAGCTATTTTTTCATTACATTTAGCTGGAATTTCTTCTATTTTAGGTGCAATTAATTTTATTACCACTATTATTAATATACGACTTAATAATATAATATTTGATCAAATACCATTATTTGTTTGAGCTGTAGGAATTACAGCAGTTTTATTATTATTATCTTTACCTGTTTTAGCAGGTGCTATTACTATATTATTAACTGATCGTAATTTAAATACATCTTTTTTTGATCCTGCAGGTGGAGGAGATCCTATTTTATAC---------
>LEFIH451-10|HM877048|MM11409|Elachista_OTU12
ACAATATATTTTATTTTTGGAATTTGAGCAGGATTAGTAGGTACATCTTTAAGATTATTAATTCGTGCAGAATTAGGTAATCCAGGATCATTAATTGGAAATGATCAAATTTACAATACAATCGTAACAGCACATGCTTTCATTATAATTTTTTTTATAGTAATACCTATTATAATTGGAGGATTTGGAAATTGATTAGTACCTCTAATATTAGGAGCCCCAGATATAGCTTTCCCCCGAATAAATAATATAAGATTTTGATTNTTACCCCCTTCTCTTACTCTTTTAATTTTTAGAAGATTAGTAGAAAATGGAGCAGGAACCGGATGAACAGTTTACCCCCCACTCTCATCTAATATTGCTCATGGAGGAAGTTCAGTTGATTTAGCTATTTTTTCATTACATTTAGCTGGAATTTCTTCTATTTTAGGTGCAATTAATTTTATTACCACTATTATTAATATACGACTTAATAATATAATATTTGATCAAATACCATTATTTGTTTGAGCTGTAGGAATTACAGCAGTTTTATTATTATTATCTTTACCTGTTTTAGCAGGTGCTATTACTATATTATTAACTGATCGTAATCTAAATACATCTTTTTTTGATCCTGCAGGTGGAGGAGATCCTATTTTATACCAACATTTA
>LEFIH455-10|HM877052|MM11413|Elachista_OTU12
ACAATATATTTTATTTTTGGAATTTGAGCAGGATTAGTAGGTACATCTTTAAGATTATTAATTCGTGCAGAATTAGGTAATCCAGGATCATTAATTGGAAATGATCAAATTTACAATACAATCGTAACAGCACATGCTTTCATTATAATTTTTTTTATAGTAATACCTATTATAATTGGAGGATTTGGAAATTGATTAGTACCTCTAATATTAGGAGCCCCAGATATAGCTTTCCCCCGAATAAATAATATAAGATTTTGATTATTACCCCCTTCTCTTACTCTTTTAATTTTTAGAAGATTAGTAGAAAATGGAGCAGGAACCGGATGAACAGTTTACCCCCCACTTTCATCTAATATTGCTCATGGAGGAAGTTCAGTTGATTTAGCTATTTTTTCATTACATTTAGCTGGAATTTCTTCTATTTTAGGTGCAATTAATTTTATTACCACTATTATTAATATACGACTTAATAATATAATATTTGATCAAATACCATTATTTGTTTGAGCTGTAGGAATTACAGCAGTTTTATTATTATTATCTTTACCTGTTTTAGCAGGTGCTATTACTATATTATTAACTGATCGTAATTTAAATACATCTTTTTTTGATCCTGCAGGTGGAGGAGATCCTATTTTATACCAACATTTA
>ELACA610-10|JF847637|MM15340|Elachista_OTU12
ACAATATATTTTATTTTTGGAATTTGATCAGGATTAGTAGGTACATCTTTAAGATTATTAATTCGTGCAGAATTAGGTAATCCAGGATCATTAATTGGAAATGATCAAATTTACAATACAATCGTAACAGCACATGCTTTCATTATAATTTTTTTTATAGTAATACCTATTATAATTGGAGGATTTGGAAATTGATTAGTACCTCTAATATTAGGAGCCCCAGATATAGCTTTCCCCCGAATAAATAATATAAGATTTTGATTATTACCCCCTTCTCTTACTCTTTTAATTTTTAGAAGATTAGTAGAAAATGGAGCAGGAACCGGATGAACAGTTTACCCCCCACTTTCATCTAATATTGCTCATGGAGGAAGTTCAGTTGATTTAGCTATTTTTTCATTACATTTAGCTGGAATTTCTTCTATTTTAGGTGCAATTAATTTTATTACCACTATTATTAATATACGACTTAATAATATAATATTTGATCAAATACCATTATTTGTTTGAGCTGTAGGAATTACAGCAGTTTTATTATTATTATCTTTACCTGTTTTAGCAGGTGCTATTACTATATTATTAACTGATCGTAATTTAAATACATCTTTTTTTGATCCTGCAGGTGGAGGAGATCCTATTTTATACCAACATTTA
>ELACA1286-12|MM21349|Elachista_OTU5
ACATTATATTTTATTTTTGGAATTTGAGCAGGATTAATAGGAACTTCTTTAAGTTTATTAATTCGAGCAGAATTAGGCAATCCAGGATCATTAATTGGGAATGACCAAATTTATAATACAATTGTAACAGCACATGCTTTTATTATAATTTTTTTTATAGTTATGCCAATTATAATCGGAGGATTTGGAAATTGATTAGTACCTTTAATATTAGGAGCTCCTGATATAGCTTTCCCCCGAATAAATAATATAAGATTTTGATTATTACCCCCCTCTCTTACTCTTTTAATTTTTAGAAGACTAGTAGAAAATGGAGCAGGAACTGGATGAACAGTTTACCCCCCACTTTCATCTAATATTGCTCACAGAGGAAGATCTGTTGATTTAACTATTTTTTCCTTACATTTAGCTGGAATTTCTTCTATTTTAGGAGCAATTAATTTTATTACTACAATTATTAATATACGTCTTTATAATATAATATTTGATCAAATACCCTTATTTGTTTGAGCTGTAGGAATTACAGCCGTTTTACTATTATTATCTTTACCTGTTTTAGCTGGAGCTATTACTATACTACTAACTGATCGTAATTTAAATACATCTTTTTTTGACCCAGCAGGAGGGGGAGACCCAATTCTTTATCAACATTTA
>ELACA747-10|JF847742|MM15477|Elachista_OTU9
ACATTATACTTTATTTTTGGAATTTGAGCAGGATTAGTTGGTACATCTTTAAGATTATTAATTCGAACAGAATTAGGTAACCCCGGATCATTAATCGGAAATGATCAAATTTATAATACAATTGTAACAGCCCACGCTTTTATCATAATTTTTTTTATAGTTATACCTATTATAATTGGAGGATTTGGAAATTGATTAGTACCTTTAATATTAGGAGCTCCAGATATAGCTTTCCCCCGGATAAATAATATAAGATTTTGATTATTACCTCCTTCTCTTACTCTTCTAATTTTTAGAAGAGTAGTAGAAAATGGAGCAGGAACTGGATGAACAGTTTACCCCCCACTTTCATCTAATATTGCTCATGGAGGAAGTTCAGTCGATCTAGCTATTTTTTCTTTACATTTAGCTGGAATTTCTTCTATTTTAGGTGCAATTAATTTTATTACCACTATTATTAATATGCGACTTAATAACATAATATTCGATCAAATACCATTATTTGTTTGAGCTGTAGGAATTACAGCAGTTTTATTATTATTATCTTTACCTGTTTTAGCAGGTGCTATTACTATATTATTAACTGATCGTAATTTAAATACATCATTTTTTGACCCAGCAGGAGGAGGAGATCCTATTTTATATCAGCATTTA
>ELACA1226-11|MM16989|Elachista_OTU16
ACATTATATTTTATTTTTGGAATTTGAGCAGGATTAGTTGGTACATCTTTAAGATTATTAATTCGTGCAGAATTAGGTAACCCAGGATCATTAATTGGAAATGATCAAATTTATAATACAATTGTAACAGCACATGCTTTTATTATAATTTTTTTTATAGTCATACCTATTATAATTGGAGGTTTTGGAAATTGATTAGTACCTTTAATATTAGGAGCCCCAGATATAGCTTTCCCCCGAATAAATAATATAAGATTTTGACTATTACCCCCTTCCCTTACTCTTCTAATTTTTAGAAGATTAGTAGAAAATGGAGCAGGAACCGGATGAACAGTTTACCCCCCACTCTCATCTAATATTGCTCATAGAGGAAGCTCAGTCGACTTAGCTATTTTTTCCTTACATTTAGCTGGAATTTCTTCTATTTTAGGAGCAATTAATTTTATTACTACTATTATTAATATACGATTAAATAATATAATATTTGATCAAATACCATTATTTGTTTGAGCTGTGGGAATTACAGCAATTTTATTATTATTATCTTTACCTGTTTTAGCGGGAGCTATTACTATATTATTAACTGACCGTAATTTAAATACATCATTTTTTGACCCAGCAGGAGGAGGAGACCCTATTTTATATCAACATTTA
>ELACA1076-11|MM20829|Elachista_OTU16
ACATTATATTTTATTTTTGGAATTTGAGCAGGATTAGTTGGTACATCTTTAAGATTATTAATTCGTGCAGAATTAGGTAACCCAGGATCATTAATTGGAAATGATCAAATTTATAATACAATTGTAACAGCACATGCTTTTATTATAATTTTTTTTATAGTCATACCTATTATAATTGGAGGTTTTGGAAATTGATTAGTACCTTTAATATTAGGAGCCCCAGATATAGCTTTCCCCCGAATAAATAATATAAGATTTTGACTATTACCCCCTTCCCTTACTCTTCTAATTTTTAGAAGATTAGTAGAAAATGGAGCAGGAACCGGATGAACAGTTTACCCCCCACTCTCATCTAATATTGCTCATAGAGGAAGCTCAGTCGACTTAGCTATTTTTTCCTTACATTTAGCTGGAATTTCTTCTATTTTAGGAGCAATTAATTTTATTACTACTATTATTAATATACGATTAAATAATATAATATTTGATCAAATACCATTATTTGTTTGAGCTGTGGGAATTACAGCAATTTTATTATTATTATCTTTACCTGTTTTAGCGGGAGCTATTACTATATTATTAACTGACCGTAATTTAAATACATCATTTTTTGACCCAGCAGGAGGAGGAGACCCTATTTTATATCAACATTTA
>ELACA1225-11|MM16988|Elachista_OTU16
ACATTATATTTTATTTTTGGAATTTGAGCAGGATTAGTTGGTACATCTTTAAGATTATTAATTCGTGCAGAATTAGGTAACCCAGGATCATTAATTGGAAATGATCAAATTTATAATACAATTGTAACAGCACATGCTTTTATTATAATTTTTTTTATAGTCATACCTATTATAATTGGAGGTTTTGGAAATTGATTAGTACCTTTAATATTAGGAGCCCCAGATATAGCTTTCCCCCGAATAAATAATATAAGATTTTGACTATTACCCCCTTCCCTTACTCTTCTAATTTTTAGAAGATTAGTAGAAAATGGAGCAGGAACCGGATGAACAGTTTACCCCCCACTCTCATCTAATATTGCTCATAGAGGAAGCTCAGTCGACTTAGCTATTTTTTCCTTACATTTAGCTGGAATTTCTTCTATTTTAGGAGCAATTAATTTTATTACTACTATTATTAATATACGATTAAATAATATAATATTTGATCAAATACCATTATTTGTTTGAGCTGTGGGAATTACAGCAATTTTATTATTATTATCTTTACCTGTTTTAGCGGGAGCTATTACTATATTATTAACTGACCGTAATTTAAATACATCATTTTTTGACCCAGCAGGAGGAGGAGACCCTATTTTATATCAACATTTA
>ELACA1087-11|MM20840|Elachista_OTU16
ACATTATATTTTATTTTTGGAATTTGAGCAGGATTAGTTGGTACATCTTTAAGATTATTAATTCGTGCAGAATTAGGTAACCCAGGATCATTAATTGGAAATGATCAAATTTATAATACAATTGTAACAGCACATGCTTTTATTATAATTTTTTTTATAGTCATACCTATTATAATTGGAGGTTTTGGAAATTGATTAGTACCTTTAATATTAGGAGCCCCAGATATAGCTTTCCCCCGAATAAATAATATAAGATTTTGACTATTACCCCCTTCCCTTACTCTTCTAATTTTTAGAAGATTAGTAGAAAATGGAGCAGGAACCGGATGAACAGTTTACCCCCCACTCTCATCTAATATTGCTCATAGAGGAAGCTCAGTCGACTTAGCTATTTTTTCCTTACATTTAGCTGGAATTTCTTCTATTTTAGGAGCAATTAATTTTATTACTACTATTATTAATATACGATTAAATAATATAATATTTGATCAAATACCATTATTTGTTTGAGCTGTGGGAATTACAGCAATTTTATTATTATTATCTTTACCTGTTTTAGCGGGAGCTATTACTATATTATTAACTGACCGTAATTTAAATACATCATTTTTTGACCCAGCAGGAGGAGGAGACCCTATTTTATATCAACATTTA
>ELACA1069-11|MM20822|Elachista_OTU16
ACATTATATTTTATTTTTGGAATTTGAGCAGGATTAGTTGGTACATCTTTAAGATTATTAATTCGTGCAGAATTAGGTAACCCAGGATCATTAATTGGAAATGATCAAATTTATAATACAATTGTAACAGCACATGCTTTTATTATAATTTTTTTTATAGTCATACCTATTATAATTGGAGGTTTTGGAAATTGATTAGTACCTTTAATATTAGGAGCCCCAGATATAGCTTTCCCCCGAATAAATAATATAAGATTTTGACTATTACCCCCTTCCCTTACTCTTCTAATTTTTAGAAGATTAGTAGAAAATGGAGCAGGAACCGGATGAACAGTTTACCCCCCACTCTCATCTAATATTGCTCATAGAGGAAGCTCAGTCGACTTAGCTATTTTTTCCTTACATTTAGCTGGAATTTCTTCTATTTTAGGAGCAATTAATTTTATTACTACTATTATTAATATACGATTAAATAATATAATATTTGATCAAATACCATTATTTGTTTGAGCTGTGGGAATTACAGCAATTTTATTATTATTATCTTTACCTGTTTTAGCGGGAGCTATTACTATATTATTAACTGACCGTAATTTAAATACATCATTTTTTGACCCAGCAGGAGGAGGAGACCCTATTTTATATCAACATTTA
>ELACA1073-11|MM20826|Elachista_OTU16
ACATTATATTTTATTTTTGGAATTTGAGCAGGATTAGTTGGTACATCTTTAAGATTATTAATTCGTGCAGAATTAGGTAACCCAGGATCATTAATTGGAAATGATCAAATTTATAATACAATTGTAACAGCACATGCTTTTATTATAATTTTTTTTATAGTCATACCTATTATAATTGGAGGTTTTGGAAATTGATTAGTACCTTTAATATTAGGAGCCCCAGATATAGCTTTCCCCCGAATAAATAATATAAGATTTTGACTATTACCCCCTTCCCTTACTCTTCTAATTTTTAGAAGATTAGTAGAAAATGGAGCAGGAACCGGATGAACAGTTTACCCCCCACTCTCATCTAATATTGCTCATAGAGGAAGCTCAGTCGACTTAGCTATTTTTTCCTTACATTTAGCTGGAATTTCTTCTATTTTAGGAGCAATTAATTTTATTACTACTATTATTAATATACGATTAAATAATATAATATTTGATCAAATACCATTATTTGTTTGAGCTGTGGGAATTACAGCAATTTTATTATTATTATCTTTACCTGTTTTAGCGGGAGCTATTACTATATTATTAACTGACCGTAATTTAAATACATCATTTTTTGACCCAGCAGGAGGAGGAGACCCTATTTTATATCAACATTTA
>ELACA1072-11|MM20825|Elachista_OTU16
ACATTATATTTTATTTTTGGAATTTGAGCAGGATTAGTTGGTACATCTTTAAGATTATTAATTCGTGCAGAATTAGGTAACCCAGGATCATTAATTGGAAATGATCAAATTTATAATACAATTGTAACAGCACATGCTTTTATTATAATTTTTTTTATAGTCATACCTATTATAATTGGAGGTTTTGGAAATTGATTAGTACCTTTAATATTAGGAGCCCCAGATATAGCTTTCCCCCGAATAAATAATATAAGATTTTGACTATTACCCCCTTCCCTTACTCTTCTAATTTTTAGAAGATTAGTAGAAAATGGAGCAGGAACCGGATGAACAGTTTACCCCCCACTCTCATCTAATATTGCTCATAGAGGAAGCTCAGTCGACTTAGCTATTTTTTCCTTACATTTAGCTGGAATTTCTTCTATTTTAGGAGCAATTAATTTTATTACTACTATTATCAATATACGATTAAATAATATAATATTTGATCAAATACCATTATTTGTTTGAGCTGTGGGAATTACAGCAATTTTATTATTATTATCTTTACCTGTTTTAGCGGGAGCTATTACTATATTATTAACTGACCGTAATTTAAATACATCATTTTTTGACCCAGCAGGAGGAGGAGACCCTATTTTATATCAACATTTA
>ELACA1071-11|MM20824|Elachista_OTU16
ACATTATATTTTATTTTTGGAATTTGAGCAGGATTAGTTGGTACATCTTTAAGATTATTAATTCGTGCAGAATTAGGTAACCCAGGATCATTAATTGGAAATGATCAAATTTATAATACAATTGTAACAGCACATGCTTTTATTATAATTTTTTTTATAGTCATACCTATTATAATTGGAGGTTTTGGAAATTGATTAGTACCTTTAATATTAGGAGCCCCAGATATAGCTTTCCCCCGAATAAATAATATAAGATTTTGACTATTACCCCCTTCCCTTACTCTTCTAATTTTTAGAAGATTAGTAGAAAATGGAGCAGGAACCGGATGAACAGTTTACCCCCCACTCTCATCTAATATTGCTCATAGAGGAAGCTCAGTCGACTTAGCTATTTTTTCCTTACATTTAGCTGGAATTTCTTCTATTTTAGGAGCAATTAATTTTATTACTACTATTATTAATATACGATTAAATAATATAATATTTGATCAAATACCATTATTTGTTTGAGCTGTGGGAATTACAGCAATTTTATTATTATTATCTTTACCTGTTTTAGCGGGAGCTATTACTATATTATTAACTGACCGTAATTTAAATACATCATTTTTTGACCCAGCAGGAGGAGGAGACCCTATTTTATATCAACATTTA
>ELACA1074-11|MM20827|Elachista_OTU16
ACATTATATTTTATTTTTGGAATTTGAGCAGGATTAGTTGGTACATCTTTAAGATTATTAATTCGTGCAGAATTAGGTAACCCAGGATCATTAATTGGAAATGATCAAATTTATAATACAATTGTAACAGCACATGCTTTTATTATAATTTTTTTTATAGTCATACCTATTATAATTGGAGGTTTTGGAAATTGATTAGTACCTTTAATATTAGGAGCCCCAGATATAGCTTTCCCCCGAATAAATAATATAAGATTTTGACTATTACCCCCTTCCCTTACTCTTCTAATTTTTAGAAGATTAGTAGAAAATGGAGCAGGAACCGGATGAACAGTTTACCCCCCACTCTCATCTAATATTGCTCATAGAGGAAGCTCAGTCGACTTAGCTATTTTTTCCTTACATTTAGCTGGAATTTCTTCTATTTTAGGAGCAATTAATTTTATTACTACTATTATTAATATACGATTAAATAATATAATATTTGATCAAATACCATTATTTGTTTGAGCTGTGGGAATTACAGCAATTTTATTATTATTATCTTTACCTGTTTTAGCGGGAGCTATTACTATATTATTAACTGACCGTAATTTAAATACATCATTTTTTGACCCAGCAGGAGGAGGAGACCCTATTTTATATCAACATTTA
>ELACA1075-11|MM20828|Elachista_OTU2
ACATTATATTTTATTTTTGGAATTTGAGCAGGAATATTAGGAACTTCTTTAAGATTATTAATTCGAGCTGAATTAGGAAATCCTGGATCATTAATTGGGAATGATCAAATTTATAATACAATTGTAACAGCACATGCTTTCATTATAATTTTCTTTATAGTTATACCAATTATAATTGGTGGATTTGGAAATTGATTAGTCCCATTAATATTAGGAGCCCCTGATATAGCTTTCCCCCGAATAAATAATATAAGATTTTGATTATTACCCCCTTCTTTAACCCTTTTAATCTTCAGAAGATTAGTAGAAAATGGAGCTGGAACTGGATGAACTGTGTACCCCCCACTTTCATCTAATATTGCCCATAGAGGAAGTTCAGTTGATCTAGCTATTTTTTCATTACATTTAGCAGGAATTTCTTCTATTCTAGGAGCAATTAATTTTATTACTACAATTATTAACATACGACTTAATAATATATTTTTTGATCAAATACCTTTATTTGTTTGAGCTGTAGGAATTACAGCTGTATTATTATTACTTTCCTTACCTGTTTTAGCAGGAGCTATTACTATATTATTAACTGATCGTAATTTAAATACATCTTTTTTTGATCCTGCAGGAGGAGGAGATCCTATTTTATATCAACATTTA
>ELACA1234-11|MM16997|Elachista_OTU2
ACATTATATTTTATTTTTGGAATTTGAGCAGGAATATTAGGAACTTCTTTAAGATTATTAATTCGAGCTGAATTAGGAAATCCTGGATCATTAATTGGGAATGATCAAATTTATAATACAATTGTAACAGCACATGCTTTCATTATAATTTTCTTTATAGTTATACCAATTATAATTGGTGGATTTGGAAATTGATTAGTCCCATTAATATTAGGAGCCCCTGATATAGCTTTCCCCCGAATAAATAATATAAGATTTTGATTATTACCCCCTTCTTTAACCCTTTTAATCTTTAGAAGATTAGTAGAAAATGGAGCTGGAACTGGATGAACTGTGTACCCCCCACTTTCATCTAATATTGCCCATAGAGGAAGTTCAGTTGATCTGGCTATTTTTTCATTACATTTAGCAGGAATTTCTTCTATTCTAGGAGCAATTAATTTTATTACTACAATTATTAACATACGACTTAATAATATATTTTTTGATCAAATACCTTTATTTGTTTGAGCTGTAGGAATTACAGCTGTATTATTATTACTTTCCTTACCTGTTTTAGCAGGAGCTATTACTATATTATTAACTGATCGTAATTTAAATACATCTTTTTTTGATCCTGCAGGAGGAGGAGATCCTATTTTATATCAACATTTA
>LEFIH064-10|HM876691|MM05569|Elachista_OTU1
ACTTTATATTTTATTTTTGGAATTTGAGCAGGAATATTAGGAACCTCTTTAAGTTTATTAATTCGAGCAGAATTAGGAAATCCTGGATCATTAATTGGAAATGATCAAATTTATAATACAATTGTAACAGCACATGCTTTTATTATAATTTTTTTTATAGTTATGCCAATTATAATTGGCGGATTTGGAAATTGATTAGTACCATTAATATTGGGAGCCCCTGATATAGCCTTCCCCCGAATAAATAATATAAGATTTTGATTATTACCTCCTTCTCTAACTCTTTTAATTTTTAGAAGATTAGTAGAAAATGGAGCAGGAACTGGATGAACAGTATACCCCCCACTCTCATCCAATATTGCTCATGGAGGAAGTTCTGTTGACTTAGCTATTTTTTCCTTGCATTTAGCTGGTATCTCTTCAATTTTAGGAGCGATTAATTTCATTACTACAATTATTAATATACGACTTAATAATATATTATTTGACCAAATACCTTTATTTGTTTGAGCTGTAGGAATCACAGCTGTACTATTATTACTTTCATTACCTGTTTTAGCAGGAGCTATTACTATACTATTAACTGATCGTAATTTAAATACATCTTTTTTTGATCCTGCAGGAGGAGGTGACCCAATTTTATATCAACATTTA
>LEFIH078-10|HM876701|MM05584|Elachista_OTU1
ACTTTATATTTTATTTTTGGAATTTGAGCAGGAATATTAGGAACCTCTTTAAGTTTATTAATTCGAGCAGAATTAGGAAATCCTGGATCATTAATTGGAAATGATCAAATTTATAATACAATTGTAACAGCACATGCTTTTATTATAATTTTTTTTATAGTTATGCCAATTATAATTGGCGGATTTGGAAATTGATTAGTACCATTAATATTAGGAGCCCCTGATATAGCCTTCCCCCGAATAAATAATATAAGATTTTGATTATTACCCCCTTCTCTAACTCTTTTAATTTTTAGAAGATTAGTAGAAAATGGAGCAGGAACTGGATGAACAGTATACCCCCCACTCTCATCCAATATTGCTCATGGAGGAAGTTCTGTTGACTTAGCTATTTTTTCCTTACATTTAGCTGGTATCTCTTCAATTTTAGGAGCGATTAATTTCATTACTACAATTATTAATATACGACTTAATAATATATTATTTGATCAAATACCTTTATTTGTTTGAGCTGTAGGAATTACAGCTATACTATTATTACTTTCATTACCTGTTTTAGCAGGAGCTATTACTATACTATTAACTGATCGTAATTTAAATACATCTTTTTTTGATCCTGCAGGAGGAGGTGACCCAATTTTATATCAACATTTA
>LEFII342-11|MM19992|Elachista_OTU1
------------------------------------------------------------------------------------------------------------------------------------------------------------------------------------------------------------------------------------------------------------AGATTTTGATTATTACCTCCTTCTCTAACTCTTTTAATTTTTAGAAGATTAGTAGAAAATGGAGCAGGAACTGGATGAACAGTATACCCCCCACTCTCATCCAATATTGCTCATGGAGGAAGTTCTGTTGACTTAGCTATTTTTTCCTTGCATTTAGCTGGTATCTCTTCAATTTTAGGAGCGATTAATTTCATTACTACAATTATTAATATACGACTTAATAATATATTATTTGACCAAATACCTTTATTTGTTTGAGCTGTAGGAATCACAGCTGTACTATTATTACTTTCATTACCTGTTTTAGCAGGAGCTATTACTATACTATTAACTGATCGTAATTTAAATACATCTTTTTTTGATCCTGCAGGAGGAGGTGACCCAATTTTATATCAACATTTA
>ELACA1369-12|MM21432|Elachista_OTU1
ACTTTATATTTTATTTTTGGAATTTGAGCAGGAATATTAGGAACCTCTTTAAGTTTATTAATTCGAGCAGAATTAGGAAATCCTGGATCATTAATTGGAAATGATCAAATTTATAATACAATTGTAACAGCACATGCTTTTATTATAATTTTTTTTATAGTTATGCCAATTATAATTGGCGGATTTGGAAATTGATTAGTACCATTAATATTGGGAGCCCCTGATATAGCCTTCCCCCGAATAAATAATATAAGATTTTGATTATTACCTCCTTCTCTAACTCTTTTAATTTTTAGAAGATTAGTAGAAAATGGAGCAGGAACTGGATGAACAGTATACCCCCCACTCTCATCCAATATTGCTCATGGAGGAAGTTCTGTTGACTTAGCTATTTTTTCCTTGCATTTAGCTGGTATCTCTTCAATTTTAGGAGCAATTAATTTCATTACTACAATTATTAATATACGACTTAATAATATATTATTTGACCAAATACCTTTATTTGTTTGAGCTGTAGGAATCACAGCTGTACTATTATTACTTTCATTACCTGTTTTAGCAGGAGCTATTACTATACTATTAACTGATCGTAATTTAAATACATCTTTTTTTGATCCTGCAGGAGGAGGTGACCCAATTTTATATCAACATTTA
>LEFIH063-10|HQ570429|MM05568|Elachista_OTU1
ACTTTATATTTTATTTTTGGAATTTGAGCAGGAATATTAGGAACCTCTTTAAGTTTATTAATTCGAGCAGAATTAGGAAATCCTGGATCATTAATTGGAAATGATCAAATTTATAATACAATTGTAACAGCACATGCTTTTATTATAATTTTTTTTATAGTTATGCCAATTATAATTGGCGGATTTGGAAATTGATTAGTACCATTAATATTAGGAGCCCCTGATATAGCCTTCCCCCGAATAAATAATATAAGATTTTGATTATTACCCCCTTCTCTAACTCTTTTAATTTTTAGAAGATTAGTAGAAAATGGAGCAGGGACTGGATGAACAGTATACCCCCCACTCTCATCCAATATTGCTCATGGAGGAAGTTCTGTTGACTTAGCTATTTTTTCCTTACATTTAGCTGGTATCTCTTCAATTTTAGGAGCGATTAATTTCATTACTACAATTATTAATATACGACTTAATAATATATTATTTGACCAAATACCTTTATTTGTTTGAGCTGTAGGAATCACAGCTGTACTATTATTACTTTCATTACCTGTTTTAGCAGGAGCTATTACTATACTATTAACTGATCGTAATTTAAATACATCTTTTTTTGATCCTGCAGGAGGAGGTGACCCAATTTTATATCAACATTTA
>ELACA1370-12|MM21433|Elachista_OTU1
ACTTTATATTTTATTTTTGGAATTTGAGCAGGAATATTAGGAACCTCTTTAAGTTTATTAATTCGAGCAGAATTAGGAAATCCTGGATCATTAATTGGAAATGATCAAATTTATAATACAATTGTAACAGCACATGCTTTTATTATAATTTTTTTTATAGTTATGCCAATTATAATTGGCGGATTTGGAAATTGATTAGTACCATTAATATTGGGAGCCCCTGATATAGCCTTCCCCCGAATAAATAATATAAGATTTTGATTATTACCTCCTTCTCTAACTCTTTTAATTTTTAGAAGATTAGTAGAAAATGGAGCAGGAACTGGATGAACAGTATACCCCCCACTCTCATCCAATATTGCTCATGGAGGAAGTTCTGTTGACTTAGCTATTTTTTCCTTGCATTTAGCTGGTATCTCTTCAATTTTAGGAGCAATTAATTTCATTACTACAATTATTAATATACGACTTAATAATATATTATTTGACCAAATACCTTTATTTGTTTGAGCTGTAGGAATCACAGCTGTACTATTATTACTTTCATTACCTGTTTTAGCAGGAGCTATTACTATACTATTAACTGATCGTAATTTAAATACATCTTTTTTTGATCCTGCAGGAGGAGGTGACCCAATTTTATATCAACATTTA
>LEFIH081-10|HM876703|MM05587|Elachista_OTU1
ACTTTATATTTTATTTTTGGAATTTGAGCAGGAATATTAGGAACCTCTTTAAGTTTATTAATTCGAGCAGAATTAGGAAATCCTGGATCATTAATTGGAAATGATCAAATTTATAATACAATTGTAACAGCACATGCTTTTATTATAATTTTTTTTATAGTTATGCCAATTATAATTGGCGGATTTGGAAATTGATTAGTACCATTAATATTAGGAGCCCCTGATATAGCCTTCCCCCGAATAAATAATATAAGATTTTGATTATTACCCCCTTCTCTAACTCTTTTAATTTTTAGAAGATTAGTAGAAAATGGAGCAGGGACTGGATGAACAGTATACCCCCCACTCTCATCCAATATTGCTCATGGAGGAAGTTCTGTTGACTTAGCTATTTTTTCCTTACATTTAGCTGGTATCTCTTCAATTTTAGGAGCGATTAATTTCATTACTACAATTATTAATATACGACTTAATAATATATTATTTGACCAAATACCTTTATTTGTTTGAGCTGTAGGAATCACAGCTGTACTATTATTACTTTCATTACCTGTTTTAGCAGGAGCTATTACTATACTATTAACTGATCGTAATTTAAATACATCTTTTTTTGATCCTGCAGGAGGAGGTGACCCAATTTTATATCAACATTTA
>LEFIH079-10|HM876702|MM05585|Elachista_OTU1
ACTTTATATTTTATTTTTGGAATTTGAGCAGGAATATTAGGAACCTCTTTAAGTTTATTAATTCGAGCAGAATTAGGAAATCCTGGATCATTAATTGGAAATGATCAAATTTATAATACAATTGTAACAGCACATGCTTTTATTATAATTTTTTTTATAGTTATGCCAATTATAATTGGCGGATTTGGAAATTGATTAGTACCATTAATATTAGGAGCCCCTGATATAGCCTTCCCCCGAATAAATAATATAAGATTTTGATTATTACCCCCTTCTCTAACTCTTTTAATTTTTAGAAGATTAGTAGAAAATGGAGCAGGGACTGGATGAACAGTATACCCCCCACTCTCATCCAATATTGCTCATGGAGGAAGTTCTGTTGACTTAGCTATTTTTTCCTTACATTTAGCTGGTATCTCTTCAATTTTAGGAGCGATTAATTTCATTACTACAATTATTAATATACGACTTAATAATATATTATTTGACCAAATACCTTTATTTGTTTGAGCTGTAGGAATCACAGCTGTACTATTATTACTTTCATTACCTGTTTTAGCAGGAGCTATTACTATACTATTAACTGATCGTAATTTAAATACATCTTTTTTTGATCCTGCAGGAGGAGGTGACCCAATTTTATATCAACATTTA
>LEFIH447-10|HM877044|MM11405|Elachista_OTU18
ACATTATACTTTATCTTTGGAATCTGAGCAGGAATAATTGGAACATCTTTAAGTCTTTTAATTCGAGCAGAATTAGGTAACCCAGGATCATTAATTGGAAATGATCAAATTTATAATACAATTGTAACAGCTCATGCTTTTATTATAATTTTTTTCATAGTTATACCTATTATAATTGGAGGATTTGGAAATTGATTAGTACCTTTAATATTAGGAGCTCCTGATATAGCTTTCCCCCGAATAAATAATATAAGATTTTGATTATTACCCCCCTCTCTTACCCTTCTAATTTTTAGAAGATTAGTAGAAAATGGAGCAGGAACTGGATGAACAGTTTACCCCCCACTTTCATCTAATATTGCCCATAGTGGAAGTTCAGTAGATCTAGCTATTTTCTCCCTACATTTAGCTGGAATCTCTTCTATTTTAGGAGCAATTAATTTTATTACTACTATCATTAATATGCGACTTTATAATATAATATTTGATCAAATACCATTATTTGTGTGAGCTGTAGGAATCACAGCCGTATTATTATTACTTTCTTTACCAGTTTTAGCAGGTGCTATTACTATATTATTAACTGATCGTAATTTAAATACATCATTTTTTGACCCTGCTGGAGGAGGAGATCCTATTTTATACCAACATTTA
>LEFIH382-10|HM876991|MM11340|Elachista_OTU18
ACATTATACTTTATCTTTGGAATCTGAGCAGGAATAATTGGAACATCTTTAAGTCTTTTAATTCGAGCAGAATTAGGTAACCCAGGATCATTAATTGGAAATGATCAAATTTATAATACAATTGTAACAGCTCATGCTTTTATTATAATTTTTTTTATAGTTATACCTATTATAATTGGAGGATTTGGAAATTGATTAGTACCTTTAATATTAGGAGCCCCTGATATAGCTTTCCCCCGAATAAATAATATAAGATTTTGATTATTACCCCCCTCTCTTACCCTTCTAATTTTTAGAAGATTAGTAGAAAATGGAGCAGGAACTGGATGAACAGTTTACCCCCCACTTTCATCTAATATTGCCCATAGTGGAAGTTCAGTAGATCTAGCTATTTTCTCCCTACATTTAGCTGGAATCTCTTCTATTTTAGGAGCAATTAATTTTATTACTACTATCATTAATATGCGACTTTATAATATAATATTTGATCAAATACCATTATTTGTGTGAGCTGTAGGAATCACAGCCGTATTATTATTACTTTCTTTACCAGTTTTAGCAGGTGCTATTACTATATTATTAACTGATCGTAATTTAAATACATCATTTTTTGACCCTGCTGGAGGAGGAGATCCTATTTTATACCAACATTTA
>LEFIH383-10|HM876992|MM11341|Elachista_OTU18
ACATTATACTTTATCTTTGGAATCTGAGCAGGAATAATTGGAACATCTTTAAGTCTTTTAATTCGAGCAGAATTAGGTAACCCAGGATCATTAATTGGAAATGATCAAATTTATAATACAATTGTAACAGCTCATGCTTTTATTATAATTTTTTTTATAGTTATACCTATTATAATTGGAGGATTTGGAAATTGATTAGTACCTTTAATATTAGGAGCCCCTGATATAGCTTTCCCCCGAATAAATAATATAAGATTTTGATTATTACCCCCCTCTCTTACCCTTCTAATTTTTAGAAGATTAGTAGAAAATGGAGCAGGAACTGGATGAACAGTTTACCCCCCACTTTCATCTAATATTGCCCATAGTGGAAGTTCAGTAGATCTAGCTATTTTCTCCCTACATTTAGCTGGAATCTCTTCTATTTTAGGAGCAATTAATTTTATTACTACTATCATTAATATGCGACTTTATAATATAATATTTGATCAAATACCATTATTTGTGTGAGCTGTAGGAATCACAGCCGTATTATTATTACTTTCTTTACCAGTTTTAGCAGGTGCTATTACTATATTATTAACTGATCGTAATTTAAATACATCATTTTTTGACCCTGCTGGAGGAGGAGATCCTATTTTATACCAACATTTA
>LEFIH391-10|MM11349|Elachista_OTU18
------------------------------------------------TTAAGTNTTTTAATTCGAGCAGAATTAGGTAACCCAGGNTCATTAATTGGNAATGATCAAATTTATAATACAATTGTAACAGCNCATGCTTTTATTATAATTTTTTTCATAGTTATACCTATTATAATTGGAGGATTTGGAAATTGATTAGTACCTTTAATATTAGGAGCTCCTGATATAGCTTTCCCCCGAATAAATAATATAAGATTTTGATTATTACCCCCCTCTCTTACCCTTCTAATTTTTAGAAGATTAGTAGAAAATGGAGCAGGAACTGGATGAACAGTTTACCCCCCACTTTCATCTAATATTGCCCATAGTGGAAGTTCAGTAGATCTAGCTATTTTCTCCCTACATTTAGCTGGAATCTCTTCTATTTTAGGAGCAATTAATTTTATTACTACTATCATTAATATGCGACTTTATAATATAATATTTGATCAAATACCATTATTTGTGTGAGCTGTAGGAATCACAGCCGTATTATTATTACTTTCTTTACCAGTTTTAGCAGGTGCTATTACTATATTATTAACTGATCGTAATTTAAATACATCATTTTTTGACCCT------------------------------------
>LEFIH390-10|HM876997|MM11348|Elachista_OTU18
ACATTATACTTTATCTTTGGAATCTGAGCAGGAATAATTGGAACATCTTTAAGTCTTTTAATTCGAGCAGAATTAGGTAACCCAGGATCATTAATTGGAAATGATCAAATTTATAATACAATTGTAACAGCTCATGCTTTTATTATAATTTTTTTCATAGTTATACCTATTATAATTGGAGGATTTGGAAATTGATTAGTACCTTTAATATTAGGAGCTCCTGATATAGCTTTCCCCCGAATAAATAATATAAGATTTTGATTATTACCCCCCTCTCTTACCCTTCTAATTTTTAGAAGATTAGTAGAAAATGGAGCAGGAACTGGATGAACAGTTTACCCCCCACTTTCATCTAATATTGCCCATAGTGGAAGTTCAGTAGATCTAGCTATTTTCTCCCTACATTTAGCTGGAATCTCTTCTATTTTAGGAGCAATTAATTTTATTACTACTATCATTAATATGCGACTTTATAATATAATATTTGATCAAATACCATTATTTGTGTGAGCTGTAGGAATCACAGCCGTATTATTATTACTTTCTTTACCAGTTTTAGCAGGTGCTATTACTATATTATTAACTGATCGTAATTTAAATACATCATTTTTTGACCCTGCTGGAGGAGGAGATCCTATTTTATACCAACATTTA
>LEFIH389-10|HM876996|MM11347|Elachista_OTU18
ACATTATACTTTATCTTTGGAATCTGAGCAGGAATAATTGGAACATCTTTAAGTCTTTTAATTCGAGCAGAATTAGGTAACCCAGGATCATTAATTGGAAATGATCAAATTTATAATACAATTGTAACAGCTCATGCTTTTATTATAATTTTTTTCATAGTTATACCTATTATAATTGGAGGATTTGGAAATTGATTAGTACCTTTAATATTAGGAGCTCCTGATATAGCTTTCCCCCGAATAAATAATATAAGATTTTGATTATTACCCCCCTCTCTTACCCTTCTAATTTTTAGAAGATTAGTAGAAAATGGAGCAGGAACTGGATGAACAGTTTACCCCCCACTTTCATCTAATATTGCCCATAGTGGAAGTTCAGTAGATCTAGCTATTTTCTCCCTACATTTAGCTGGAATCTCTTCTATTTTAGGAGCAATTAATTTTATTACTACTATCATTAATATGCGACTTTATAATATAATATTTGATCAAATACCATTATTTGTGTGAGCTGTAGGAATCACAGCCGTATTATTATTACTTTCTTTACCAGTTTTAGCAGGTGCTATTACTATATTATTAACTGATCGTAATTTAAATACATCATTTTTTGACCCTGCTGGAGGAGGAGATCCTATTTTATACCAACATTTA
>LEFII213-11|MM11438|Elachista_OTU18
ACATTATACTTTATCTTTGGAATCTGAGCAGGAATAATTGGAACATCTTTAAGTCTTTTAATTCGAGCAGAATTAGGTAACCCAGGATCATTAATTGGAAATGATCAAATTTATAATACAATTGTAACAGCTCATGCTTTTATTATAATTTTTTTTATAGTTATACCTATTATAATTGGAGGATTTGGAAATTGATTAGTACCTTTAATATTAGGAGCCCCTGATATAGCTTTCCCCCGAATAAATAATATAAGATTTTGATTATTACCCCCCTCTCTTACCCTTCTAATTTTTAGAAGATTAGTAGAAAATGGAGCAGGAACTGGATGAACAGTTTACCCCCCACTTTCATCTAATATTGCCCATAGTGGAAGTTCAGTAGATCTAGCTATTTTCTCCCTACATTTAGCTGGAATCTCTTCTATTTTAGGAGCAATTAATTTTATTACTACTATCATTAATATGCGACTTTATAATATAATATTTGATCAAATACCATTATTTGTGTGAGCTGTAGGAATCACAGCCGTATTATTATTACTTTCTTTACCAGTTTTAGCAGGTGCTATTACTATATTATTAACTGATCGTAATTTAAATACATCATTTTTTGACCCTGCTGGAGGAGGA------------------------
>LEFIH068-10|HQ570431|MM05573|Elachista_OTU18
ACATTATACTTTATCTTTGGAATCTGAGCAGGAATAATTGGAACATCTTTAAGTCTTTTAATTCGAGCAGAATTAGGTAACCCAGGATCATTAATTGGAAATGATCAAATTTATAATACAATTGTAACAGCTCATGCTTTTATTATAATTTTTTTCATAGTTATACCTATTATAATTGGAGGATTTGGAAATTGATTAGTACCTTTAATATTAGGAGCTCCTGATATAGCTTTCCCCCGAATAAATAATATAAGATTTTGATTATTACCCCCCTCTCTTACCCTTCTAATTTTTAGAAGATTAGTAGAAAATGGAGCAGGAACTGGATGAACAGTTTACCCCCCACTTTCATCTAATATTGCCCATAGTGGAAGTTCAGTAGATCTAGCTATTTTCTCCCTACATTTAGCTGGAATCTCTTCTATTTTAGGAGCAATTAATTTTATTACTACTATCATTAATATGCGACTTTATAATATAATATTTGATCAAATACCATTATTTGTGTGAGCTGTAGGAATCACAGCCGTATTATTATTACTTTCTTTACCAGTTTTAGCAGGTGCTATTACTATATTATTAACTGATCGTAATTTAAATACATCATTTTTTGACCCTGCTGGAGGAGGAGATCCTATTTTATACCAACATTTA
>LEFIH066-10|HQ570430|MM05571|Elachista_OTU18
ACATTATACTTTATCTTTGGAATCTGAGCAGGAATAATTGGAACATCTTTAAGTCTTTTAATTCGAGCAGAATTAGGTAACCCAGGATCATTAATTGGAAATGATCAAATTTATAATACAATTGTAACAGCTCATGCTTTTATTATAATTTTTTTCATAGTTATACCTATTATAATTGGAGGATTTGGAAATTGATTAGTACCTTTAATATTAGGAGCTCCTGATATAGCTTTCCCCCGAATAAATAATATAAGATTTTGATTATTACCCCCCTCTCTTACCCTTCTAATTTTTAGAAGATTAGTAGAAAATGGAGCAGGAACTGGATGAACAGTTTACCCCCCACTTTCATCTAATATTGCCCATAGTGGAAGTTCAGTAGATCTAGCTATTTTCTCCCTACATTTAGCTGGAATCTCTTCTATTTTAGGAGCAATTAATTTTATTACTACTATCATTAATATGCGACTTTATAATATAATATTTGATCAAATACCATTATTTGTGTGAGCTGTAGGAATCACAGCCGTATTATTATTACTTTCTTTACCAGTTTTAGCAGGTGCTATTACTATATTATTAACTGATCGTAATTTAAATACATCATTTTTTGACCCTGCTGGAGGAGGAGATCCTATTTTATACCAACATTTA
>LEFII211-11|MM11436|Elachista_OTU18
ACATTATACTTTATCTTTGGAATCTGAGCAGGAATAATTGGAACATCTTTAAGTCTTTTAATTCGAGCAGAATTAGGTAACCCAGGATCATTAATTGGAAATGATCAAATTTATAATACAATTGTAACAGCTCATGCTTTTATTATAATTTTTTTTATAGTTATACCTATTATAATTGGAGGATTTGGAAATTGATTAGTACCTTTAATATTAGGAGCCCCTGATATAGCTTTCCCCCGAATAAATAATATAAGATTTTGATTATTACCCCCCTCTCTTACCCTTCTAATTTTTAGAAGATTAGTAGAAAATGGAGCAGGAACTGGATGAACAGTTTACCCCCCACTTTCATCTAATATTGCCCATAGTGGAAGTTCAGTAGATCTAGCTATTTTCTCCCTACATTTAGCTGGAATCTCTTCTATTTTAGGAGCAATTAATTTTATTACTACTATCATTAATATGCGACTTTATAATATAATATTTGATCAAATACCATTATTTGTGTGAGCTGTAGGAATCACAGCCGTATTATTATTACTTTCTTTACCAGTTTTAGCAGGTGCTATTACTATATTATTAACTGATCGTAATTTAAATACATCATTTTTTGACCCTGCTGGAGGAGGA------------------------
>LEFII212-11|MM11437|Elachista_OTU18
ACATTATACTTTATCTTTGGAATCTGAGCAGGAATAATTGGAACATCTTTAAGTCTTTTAATTCGAGCAGAATTAGGTAACCCAGGATCATTAATTGGAAATGATCAAATTTATAATACAATTGTAACAGCTCATGCTTTTATTATAATTTTTTTCATAGTTATACCTATTATAATTGGAGGATTTGGAAATTGATTAGTACCTTTAATATTAGGAGCTCCTGATATAGCTTTCCCCCGAATAAATAATATAAGATTTTGATTATTACCCCCCTCTCTTACCCTTCTAATTTTTAGAAGATTAGTAGAAAATGGAGCAGGAACTGGATGAACAGTTTACCCCCCACTTTCATCTAATATTGCCCATAGTGGAAGTTCAGTAGATCTAGCTATTTTCTCCCTACATTTAGCTGGAATCTCTTCTATTTTAGGAGCAATTAATTTTATTACTACTATCATTAATATGCGACTTTATAATATAATATTTGATCAAATACCATTATTTGTGTGAGCTGTAGGAATCACAGCCGTATTATTATTACTTTCTTTACCAGTTTTAGCAGGTGCTATTACTATATTATTAACTGATCGTAATTTAAATACATCATTTTTTGACCCTGCTGGAGGAGGAGATCCTATTTTATACCAACATTTA
>LEFIH418-10|HM877023|MM11376|Elachista_OTU18
ACATTATACTTTATCTTTGGAATCTGAGCAGGAATAATTGGAACATCTTTAAGTCTTTTAATTCGAGCAGAATTAGGTAATCCAGGATCATTAATTGGGAATGATCAAATTTATAATACAATTGTAACAGCACATGCTTTTATTATAATTTTTTTCATAGTTATACCTATTATAATTGGAGGATTTGGAAATTGATTAGTACCCTTAATATTAGGAGCCCCCGATATAGCTTTCCCCCGAATAAATAATATAAGATTTTGATTATTACCCCCCTCTCTTACCCTTCTAATTTTTAGAAGATTAGTAGAAAATGGAGCAGGAACTGGATGAACAGTTTACCCCCCACTTTCATCCAATATTGCCCATAGTGGAAGTTCAGTAGATCTAGCTATTTTCTCCCTACATTTAGCTGGAATCTCTTCTATTTTAGGAGCAATTAATTTTATTACTACTATCATTAATATGCGACTTTATAATATAATATTTGATCAAATACCATTATTTGTGTGAGCTGTAGGGATTACAGCCGTATTATTATTACTTTCTTTACCAGTTTTAGCAGGTGCTATTACTATACTATTAACTGATCGTAATTTAAATACATCATTTTTTGACCCTGCTGGAGGAGGAGATCCTATTTTATATCAACATTTA
>ELACA1228-11|MM16991|Elachista_OTU2
ACATTATATTTTATTTTTGGAATTTGAGCAGGAATATTAGGAACTTCTTTAAGATTATTAATTCGAGCTGAATTAGGAAATCCTGGATCATTAATTGGGAATGATCAAATTTATAATACAATTGTAACAGCACATGCTTTCATTATAATTTTCTTTATAGTTATACCAATTATAATTGGTGGATTTGGAAATTGATTAGTCCCATTAATATTAGGAGCCCCTGATATAGCTTTCCCCCGAATAAATAATATAAGATTTTGATTATTACCCCCTTCTTTAACCCTTTTAATCTTTAGAAGATTAGTAGAAAATGGAGCTGGAACTGGATGAACTGTGTACCCCCCACTTTCATCTAATATTGCCCATAGAGGAAGTTCAGTTGATCTGGCTATTTTTTCATTACATTTAGCAGGAATTTCTTCTATTCTAGGAGCAATTAATTTTATTACTACAATTATTAACATACGACTTAATAATATATTTTTTGATCAAATACCTTTATTTGTTTGAGCTGTAGGAATTACAGCTGTATTATTATTACTTTCCTTACCTGTTTTAGCAGGAGCTATTACTATATTATTAACTGATCGTAATTTAAATACATCTTTTTTTGATCCTGCAGGAGGAGGAGATCCTATTTTATATCAACATTTA
>ELACA753-10|JF847748|MM15483|Elachista_OTU5
ACATTATATTTTATTTTTGGAATTTGAGCAGGATTAATAGGAACTTCTTTAAGTTTATTAATTCGAGCAGAATTAGGCAATCCAGGATCATTAATTGGGAATGACCAAATTTATAATACAATTGTAACAGCACATGCTTTTATTATAATTTTTTTTATAGTTATGCCAATTATAATCGGAGGATTTGGAAATTGATTAGTACCTTTAATATTAGGAGCTCCTGATATAGCTTTCCCCCGAATAAATAATATAAGATTTTGATTATTACCCCCCTCTCTTACTCTTTTAATTTTTAGAAGACTAGTAGAAAATGGAGCAGGAACTGGATGAACAGTTTACCCCCCACTTTCATCTAATATTGCTCACAGAGGAAGATCTGTTGATTTAACTATTTTTTCCTTACATTTAGCTGGAATTTCTTCTATTTTAGGAGCAATTAATTTTATTACTACAATTATTAATATACGTCTTTATAATATAATATTTGATCAAATACCCTTATTTGTTTGAGCTGTAGGAATTACAGCTGTTTTACTATTATTATCTTTACCTGTTTTAGCTGGAGCTATTACTATACTACTAACTGATCGTAATTTAAATACATCTTTTTTTGACCCAGCAGGAGGGGGAGACCCAATTCTTTATCAACATTTA
>ELACA336-10|JF847452|MM16251|Elachista_OTU5
ACATTATATTTTATTTTTGGAATTTGAGCAGGATTAATAGGAACTTCTTTAAGTTTATTAATTCGAGCAGAATTAGGCAATCCAGGATCATTAATTGGGAATGACCAAATTTATAATACAATTGTAACAGCACATGCTTTTATTATAATTTTTTTTATAGTTATGCCAATTATAATCGGAGGATTTGGAAATTGATTAGTACCTTTAATATTAGGAGCTCCTGATATAGCTTTCCCCCGAATAAATAATATAAGATTTTGATTATTACCCCCCTCTCTTACTCTTTTAATTTTTAGAAGACTAGTAGAAAATGGAGCAGGAACTGGATGAACAGTTTACCCCCCACTTTCATCTAATATTGCTCACAGAGGAAGATCTGTTGATTTAACTATTTTTTCCTTACATTTAGCTGGAATTTCTTCTATTTTAGGAGCAATTAATTTTATTACTACAATTATTAATATACGTCTTTATAATATAATATTTGATCAAATACCCTTATTTGTTTGGGCTGTAGGAATTACAGCTGTTTTACTATTATTATCTTTACCTGTTTTAGCTGGAGCTATTACTATACTACTAACTGATCGTAATTTAAATACATCTTTTTTTGACCCAGCAGGAGGGGGAGACCCAATTCTTTATCAACATTTA
>ELACA335-10|JF847451|MM16250|Elachista_OTU5
ACATTATATTTTATTTTTGGAATTTGAGCAGGATTAATAGGAACTTCTTTAAGTTTATTAATTCGAGCAGAATTAGGCAATCCAGGATCATTAATTGGGAATGACCAAATTTATAATACAATTGTAACAGCACATGCTTTTATTATAATTTTTTTTATAGTTATGCCAATTATAATCGGAGGATTTGGAAATTGATTAGTACCTTTAATATTAGGAGCTCCTGATATAGCTTTCCCCCGAATAAATAATATAAGATTTTGATTATTACCCCCCTCTCTTACTCTTTTAATTTTTAGAAGACTAGTAGAAAATGGAGCAGGAACTGGATGAACAGTTTACCCCCCACTTTCATCTAATATTGCTCACAGAGGAAGATCTGTTGATTTAACTATTTTTTCCTTACATTTAGCTGGAATTTCTTCTATTTTAGGAGCAATTAATTTTATTACTACAATTATTAATATACGTCTTTATAATATAATATTTGATCAAATACCCTTATTTGTTTGGGCTGTAGGAATTACAGCTGTTTTACTATTATTATCTTTACCTGTTTTAGCTGGAGCTATTACTATACTACTAACTGATCGTAATTTAAATACATCTTTTTTTGACCCAGCAGGAGGGGGAGACCCAATTCTTTATCAACATTTA
>ELACA337-10|JF847453|MM16252|Elachista_OTU5
ACATTATATTTTATTTTTGGAATTTGAGCAGGATTAATAGGAACTTCTTTAAGTTTATTAATTCGAGCAGAATTAGGCAATCCAGGATCATTAATTGGGAATGACCAAATTTATAATACAATTGTAACAGCACATGCTTTTATTATAATTTTTTTTATAGTTATGCCAATTATAATCGGAGGATTTGGAAATTGATTAGTACCTTTAATATTAGGAGCTCCTGATATAGCTTTCCCCCGAATAAATAATATAAGATTTTGATTATTACCCCCCTCTCTTACTCTTTTAATTTTTAGAAGACTAGTAGAAAATGGAGCAGGAACTGGATGAACAGTTTACCCCCCACTTTCATCTAATATTGCTCACAGAGGAAGATCTGTTGATTTAACTATTTTTTCCTTACATTTAGCTGGAATTTCTTCTATTTTAGGAGCAATTAATTTTATTACTACAATTATTAATATACGTCTTTATAATATAATATTTGATCAAATACCCTTATTTGTTTGAGCTGTAGGAATTACAGCTGTTTTACTATTATTATCTTTACCTGTTTTAGCTGGAGCTATTACTATACTACTAACTGATCGTAATTTAAATACATCTTTTTTTGACCCAGCAGGAGGGGGAGACCCAATTCTTTATCAACATTTA
>ELACA541-10|MM16767|Elachista_OTU15
ACATTATATTTTATTTTTGGAATCTGAGCAGGATTAGTTGGTACATCTTTAAGATTACTAATTCGAGCAGAATTAGGTAATCCAGGATCTTTAATCGGAAATGATCAAATTTATAATACAATTGTAACAGCACATGCTTTTATTATAATTTTTTTTATAGTTATACCTATTATAATTGGAGGATTCGGAAATTGATTAGTACCTTTAATATTAGGAGCTCCAGATATAGCTTTCCCCCGAATAAATAATATAAGATTTTGATTATTGCCCCCTTCTCTTACTCTTTTAATTTTTAGAAGATTAGTAGAAAATGGAGCAGGAACTGGATGAACAGTTTACCCCCCACTTTCATCTAATATTGCCCATAGAGGAAGTTCAGTTGATTTAGCTATTTTTTCCCTTCATTTAGCTGGAATTTCCTCTATTTTAGGGGCAATTAATTTTATTACAACTATTATTAATATGCGACTTAATAATATAATATTTGATCAAATACCATTATTTGTTTGAGCTGTGGGAATTACAGCAATTTTATTATTATTATCCCTACCTGTTTTAGCAGGTGCTATTACTATACTATTAACTGATCGTAATTTAAACACATCCTTCTTCGACCCCGCAGGAGGAGGAGACCCCATTTTATATCAACATTTA
>LEFIH405-10|HM877010|MM11363|Elachista_OTU15
ACATTATATTTTATTTTTGGAATCTGAGCAGGATTAGTTGGTACATCTTTAAGATTACTAATTCGAGCAGAATTAGGTAATCCAGGATCTTTAATCGGAAATGATCAAATTTATAATACAATTGTAACAGCACATGCTTTTATTATAATTTTTTTTATAGTTATACCTATTATAATTGGAGGATTCGGAAATTGATTAGTACCTTTAATATTAGGAGCTCCAGATATAGCTTTCCCCCGAATAAATAATATAAGATTTTGATTATTGCCCCCTTCTCTTACTCTTTTAATTTTTAGAAGATTAGTAGAAAATGGAGCAGGAACTGGATGAACAGTTTACCCCCCACTTTCATCTAATATTGCCCATAGAGGAAGTTCAGTTGATTTAGCTATTTTTTCCCTTCATTTAGCTGGAATTTCCTCTATTTTAGGGGCAATTAATTTTATTACAACTATTATTAATATGCGACTTAATAATATAATATTTGATCAAATACCATTATTTGTTTGAGCTGTGGGAATTACAGCAATTTTATTATTATTATCCCTACCTGTTTTAGCAGGTGCTATTACTATACTATTAACTGATCGTAATTTAAACACATCCTTCTTCGACCCCGCAGGAGGAGGAGACCCCATTTTATATCAACATTTA
>LEFIJ005-10|JF853402|MM16799|Elachista_OTU15
ACATTATATTTTATTTTTGGAATCTGAGCAGGATTAGTTGGTACATCTTTAAGATTACTAATTCGAGCAGAATTAGGTAATCCAGGATCTTTAATCGGAAATGATCAAATTTATAATACAATTGTAACAGCACATGCTTTTATTATAATTTTTTTTATAGTTATACCTATTATAATTGGAGGATTCGGAAATTGATTAGTACCTTTAATATTAGGAGCTCCAGATATAGCTTTCCCCCGAATAAATAATATAAGATTTTGATTATTGCCCCCTTCTCTTACTCTTTTAATTTTTAGAAGATTAGTAGAAAATGGAGCAGGAACTGGATGAACAGTTTACCCCCCACTTTCATCTAATATTGCCCATAGAGGAAGTTCAGTTGATTTAGCTATTTTTTCCCTTCATTTAGCTGGAATTTCCTCTATTTTAGGGGCAATTAATTTTATTACAACTATTATTAATATGCGACTTAATAATATAATATTTGATCAAATACCATTATTTGTTTGAGCTGTGGGAATTACAGCAATTTTATTATTATTATCCCTACCTGTTTTAGCAGGTGCTATTACTATACTATTAACTGATCGTAATTTAAACACATCCTTCTTCGACCCCGCAGGAGGAGGAGACCCCATTTTATATCAACATTTA
>LEFIH419-10|HM877024|MM11377|Elachista_OTU15
ACATTATATTTTATTTTTGGAATCTGAGCAGGATTAGTTGGTACATCTTTAAGATTACTAATTCGAGCAGAATTAGGTAATCCAGGATCTTTAATCGGAAATGATCAAATTTATAATACAATTGTAACAGCACATGCTTTTATTATAATTTTTTTTATAGTTATACCTATTATAATTGGAGGATTCGGAAATTGATTAGTACCTTTAATATTAGGAGCTCCAGATATAGCTTTCCCCCGAATAAATAATATAAGATTTTGATTATTGCCCCCTTCTCTTACTCTTTTAATTTTTAGAAGATTAGTAGAAAATGGAGCAGGAACTGGATGAACAGTTTACCCCCCACTTTCATCTAATATTGCCCATAGAGGAAGTTCAGTTGATTTAGCTATTTTTTCCCTTCATTTAGCTGGAATTTCCTCTATTTTAGGGGCAATTAATTTTATTACAACTATTATTAATATGCGACTTAATAATATAATATTTGATCAAATACCATTATTTGTTTGAGCTGTGGGAATTACAGCAATTTTATTATTATTATCCCTACCTGTTTTAGCAGGTGCTATTACTATACTATTAACTGATCGTAATTTAAACACATCCTTCTTCGACCCCGCAGGAGGAGGAGACCCCATTTTATATCAACATTTA
>ELACA540-10|MM16766|Elachista_OTU15
ACATTATATTTTATTTTTGGAATCTGAGCAGGATTAGTTGGTACATCTTTAAGATTACTAATTCGAGCAGAATTAGGTAATCCAGGATCTTTAATCGGAAATGATCAAATTTATAATACAATTGTAACAGCACATGCTTTTATTATAATTTTTTTTATAGTTATACCTATTATAATTGGAGGATTCGGAAATTGATTAGTACCTTTAATATTAGGAGCTCCAGATATAGCTTTCCCCCGAATAAATAATATAAGATTTTGATTATTGCCCCCTTCTCTTACTCTTTTAATTTTTAGAAGATTAGTAGAAAATGGAGCAGGAACTGGATGAACAGTTTACCCCCCACTTTCATCTAATATTGCCCATAGAGGAAGTTCAGTTGATTTAGCTATTTTTTCCCTTCATTTAGCTGGAATTTCCTCTATTTTAGGGGCAATTAATTTTATTACAACTATTATTAATATGCGACTTAATAATATAATATTTGATCAAATACCATTATTTGTTTGAGCTGTGGGAATTACAGCAATTTTATTATTATTATCCCTACCTGTTTTAGCAGGTGCTATTACTATACTATTAACTGATCGTAATTTAAACACATCCTTCTTCGACCCCGCAGGAGGAGGAGACCCCATTTTATATCAACATTTA
>ELACA519-10|JF847571|MM16745|Elachista_OTU15
ACATTATATTTTATTTTTGGAATCTGAGCAGGATTAGTTGGTACATCTTTAAGATTACTAATTCGAGCAGAATTAGGTAATCCAGGATCTTTAATCGGAAATGATCAAATTTATAATACAATTGTAACAGCACATGCTTTTATTATAATTTTTTTTATAGTTATACCTATTATAATTGGAGGATTCGGAAATTGATTAGTACCTTTAATATTAGGAGCTCCAGATATAGCTTTCCCCCGAATAAATAATATAAGATTTTGATTATTGCCCCCTTCTCTTACTCTTTTAATTTTTAGAAGATTAGTAGAAAATGGAGCAGGAACTGGATGAACAGTTTACCCCCCACTTTCATCTAATATTGCCCATAGAGGAAGTTCAGTTGATTTAGCTATTTTTTCCCTTCATTTAGCTGGAATTTCCTCTATTTTAGGGGCAATTAATTTTATTACAACTATTATTAATATGCGACTTAATAATATAATATTTGATCAAATACCATTATTTGTTTGAGCTGTGGGAATTACAGCAATTTTATTATTATTATCCCTACCTGTTTTAGCAGGTGCTATTACTATACTATTAACTGATCGTAATTTAAACACATCCTTCTTCGACCCCGCAGGAGGAGGAGACCCCATTTTATATCAACATTTA
>ELACA539-10|MM16765|Elachista_OTU15
ACATTATATTTTATTTTTGGAATCTGAGCAGGATTAGTTGGTACATCTTTAAGATTACTAATTCGAGCAGAATTAGGTAATCCAGGATCTTTAATCGGAAATGATCAAATTTATAATACAATTGTAACAGCACATGCTTTTATTATAATTTTTTTTATAGTTATACCTATTATAATTGGAGGATTCGGAAATTGATTAGTACCTTTAATATTAGGAGCTCCAGATATAGCTTTCCCCCGAATAAATAATATAAGATTTTGATTATTGCCCCCTTCTCTTACTCTTTTAATTTTTAGAAGATTAGTAGAAAATGGAGCAGGAACTGGATGAACAGTTTACCCCCCACTTTCATCTAATATTGCCCATAGAGGAAGTTCAGTTGATTTAGCTATTTTTTCCCTTCATTTAGCTGGAATTTCCTCTATTTTAGGGGCAATTAATTTTATTACAACTATTATTAATATGCGACTTAATAATATAATATTTGATCAAATACCATTATTTGTTTGAGCTGTGGGAATTACAGCAATTTTATTATTATTATCCCTACCTGTTTTAGCAGGTGCTATTACTATACTATTAACTGATCGTAATTTAAACACATCCTTCTTCGACCCCGCAGGAGGAGGAGACCCCATTTTATATCAACATTTA
>LEFIH388-10|HM876995|MM11346|Elachista_OTU15
ACATTATATTTTATTTTTGGAATCTGAGCAGGATTAGTTGGTACATCTTTAAGATTACTAATTCGAGCAGAATTAGGTAATCCAGGATCTTTAATCGGAAATGATCAAATTTATAATACAATTGTAACAGCACATGCTTTTATTATAATTTTTTTTATAGTTATACCTATTATAATTGGAGGATTCGGAAATTGATTAGTACCTTTAATATTAGGAGCTCCAGATATAGCTTTCCCCCGAATAAATAATATAAGATTTTGATTATTGCCCCCTTCTCTTACTCTTTTAATTTTTAGAAGATTAGTAGAAAATGGAGCAGGAACTGGATGAACAGTTTACCCCCCACTTTCATCTAATATTGCCCATAGAGGAAGTTCAGTTGATTTAGCTATTTTTTCCCTTCATTTAGCTGGAATTTCCTCTATTTTAGGGGCAATTAATTTTATTACAACTATTATTAATATGCGACTTAATAATATAATATTTGATCAAATACCATTATTTGTTTGAGCTGTGGGAATTACAGCAATTTTATTATTATTATCCCTACCTGTTTTAGCAGGT------------------------------------------------------------------------------------------
>LEFIH417-10|HM877022|MM11375|Elachista_OTU15
ACATTATATTTTATTTTTGGAATCTGAGCAGGATTAGTTGGTACATCTTTAAGATTACTAATTCGAGCAGAATTAGGTAATCCAGGATCTTTAATCGGAAATGATCAAATTTATAATACAATTGTAACAGCACATGCTTTTATTATAATTTTTTTTATAGTTATACCTATTATAATTGGAGGATTCGGAAATTGATTAGTACCTTTAATATTAGGAGCTCCAGATATAGCTTTCCCCCGAATAAATAATATAAGATTTTGATTATTGCCCCCTTCTCTTACTCTTTTAATTTTTAGAAGATTAGTAGAAAATGGAGCAGGAACTGGATGAACAGTTTACCCCCCACTTTCATCTAATATTGCCCATAGAGGAAGTTCAGTTGATTTAGCTATTTTTTCCCTTCATTTAGCTGGAATTTCCTCTATTTTAGGGGCAATTAATTTTATTACAACTATTATTAATATGCGACTTAATAATATAATATTTGATCAAATACCATTATTTGTTTGAGCTGTGGGAATTACAGCAATTTTATTATTATTATCCCTACCTGTTTTAGCAGGTGCTATTACTATACTATTAACTGATCGTAATTTAAACACATCCTTCTTCGACCCCGCAGGAGGTGGAGACCCCATTTTATATCAACATTTA
>TYPFN014-11|MM16846|Elachista_anitella
------------------------------------------------------------------------------------------------------------------------------------------------------------------ATACCTATTATAATTGGAGGATTTGGAAATTGATTAGTACCTTTAATATTAGGAGCTCCTGATATAGCTTTCCCCCGAATAAATAATATAAGATTTTGATTATTACCCCCTTCTCTTACCCTTCTAATTTTTAGAAGTTTAGTAGAAAATGGAGCAGGAACT------------------------------------------------------------------------------------------------------------------------------------------------------------------------------------------------------------------------------------------------------------------------------------------------------------------------------------------
>TYPFN037-11|MM16869|Elachista_baldizzonella
------------------------------------------------------------------------------------------------------------------------------------------------------------------ATACCTATTATAATTGGAGGATTTGGAAATTGATTAGTACCTTTAATATTAGGAGCTCCAGATATAGCTTTCCCCCGAATAAATAATATAAGATTTTGATTATTACCTCCTTCTCTTACTCTTCTAATTTTTAGAAGACTAGTAGAAAATGGAGCAGGAACC------------------------------------------------------------------------------------------------------------------------------------------------------------------------------------------------------------------------------------------------------------------------------------------------------------------------------------------
>TYPFN010-11|MM16842|Elachista_bazaella
---------------------------------------------------------------------------------------------------------------------------------------------------------------------------------------------------------------------------------------TTCCCCCGGATAAATAATATAAGATTTTGATTATTACCTCCTTCTCTTACCCTTCTAATTTTTAGAAGAGTAGTAGAAAATGGAGCAGGAACT------------------------------------------------------------------------------------------------------------------------------------------------------------------------------------------------------------------------------------------------------------------------------------------------------------------------------------------
>TYPFN019-11|MM16851|Elachista_bengtssoni
ACAATATATTTTATTTTTGGAATTTGAGCAGGATTAGTAGGTACATCTTTAAGATTATTAATTCGTGCAGAATTAGGTAATCCAGGATCATTAATTGGAAATGATCAAATTTACAATACAATCGTAACAGCACATGCTTTCATTATAATTTTTTTTATAGTAATACCTATTATAATTGGAGGATTTGGAAATTGATTAGTACCTCTAATATTAGGAGCCCCAGATATAGCTTTCCCCCGAATAAATAATATAAGATTTTGATTATTACCCCCTTCTCTTACTCTTTTAATTTTTAGAAGATTAGTAGAAAATGGAGCAGGAACC------------------------------------------------------------------------------------------------------------------------------------------------------------------------------------------------------------------------------------------------------------------------------------------------------------------------------------------
>TYPFN021-11|MM16853|Elachista_berndtiella
------------------------------------------------------------------------------------------------------------------------------------------------------------------ATACCTATTATAATTGGAGGATTTGGAAATTGATTAGTACCTTTAATATTAGGAGCCCCAGATATAGCTTTCCCCCGAATAAATAATATAAGATTTTGATTATTGCCTCCTTCTCTTACTCTTCTAATTTTTAGAAGATTAGTAGAAAATGGAGCAGGAACT------------------------------------------------------------------------------------------------------------------------------------------------------------------------------------------------------------------------------------------------------------------------------------------------------------------------------------------
>TYPFN007-11|MM16839|Elachista_blancella
------------------------------------------------------------------------------------------------------------------------------------------------------------------ATACCTATTATAATTGGAGGATTTGGAAATTGATTAGTACCTTTAATATTAGGAACTCCTGATATAGCTTTCCCCCGAATAAATAATATAAGATTTTGATTATTACCCCCCTCTCTTACCCTTCTAATTTTTAGAAGATTAGTAGAAAATGGAGCAGGAACT------------------------------------------------------------------------------------------------------------------------------------------------------------------------------------------------------------------------------------------------------------------------------------------------------------------------------------------
>TYPFN008-11|MM16840|Elachista_casascoensis
------------------------------------------------------------------------------------------------------------------------------------------------------------------ATACCTATTATAATTGGAGGATTTGGAAATTGATTAGTACCTTTAATATTAGGAGCTCCAGATATAGCTTTCCCCCGAATAAATAATATAAGATTTTGATTATTACCTCCTTCTCTTACTCTTCTAATTTTTAGAAGATTAGTAGAAAATGGAGCAGGAACT------------------------------------------------------------------------------------------------------------------------------------------------------------------------------------------------------------------------------------------------------------------------------------------------------------------------------------------
>TYPFN041-11|MM16873|Elachista_gerdmaritella
---------------------------------------------------------------------------------------------------------------------------------------------------------------------------------------------------------------------------------------TTCCCCCGAATAAATAATATAAGATTTTTACTATTACCCCCTTCCCTTACTCTTCTAATTTTTAGAAGATTAGTAGAAAATGGAGCAGGAACT------------------------------------------------------------------------------------------------------------------------------------------------------------------------------------------------------------------------------------------------------------------------------------------------------------------------------------------
>TYPFN035-11|MM16867|Elachista_glaserella
---------------------------------------------------------------------------------------------------------------------------------------------------------------------------------------------------------------------------------------TTCCCCCGAATAAATAATATAAGATTTTGATTATTACCCCCTTCTCTTACTCTTTTAATTTTTAGAAGATTAGTAGAAAATGGAGCAGGAACC------------------------------------------------------------------------------------------------------------------------------------------------------------------------------------------------------------------------------------------------------------------------------------------------------------------------------------------
>TYPFN023-11|MM16855|Elachista_hispanica
---------------------------------------------------------------------------------------------------------------------------------------------------------------------------------------------------------------------------------------TTCCCCCGAATAAATAATATAAGATTTTGATTATTGCCCCCTTCTCTTACTCTTTTAATTTTTAGAAGATTAGTAGAAAATGGAGCAGGAACT------------------------------------------------------------------------------------------------------------------------------------------------------------------------------------------------------------------------------------------------------------------------------------------------------------------------------------------
>TYPFN031-11|MM16863|Elachista_imbi
------------------------------------------------------------------------------------------------------------------------------------------------------------------ATACCTATTATAATTGGAGGATTCGGAAATTGATTAGTACCTTTAATATTAGGAGCTCCAGATATAGCTTTCCCCCGGATAAATAATATAAGATTTTGATTGTTACCTCCCTCTCTTACTCTTCTAATTTTTAGAAGACTAGTAGAAAATGGAGCAGGAACT------------------------------------------------------------------------------------------------------------------------------------------------------------------------------------------------------------------------------------------------------------------------------------------------------------------------------------------
>TYPFN026-11|MM16858|Elachista_intrigella
------------------------------------------------------------------------------------------------------------------------------------------------------------------ATACCTATTATAATTGGAGGATTCGGAAATTGATTAGTACCTTTAATATTAGGAGCTCCAGATATAGCTTTCCCCCGGATAAATAATATAAGATTTTGATTGTTACCTCCCTCTCTTACTCTTCTAATTTTTAGAAGACTAGTAGAAAATGGAGCAGGAACT------------------------------------------------------------------------------------------------------------------------------------------------------------------------------------------------------------------------------------------------------------------------------------------------------------------------------------------
>TYPFN029-11|MM16861|Elachista_karsholti
---------------------------------------------------------------------------------------------------------------------------------------------------------------------------------------------------------------------------------------TTCCCCCGGATAAATAATATAAGATTTTGATTGTTACCTCCCTCTCTTACTCTTCTAATTTTTAGAAGACTAGTAGAAAATGGAGCAGGAACT------------------------------------------------------------------------------------------------------------------------------------------------------------------------------------------------------------------------------------------------------------------------------------------------------------------------------------------
>TYPFN038-11|MM16870|Elachista_louiseae
------------------------------------------------------------------------------------------------------------------------------------------------------------------------------------------------------------------------------------------------------------------------------CCTTCTCTTACCCTTCTAATTTTTAGAAGAGTAGTAGAAAATGGAGCAGGAACT------------------------------------------------------------------------------------------------------------------------------------------------------------------------------------------------------------------------------------------------------------------------------------------------------------------------------------------
>TYPFN018-11|MM16850|Elachista_michelseni
------------------------------------------------------------------------------------------------------------------------------------------------------------------------------------------------------------------------------------------------------------------------------CCTTCTCTTACTCTTTTAATTTTTAGAAGATTAGTAGAAAATGGAGCAGGAACC------------------------------------------------------------------------------------------------------------------------------------------------------------------------------------------------------------------------------------------------------------------------------------------------------------------------------------------
>TYPFN006-11|MM16838|Elachista_minusculella
---------------------------------------------------------------------------------------------------------------------------------------------------------------------------------------------------------------------------------------TTCCCCCGAATAAATAATATAAGATTTTGATTATTACCCCCCTCTCTTACCCTT---------------------------------------------------------------------------------------------------------------------------------------------------------------------------------------------------------------------------------------------------------------------------------------------------------------------------------------------------------------------------------
>TYPFN036-11|MM16868|Elachista_moroccoensis
ACATTATATTTTATTTTTGGAATTTGAGCAGGAATAATTGGAACATCTTTAAGTCTTTTAATTCGAGCAGAATTAGGTAATCCAGGATCATTAATTGGGAACGATCAAATTTATAATACTATTGTAACAGCACACGCTTTTATTATAATTTTTTTTATAGTAATACCTATTATAATTGGAGGATTTGGTAATTGATTAGTACCTCTAATGCTAGGAGCCCCTGATATAGCTTTCCCCCGAATAAATAATATAAGATTTTGATTATTACCCCCCTCTCTTACTCTTCTAATTTTCAGAAGATTAGTAGAAAATGGAGCAGGAACCGGATGAACAGTTTACCCCCCACTTTCATCTAATATTGCTCATAGAGGAAGTTCAGTAGATCTAGCTATTTTCTCCTTACATTTAGCTGGAATCTCTTCTATTTTAGGAGCAATTAATTTTATTACTACTATCATTAATATACGACTTTATAATATAATATTTGATCAAATACCATTATTTGTGTGAGCCGTAGGAATTACAGCTGTACTACTATTACTTTCTTTACCAGTTTTAGCAGGAGCTATTACTATATTATTAACTGATCGTAATTTAAATACATCTTTTTTTGACCCTGCTGGAGGAGGAGACCCTATTTTATATCAACATTTA
>TYPFN001-11|MM16833|Elachista_multipunctella
------------------------------------------------------------------------------------------------------------------------------------------------------------------ATACCTATTATAATTGGAGGATTCGGAAATTGATTAGTACATTTAATATTAGGAGCTCCAGATATAGCTTTCCCCCGGATAAATAATATAAGATTTTGATTGTTACCTCCCTCTCTTACTCTTCTAATTTTTAGAAGACTAGTAGAAAATGGAGCAGGAACT------------------------------------------------------------------------------------------------------------------------------------------------------------------------------------------------------------------------------------------------------------------------------------------------------------------------------------------
>TYPFN028-11|MM16860|Elachista_nielspederi
------------------------------------------------------------------------------------------------------------------------------------------------------------------ATACCTATTATAATTGGAGGATTCGGAAATTGATTAGTACCTTTAATATTAGGAGCTCCAGATATAGCTTTCCCCCGGATAAATAATATAAGATTTTGATTGTTACCTCCCTCTCTTACTCTTCTAATTTTTAGAAGACTAGTAGAAAATGGAGCAGGAACT------------------------------------------------------------------------------------------------------------------------------------------------------------------------------------------------------------------------------------------------------------------------------------------------------------------------------------------
>TYPFN003-11|MM16835|Elachista_occidentella
------------------------------------------------------------------------------------------------------------------------------------------------------------------ATACCTATTATAATTGGAGGATTCGGAAATTGATTAGTACCTTTAATATTAGGAGCTCCAGATATAGCTTTCCCCCGAATAAATAATATAAGATTTTGATTATTGCCCCCTTCTCTTACTCTTTTAATTTTTAGAAGATTAGTAGAAAATGGAGCAGGAACT------------------------------------------------------------------------------------------------------------------------------------------------------------------------------------------------------------------------------------------------------------------------------------------------------------------------------------------
>TYPFN022-11|MM16854|Elachista_olemartini
---------------------------------------------------------------------------------------------------------------------------------------------------------------------------------------------------------------------------------------TTCCCCCGAATAAATAATATAAGATTTTGATTATTACCCCCTTCTCTTACTCTTTTAATTTTTAGAAGATTAGTAGAAAATGGAGCAGGAACC------------------------------------------------------------------------------------------------------------------------------------------------------------------------------------------------------------------------------------------------------------------------------------------------------------------------------------------
>TYPFN034-11|MM16866|Elachista_oukaimedenensis
---------------------------------------------------------------------------------------------------------------------------------------------------------------------------------------------------------------------------------------TTCCCACGAATAAATAATATAAGATTTTGATTATTACCTCCTTCTCTAACTCTTTTAATTTTTAGAAGTTTAGTAGAAAATGGAGCAGGAACT------------------------------------------------------------------------------------------------------------------------------------------------------------------------------------------------------------------------------------------------------------------------------------------------------------------------------------------
>TYPFN025-11|MM16857|Elachista_povolnyi
------------------------------------------------------------------------------------------------------------------------------------------------------------------------------------------------------------------------------------------------------------------------------CCCTCTCTTACTCTTCTAATTTTTAGAAGACTAGTAGAAAATGGAGCAGGAACT------------------------------------------------------------------------------------------------------------------------------------------------------------------------------------------------------------------------------------------------------------------------------------------------------------------------------------------
>TYPFN039-11|MM16871|Elachista_rikkeae
---------------------------------------------------------------------------------------------------------------------------------------------------------------------------------------------------------------------------------------TTCCCCCGAATAAATAATATAAGATTTTGATTATTACCCCCTTCTCTTACTCTTTTAATTTTTAGAAGATTAGTAGAAAATGGAGCAGGAACC------------------------------------------------------------------------------------------------------------------------------------------------------------------------------------------------------------------------------------------------------------------------------------------------------------------------------------------
>TYPFN020-11|MM16852|Elachista_rissaniensis
------------------------------------------------------------------------------------------------------------------------------------------------------------------ATACCTATTATAATTGGAGGATTTGGAAATTGATTAGTACCTCTAATATTAGGAGCCCCAGATATAGCTTTCCCCCGAATAAATAATATAAGATTTTGATTATTACCCCCTTCTCTTACTCTTTTAATTTTTAGAAGATTAGTAGAAAATGGAGCAGGAACC------------------------------------------------------------------------------------------------------------------------------------------------------------------------------------------------------------------------------------------------------------------------------------------------------------------------------------------
>TYPFN015-11|MM16847|Elachista_senecai
---------------------------------------------------------------------------------------------------------------------------------------------------------------------------------------------------------------------------------------TTCCCCCGAATAAATAATATAAGATTTTGATTNTTACCCCCTTCTCTTACTCTTTTAATTTTTAGAAGATTAGTAGAAAATGGAGCAGGAACC------------------------------------------------------------------------------------------------------------------------------------------------------------------------------------------------------------------------------------------------------------------------------------------------------------------------------------------
>TYPFN002-11|MM16834|Elachista_skulei
------------------------------------------------------------------------------------------------------------------------------------------------------------------ATACCTATTATAATTGGAGGATTCGGAAATTGATTAGTACCTTTAATATTAGGAGCTCCAGATATAGCTTTCCCCCGAATAAATAATATAAGATTTTGATTGTTACCTCCCTCTCTTACTCTTCTAATTTTTAGAAGTTTAGTAGAAAATGGAGCAGGAACT------------------------------------------------------------------------------------------------------------------------------------------------------------------------------------------------------------------------------------------------------------------------------------------------------------------------------------------
>TYPFN016-11|MM16848|Elachista_toveella
------------------------------------------------------------------------------------------------------------------------------------------------------------------ATACCTATTATAATTGGAGGATTTGGAAATTGATTAGTACCTTTAATATTAGGAGCTCCAGATATAGCTTTCCCCCGAATAAATAATATAAGATTTTGATTATTACCTCCTTCTCTTACTCTTCTAATTTTTAGAAGACTAGTAGAAAATGGAGCAGGAACC------------------------------------------------------------------------------------------------------------------------------------------------------------------------------------------------------------------------------------------------------------------------------------------------------------------------------------------
>TYPFN040-11|MM16872|Elachista_tribertiella
------------------------------------------------------------------------------------------------------------------------------------------------------------------------------------------------------------------------------------------CCCCGGATAAATAATATAAGATTTTGATTATTACCTCCTTCTCTTACCCTTCTAATTTTTAGAAGAGTAGTAGAAAATGGAGCAGGAACT------------------------------------------------------------------------------------------------------------------------------------------------------------------------------------------------------------------------------------------------------------------------------------------------------------------------------------------
>TYPFN005-11|MM16837|Elachista_vanderwolfi
------------------------------------------------------------------------------------------------------------------------------------------------------------------------------------------------------------------------------------------------------------------------------CCTTCTCTTACTCTTTTAATTTTTAGAAGATTAGTAGAAAATGGAGCAGGAACT------------------------------------------------------------------------------------------------------------------------------------------------------------------------------------------------------------------------------------------------------------------------------------------------------------------------------------------
>TYPFN012-11|MM16844|Elachista_varensis
---------------------------------------------------------------------------------------------------------------------------------------------------------------------------------------------------------------------------------------TTCCCCCGAATAAATAATATAAGATTTTGATTATTGCCCCCTTCTCTTACTCTTTTAATTTTTAGAAGATTAGTAGAAAATGGAGCAGGAACT------------------------------------------------------------------------------------------------------------------------------------------------------------------------------------------------------------------------------------------------------------------------------------------------------------------------------------------
>TYPFN011-11|MM16843|Elachista_veletaella
------------------------------------------------------------------------------------------------------------------------------------------------------------------------------------------------------------------------------------------------------------------------------CCTTCTCTTACTCTTCTAATTTTTAGAAGACTAGTAGAAAATGGAGCAGGAACC------------------------------------------------------------------------------------------------------------------------------------------------------------------------------------------------------------------------------------------------------------------------------------------------------------------------------------------
>TYPFN017-11|MM16849|Elachista_wadielhiraensis
------------------------------------------------------------------------------------------------------------------------------------------------------------------ATACCTATTATAATTGGAGGATTTGGAAATTGATTAGTACCTTTAATATTAGGAGCCCCAGATATAGCTTTCCCCCGAATAAATAATATAAGATTTTGATTATTACCCCCTTCTCTTACTCTTTTAATTTTTAGAAGATTAGTAGAAAATGGAGCAGGAACC------------------------------------------------------------------------------------------------------------------------------------------------------------------------------------------------------------------------------------------------------------------------------------------------------------------------------------------
