# Supplementary material for: One species in eight: DNA barcodes from type specimens resolve a taxonomic quagmire
Source: Mol Ecol Resour. 2015 Jan 5;15(4):967–84. doi: 10.1111/1755-0998.12361 (PMC4964951; doi:10.1111/1755-0998.12361)
Supplement: Supplementary file 15 — Table S2 Type specimen information of species of E. dispunctella complex [file MEN-15-967-s015.xlsx]

## Sheet: SPECIES
Species	ProcessID	SampleID	Types_RAxML
Elachista parvula	LEFIH391-10	MM11349	blancella
Elachista dispunctella	ELACA1293-12	MM21356	multipunctella
			karsholti
			povolnyi
			intrigella
			imbi
			nilspederi
			skulei; close, but not within
Elachista disemiella	ELACA339-10	MM16254	NO
Elachista glaseri	LEFII203-11	MM11428	glaserella (glaseri?)
			olemartini
			senecai
			rikkeae
			wadielhiraensis
			bengtssoni
			rissaniensis
Elachista berndtiella	LEFIH387-10	MM11345	berndtiella
Elachista vanderwolfi	LEFIH388-10	MM11346	vanderwolfi
			varensis
			hispanica
			occidentella
Elachista catalunella	LEFIH403-10	MM11361	gerdmaritella
Elachista baldizzonella	LEFII360-11	MM20510	baldizzonella
			veletaella
			toveella
Elachista oukaimedenensis	LEFIH078-10	MM05584	oukaimedenensis
Elachista nr. dispunctella	ELACA747-10	MM15477	loosely bazaella, louiseae, tribertiella
Elachista triseriatella	ELACA753-10	MM15483	NO
Elachista anitella	ELACA754-10	MM15484	anitella
Elachista arenbergeri	ELACA593-10	MM15323	NO
Elachista galactitella	ELACA344-10	MM16259	NO
Elachista elsaella	LEFII135-10	MM18562	NO
Elachista nr. dispunctella	ELACA1292-12	MM21355	NO
Elachista nr. dispunctella	ELACA1073-11	MM20826	NO
Elachista elsaella	ELACA1339-12	MM21402	NO
Elachista	ELACA1373-12	MM21436	minusculella
SINGLETON TYPES:			casascoensis; close to nr. dispunctella, baldizzonella
			moroccoensis

## Sheet: SPECIMENS
Species		ProcessID	SampleID	Length	BIN	ABGD	GMYC	Types_RAxML
Elachista parvula	169	LEFIH391-10	MM11349	5754nbp	BOLD:AAB2133	A	A	blancella
Elachista parvula	170	LEFIH383-10	MM11341	6580nbp	BOLD:AAB2133	A	A
Elachista parvula	171	LEFIH382-10	MM11340	6580nbp	BOLD:AAB2133	A	A
Elachista parvula	172	LEFII213-11	MM11438	6320nbp	BOLD:AAB2133	A	A
Elachista parvula	173	LEFII211-11	MM11436	6320nbp	BOLD:AAB2133	A	A
Elachista parvula	174	LEFIH447-10	MM11405	6580nbp	BOLD:AAB2133	A	A
Elachista parvula	175	LEFIH390-10	MM11348	6580nbp	BOLD:AAB2133	A	A
Elachista parvula	176	LEFIH389-10	MM11347	6580nbp	BOLD:AAB2133	A	A
Elachista parvula	177	LEFIH068-10	MM05573	6580nbp	BOLD:AAB2133	A	A
Elachista parvula	178	LEFIH066-10	MM05571	6580nbp	BOLD:AAB2133	A	A
Elachista parvula	179	LEFII212-11	MM11437	6580nbp	BOLD:AAB2133	A	A
Elachista dispunctella	146	ELACA1293-12	MM21356	6581nbp	BOLD:AAB2134	F	F	many
Elachista dispunctella	145	ELACA811-11	MM20049	5640nbp	BOLD:AAB2134	F	F
Elachista dispunctella	147	LEEUA449-11	MM19857	6210nbp	BOLD:AAB2134	F	F
Elachista dispunctella	148	COEUA053-11	MM20223	6580nbp	BOLD:AAB2134	F	F
Elachista dispunctella	149	LEFIH424-10	MM11382	6580nbp	BOLD:AAB2134	F	F
Elachista dispunctella	150	LEFIH392-10	MM11350	6580nbp	BOLD:AAB2134	F	F
Elachista dispunctella	151	LEFIH422-10	MM11380	6580nbp	BOLD:AAB2134	F	F
Elachista dispunctella	152	LEFIH393-10	MM11351	6580nbp	BOLD:AAB2134	F	F
Elachista dispunctella	153	LEFIH421-10	MM11379	6580nbp	BOLD:AAB2134	F	F
Elachista dispunctella	154	LEFIH423-10	MM11381	6580nbp	BOLD:AAB2134	F	F
Elachista dispunctella	155	LEFIH425-10	MM11383	6580nbp	BOLD:AAB2134	F	F
Elachista dispunctella	156	ELACA1232-11	MM16995	6580nbp	BOLD:AAB2134	F	F
Elachista dispunctella	157	ELACA1316-12	MM21379	6580nbp	BOLD:AAB2134	F	F
Elachista disemiella	113	ELACA339-10	MM16254	6580nbp	BOLD:AAB2137	H	H	NO
Elachista disemiella	114	LEFIH449-10	MM11407	6580nbp	BOLD:AAB2137	H	H
Elachista disemiella	115	ELACA571-10	MM15301	6580nbp	BOLD:AAB2137	H	H
Elachista disemiella	116	LEFIH065-10	MM05570	6580nbp	BOLD:AAB2137	H	H
Elachista disemiella	117	LEFIH090-10	MM05596	6580nbp	BOLD:AAB2137	H	H
Elachista disemiella	118	ELACA179-10	MM16379	6580nbp	BOLD:AAB2137	H	H
Elachista disemiella	119	ELACA574-10	MM15304	6580nbp	BOLD:AAB2137	H	H
Elachista disemiella	120	ELACA573-10	MM15303	6580nbp	BOLD:AAB2137	H	H
Elachista disemiella	121	ELACA572-10	MM15302	6580nbp	BOLD:AAB2137	H	H
Elachista disemiella	122	LEFIH448-10	MM11406	6210nbp	BOLD:AAB2137	H	H
Elachista glaseri	26	LEFII203-11	MM11428	6580nbp	BOLD:AAB2139	K	K	many
Elachista glaseri	27	ELACA1121-11	MM20874	6580nbp	BOLD:AAB2139	K	K
Elachista glaseri	28	LEFIH077-10	MM05583	6580nbp	BOLD:AAB2139	K	K
Elachista glaseri	29	LEFIH053-10	MM05558	6580nbp	BOLD:AAB2139	K	K
Elachista glaseri	30	LEFIH373-10	MM11331	6580nbp	BOLD:AAB2139	K	K
Elachista glaseri	31	LEFIH376-10	MM11334	6580nbp	BOLD:AAB2139	K	K
Elachista glaseri	32	ELACA599-10	MM15329	6580nbp	BOLD:AAB2139	K	K
Elachista glaseri	33	LEFII205-11	MM11430	6460nbp	BOLD:AAB2139	K	K
Elachista glaseri	34	LEFIH455-10	MM11413	6580nbp	BOLD:AAB2139	K	K
Elachista glaseri	35	LEFII200-11	MM11425	6580nbp	BOLD:AAB2139	K	K
Elachista glaseri	36	LEFII207-11	MM11432	6580nbp	BOLD:AAB2139	K	K
Elachista glaseri	37	LEFIH456-10	MM11414	6580nbp	BOLD:AAB2139	K	K
Elachista glaseri	38	LEFIH089-10	MM05595	6580nbp	BOLD:AAB2139	K	K
Elachista glaseri	39	LEFIH076-10	MM05582	6580nbp	BOLD:AAB2139	K	K
Elachista glaseri	40	LEFIH377-10	MM11335	6580nbp	BOLD:AAB2139	K	K
Elachista glaseri	41	ELACA545-10	MM16771	6580nbp	BOLD:AAB2139	K	K
Elachista glaseri	42	ELACA606-10	MM15336	6570nbp	BOLD:AAB2139	K	K
Elachista glaseri	43	LEFII349-11	MM19999	6580nbp	BOLD:AAB2139	K	K
Elachista glaseri	44	LEFIH052-10	MM05557	6580nbp	BOLD:AAB2139	K	K
Elachista glaseri	45	LEFIH070-10	MM05576	5380nbp	BOLD:AAB2139	K	K
Elachista glaseri	46	LEFIH370-10	MM11328	4160nbp	BOLD:AAB2139	K	K
Elachista glaseri	47	ELACA610-10	MM15340	6580nbp	BOLD:AAB2139	K	K
Elachista glaseri	48	ELACA609-10	MM15339	6580nbp	BOLD:AAB2139	K	K
Elachista glaseri	49	ELACA605-10	MM15335	6580nbp	BOLD:AAB2139	K	K
Elachista glaseri	50	LEFII348-11	MM19998	6580nbp	BOLD:AAB2139	K	K
Elachista glaseri	51	LEFII206-11	MM11431	6580nbp	BOLD:AAB2139	K	K
Elachista glaseri	52	LEFIH454-10	MM11412	6580nbp	BOLD:AAB2139	K	K
Elachista glaseri	53	LEFIH457-10	MM11415	6580nbp	BOLD:AAB2139	K	K
Elachista glaseri	54	LEFIH369-10	MM11327	6580nbp	BOLD:AAB2139	K	K
Elachista glaseri	55	LEFIH372-10	MM11330	6580nbp	BOLD:AAB2139	K	K
Elachista glaseri	56	ELACA595-10	MM15325	6582nbp	BOLD:AAB2139	K	K
Elachista glaseri	57	ELACA340-10	MM16255	6580nbp	BOLD:AAB2139	K	K
Elachista glaseri	58	LEFIH087-10	MM05593	6580nbp	BOLD:AAB2139	K	K
Elachista glaseri	59	LEFIH453-10	MM11411	6580nbp	BOLD:AAB2139	K	K
Elachista glaseri	60	LEFIH450-10	MM11408	6581nbp	BOLD:AAB2139	K	K
Elachista glaseri	61	LEFIH075-10	MM05581	6580nbp	BOLD:AAB2139	K	K
Elachista glaseri	62	LEFII354-11	MM20504	4070nbp	BOLD:AAB2139	K	K
Elachista glaseri	63	LEFIH061-10	MM05566	6580nbp	BOLD:AAB2139	K	K
Elachista glaseri	64	LEFII199-11	MM11424	6580nbp	BOLD:AAB2139	K	K
Elachista glaseri	65	LEFIH451-10	MM11409	6581nbp	BOLD:AAB2139	K	K
Elachista glaseri	66	LEFIH375-10	MM11333	6580nbp	BOLD:AAB2139	K	K
Elachista glaseri	67	LEFIH374-10	MM11332	6580nbp	BOLD:AAB2139	K	K
Elachista berndtiella	132	LEFIH387-10	MM11345	6580nbp	BOLD:AAB2141	E	E	berndtiella
Elachista berndtiella	133	LEFIH386-10	MM11344	6580nbp	BOLD:AAB2141	E	E
Elachista berndtiella	134	LEFII197-11	MM11422	5840nbp	BOLD:AAB2141	E	E
Elachista berndtiella	135	LEFII196-11	MM11421	6240nbp	BOLD:AAB2141	E	E
Elachista berndtiella	136	LEFIH461-10	MM11419	6581nbp	BOLD:AAB2141	E	E
Elachista berndtiella	137	LEFII204-11	MM11429	6580nbp	BOLD:AAB2141	E	E
Elachista berndtiella	138	LEFIH460-10	MM11418	6580nbp	BOLD:AAB2141	E	E
Elachista berndtiella	139	LEFIH459-10	MM11417	6581nbp	BOLD:AAB2141	E	E
Elachista berndtiella	140	ELACA748-10	MM15478	6580nbp	BOLD:AAB2141	E	E
Elachista berndtiella	141	LEFII202-11	MM11427	6580nbp	BOLD:AAB2141	E	E
Elachista berndtiella	142	LEFIJ007-10	MM16801	6582nbp	BOLD:AAB2141	E	E
Elachista berndtiella	143	LEFIH462-10	MM11420	6580nbp	BOLD:AAB2141	E	E
Elachista vanderwolfi	123	LEFIH388-10	MM11346	5710nbp	BOLD:AAB3257	O	O	vanderwolfi & others
Elachista vanderwolfi	124	ELACA541-10	MM16767	6580nbp	BOLD:AAB3257	O	O
Elachista vanderwolfi	125	LEFIH405-10	MM11363	6580nbp	BOLD:AAB3257	O	O
Elachista vanderwolfi	126	LEFIJ005-10	MM16799	6580nbp	BOLD:AAB3257	O	O
Elachista vanderwolfi	127	LEFIH419-10	MM11377	6580nbp	BOLD:AAB3257	O	O
Elachista vanderwolfi	128	ELACA540-10	MM16766	6580nbp	BOLD:AAB3257	O	O
Elachista vanderwolfi	129	ELACA519-10	MM16745	6580nbp	BOLD:AAB3257	O	O
Elachista vanderwolfi	130	ELACA539-10	MM16765	6580nbp	BOLD:AAB3257	O	O
Elachista vanderwolfi	131	LEFIH417-10	MM11375	6580nbp	BOLD:AAB3257	O	O
Elachista catalunella	77	LEFIH403-10	MM11361	5710nbp	BOLD:AAB3258	G	G	gerdmaritella
Elachista catalunella	78	LEFIH414-10	MM11372	6580nbp	BOLD:AAB3258	G	G
Elachista catalunella	79	ELACA588-10	MM15318	6580nbp	BOLD:AAB3258	G	G
Elachista catalunella	80	ELACA589-10	MM15319	6580nbp	BOLD:AAB3258	G	G
Elachista catalunella	81	LEFIH402-10	MM11360	6580nbp	BOLD:AAB3258	G	G
Elachista catalunella	82	LEFIH073-10	MM05579	6580nbp	BOLD:AAB3258	G	G
Elachista catalunella	83	LEFII369-11	MM20519	4070nbp	BOLD:AAB3258	G	G
Elachista catalunella	84	LEFIH396-10	MM11354	6580nbp	BOLD:AAB3258	G	G
Elachista catalunella	85	LEFIH050-10	MM05555	6580nbp	BOLD:AAB3258	G	G
Elachista catalunella	86	LEFIH051-10	MM05556	6580nbp	BOLD:AAB3258	G	G
Elachista catalunella	87	LEFIH408-10	MM11366	6580nbp	BOLD:AAB3258	G	G
Elachista catalunella	88	LEFIH420-10	MM11378	6580nbp	BOLD:AAB3258	G	G
Elachista catalunella	89	LEFIH406-10	MM11364	6580nbp	BOLD:AAB3258	G	G
Elachista catalunella	90	LEFIH412-10	MM11370	6580nbp	BOLD:AAB3258	G	G
Elachista catalunella	91	LEFIH416-10	MM11374	6580nbp	BOLD:AAB3258	G	G
Elachista catalunella	92	LEFIH395-10	MM11353	6580nbp	BOLD:AAB3258	G	G
Elachista catalunella	93	LEFIH411-10	MM11369	6580nbp	BOLD:AAB3258	G	G
Elachista catalunella	94	ELACA590-10	MM15320	6580nbp	BOLD:AAB3258	G	G
Elachista catalunella	95	LEFIH426-10	MM11384	6580nbp	BOLD:AAB3258	G	G
Elachista catalunella	96	LEFII201-11	MM11426	6580nbp	BOLD:AAB3258	G	G
Elachista catalunella	97	LEFIH400-10	MM11358	6580nbp	BOLD:AAB3258	G	G
Elachista catalunella	98	LEFIJ004-10	MM16798	6580nbp	BOLD:AAB3258	G	G
Elachista catalunella	99	LEFIH399-10	MM11357	6580nbp	BOLD:AAB3258	G	G
Elachista catalunella	100	LEFIH415-10	MM11373	6580nbp	BOLD:AAB3258	G	G
Elachista catalunella	101	ELACA936-11	MM20174	6580nbp	BOLD:AAB3258	G	G
Elachista catalunella	102	LEFIH413-10	MM11371	6582nbp	BOLD:AAB3258	G	G
Elachista catalunella	103	LEFIH409-10	MM11367	6582nbp	BOLD:AAB3258	G	G
Elachista catalunella	104	ELACA512-10	MM16738	6580nbp	BOLD:AAB3258	G	G
Elachista catalunella	105	LEFIH401-10	MM11359	6580nbp	BOLD:AAB3258	G	G
Elachista catalunella	106	LEFIH404-10	MM11362	6580nbp	BOLD:AAB3258	G	G
Elachista catalunella	107	LEFIH072-10	MM05578	6580nbp	BOLD:AAB3258	G	G
Elachista catalunella	108	LEFIH410-10	MM11368	6580nbp	BOLD:AAB3258	G	G
Elachista catalunella	109	LEFII357-11	MM20507	4070nbp	BOLD:AAB3258	G	G
Elachista catalunella	110	LEFIH407-10	MM11365	6580nbp	BOLD:AAB3258	G	G
Elachista catalunella	111	LEFIH398-10	MM11356	6580nbp	BOLD:AAB3258	G	G
Elachista catalunella	112	ELACA1122-11	MM20875	6580nbp	BOLD:AAB3258	G	G
Elachista baldizzonella	158	LEFII360-11	MM20510	6300nbp	BOLD:AAI6215	D	D	baldizzonella & others
Elachista baldizzonella	159	LEFIH062-10	MM05567	6580nbp	BOLD:AAI6215	D	D
Elachista baldizzonella	160	ELACA514-10	MM16740	6580nbp	BOLD:AAI6215	D	D
Elachista baldizzonella	161	LEFIH082-10	MM05588	6350nbp	BOLD:AAI6215	D	D
Elachista baldizzonella	162	ELACA515-10	MM16741	6580nbp	BOLD:AAI6215	D	D
Elachista baldizzonella	163	LEFIH397-10	MM11355	6580nbp	BOLD:AAI6215	D	D
Elachista baldizzonella	164	ELACA513-10	MM16739	6580nbp	BOLD:AAI6215	D	D
Elachista baldizzonella	165	LEFIH074-10	MM05580	6580nbp	BOLD:AAI6215	D	D
Elachista oukaimedenensis	3	LEFIH078-10	MM05584	6580nbp	BOLD:AAI6216	N	N	oukaimedenensis
Elachista oukaimedenensis	4	LEFIH064-10	MM05569	6580nbp	BOLD:AAI6216	N	N
Elachista oukaimedenensis	5	LEFII342-11	MM19992	4070nbp	BOLD:AAI6216	N	N
Elachista oukaimedenensis	6	ELACA1369-12	MM21432	6580nbp	BOLD:AAI6216	N	N
Elachista oukaimedenensis	7	ELACA1370-12	MM21433	6580nbp	BOLD:AAI6216	N	N
Elachista oukaimedenensis	8	LEFIH063-10	MM05568	6580nbp	BOLD:AAI6216	N	N
Elachista oukaimedenensis	9	LEFIH081-10	MM05587	6580nbp	BOLD:AAI6216	N	N
Elachista oukaimedenensis	10	LEFIH079-10	MM05585	6580nbp	BOLD:AAI6216	N	N
Elachista tribertiella	166	ELACA747-10	MM15477	6580nbp	BOLD:AAP4191	MM15477	MM15477	loosely bazaella, louiseae, tribertiella
Elachista triseriatella	188	ELACA753-10	MM15483	6580nbp	BOLD:AAP4193	L	L	NO
Elachista triseriatella	187	ELACA1286-12	MM21349	6580nbp	BOLD:AAP4193	L	L
Elachista triseriatella	189	ELACA336-10	MM16251	6580nbp	BOLD:AAP4193	L	L
Elachista triseriatella	190	ELACA335-10	MM16250	6580nbp	BOLD:AAP4193	L	L
Elachista triseriatella	191	ELACA337-10	MM16252	6580nbp	BOLD:AAP4193	L	L
Elachista anitella	167	ELACA754-10	MM15484	6580nbp	BOLD:AAP4194	B	B	anitella
Elachista anitella	168	LEFII198-11	MM11423	6580nbp	BOLD:AAP4194	B	B
Elachista arenbergeri	182	ELACA593-10	MM15323	6580nbp	BOLD:AAP4312	C	C	NO
Elachista arenbergeri	183	ELACA592-10	MM15322	6580nbp	BOLD:AAP4312	C	C
Elachista arenbergeri	184	ELACA591-10	MM15321	6580nbp	BOLD:AAP4312	C	C
Elachista arenbergeri	185	ELACA594-10	MM15324	6580nbp	BOLD:AAP4312	C	C
Elachista galactitella	1	ELACA344-10	MM16259	6580nbp	BOLD:AAP4902	J	J	NO
Elachista galactitella	2	ELACA343-10	MM16258	6580nbp	BOLD:AAP4902	J	J
Elachista elsaella	13	LEFII135-10	MM18562	6580nbp	BOLD:AAQ0950	I	I	NO
Elachista elsaella	12	ELACA1075-11	MM20828	6580nbp	BOLD:AAQ0950	I	I
Elachista elsaella	14	ELACA1230-11	MM16993	6580nbp	BOLD:AAQ0950	I	I
Elachista elsaella	15	ELACA1231-11	MM16994	6580nbp	BOLD:AAQ0950	I	I
Elachista elsaella	16	ELACA1343-12	MM21406	6580nbp	BOLD:AAQ0950	I	I
Elachista elsaella	17	ELACA1355-12	MM21418	6580nbp	BOLD:AAQ0950	I	I
Elachista elsaella	18	ELACA1342-12	MM21405	6580nbp	BOLD:AAQ0950	I	I
Elachista elsaella	19	ELACA1233-11	MM16996	6580nbp	BOLD:AAQ0950	I	I
Elachista elsaella	20	ELACA1340-12	MM21403	6110nbp	BOLD:AAQ0950	I	I
Elachista elsaella	21	ELACA1356-12	MM21419	4122nbp	BOLD:AAQ0950	I	I
Elachista elsaella	22	ELACA1235-11	MM16998	6340nbp	BOLD:AAQ0950	I	I
Elachista elsaella	23	ELACA1341-12	MM21404	6520nbp	BOLD:AAQ0950	I	I
Elachista elsaella	24	ELACA1234-11	MM16997	6580nbp	BOLD:AAQ0950	I	I
Elachista svenssoni	25	ELACA1228-11	MM16991	6580nbp	BOLD:AAQ0950	I	I
[Elachista spLK04] huom ei kuulu koko porukkaan	186	ELACA1292-12	MM21355	6580nbp	BOLD:AAQ1881	MM21355	MM21355	NO
Elachista spLK02	68	ELACA1073-11	MM20826	6580nbp	BOLD:AAV1042	M	M	NO
Elachista spLK02	69	ELACA1069-11	MM20822	6580nbp	BOLD:AAV1042	M	M
Elachista spLK02	70	ELACA1087-11	MM20840	6580nbp	BOLD:AAV1042	M	M
Elachista spLK02	71	ELACA1225-11	MM16988	6580nbp	BOLD:AAV1042	M	M
Elachista spLK02	72	ELACA1076-11	MM20829	6580nbp	BOLD:AAV1042	M	M
Elachista spLK02	73	ELACA1226-11	MM16989	6580nbp	BOLD:AAV1042	M	M
Elachista spLK02	74	ELACA1072-11	MM20825	6580nbp	BOLD:AAV1042	M	M
Elachista spLK02	75	ELACA1071-11	MM20824	6580nbp	BOLD:AAV1042	M	M
Elachista spLK02	76	ELACA1074-11	MM20827	6580nbp	BOLD:AAV1042	M	M
Elachista spLK01	11	ELACA1339-12	MM21402	6580nbp	BOLD:ABW1969	MM21402	MM21402	NO
Elachista	180	ELACA1373-12	MM21436	6580nbp	BOLD:ACE9135	A	A	minusculella
Elachista sp.	181	LEFIH418-10	MM11376	6580nbp	BOLD:ACE9135	A	A
Elachista spLK03	144	LEFII329-11	MM19979	4070nbp		MM19979	MM19979	NO

## Sheet: Sheet3
Species	Collecting data	Coordinates	Type barcode	Other material from type locality
amparoae	Spain, Albacete Paterna del Madera, 1350 m, 18. 7.1986 C. Gielis leg.	38.59 N -2.34 E	unsuccessful
andorraensis	Andorra, Port de Cábus, 2300 - 2500 m, 27.VII.1981 Sattler, Tuck & Robinson leg.	42.54 N 1.42 E
anitella	Spain, Andalusia, Sierra Nevada, Cam, de Veleta 2300 m, 19.8.1984 E. Traugott-Olsen leg.	37.05 N -3.36 E	164 bp
arenbergeri	Tunisia, 20 km S. of Hammamet, Sebkha Si, Kralifa 1.VIII.1979 M . & E. Arenberger leg.	36.39 N 10.61 E
baldizzonella	Spain, Andalucia, Sierra Nevada, Cam. de Veleta, 2000 m, 24.7.1983 E. Traugott-Olsen leg.	37.05 N -3.36 E	164 bp
bazaella	Spain, Andalucia, Sierra Nevada, Cam. de Veleta, 2000 m, 25.7.1983 leg. G. Baldizzone & P. Triberti	37.05 N -3.36 E	94 bp
bengtssoni	Spain, Alicante, Torrevieja, Lago Jardin, 28.VI.1989 B. Å. Bengtsson leg.	37.98 N -0.60 E	325 bp
berndtiella	Hispania, Andalucia, Sierra Nevada, Cam. d. Veleta 2000 m, 24.7.1983 E. Traugott-Olsen leg.	37.05 N -3.36 E	164 bp
blancella	Turkey, Prov. Ankara, 20 km NW Kizilcan, 1200 m, 24.7.1986 M. Fibiger leg.	39.91 N 32.84 E	164 bp
bustilloi	Spain, Madrid, Campo Real 2.VII.1982 A. Vives leg.	40 33 N -3.38 E
cahorsensis	Germany, Kyffhäuser, Kattenberg,17.8.1936 E. Jäckh leg.	51.30 N 11.08 E
casascoensis	Italy, Piemonte, Val Curone (Pr. AL) Poggio de Casasco 7.VII.1984 (lux) G. Baldizzone leg.	44.76 N 9.15 E	164 bp
catalunella	Spain, Andalucia provincia Malaga, Camino de Ojén, 150 m, 21.6.1980 E. Traugott-Olsen leg.	36.56 N 4.85 E	unsuccessful
clintoni	France, Cannes II.IV.1881 Wlsm. [Walsingham leg.]	43.55 N 7.01 E
contisella	France, Contis, 21.V.1901	44.09 N -1.32 E
cuencaensis	Spain, Cuenca, Paracuellos 18.X.1979 C. Gielis leg.	39.71 N -1.78 E
dalmatiensis	Dalmatien [Croatia], Umg. Dubrovnik 19.-23.9.1970 M. &. W. Glaser leg.	42.65 N 18.09 E	unsuccessful
deresyensis	Turkey, Shar Deresy [? Senyurt], 1893 Leech leg.	37.07 N 40.64 E
disemiella	Italy, Sicilia, Messina, 9.III [year not mentioned]	38.19 N 15.55 E
dispunctella	Austria, eastern Austria	48.20 N 16.37 E
elsaella	Sweden, Småland, Högsby 19.VI.1981 I Svensson leg.	57.26 N 16.33 E		type locality, 658 bp
galactitella	Russia, Orenburg	51.76 N 54.61 E		type locality, 658 bp
gerdmaritella	Spain, Andalucia, Provincia Malaga, Camino de Ojen, 150 m, 30.10.1982 E. Traugott-Olsen leg.	36.56 N 4.85 E	94 bp
gielisi	Spain, Murcia, La Marta 19.4.1978 C. Gielis leg.	38.00 N -0.85 E	unsuccessful
glaseri	Spain, Prov. Murcia, Alhama de Murcia 1.-2.6.1973 M. &. W. Glaser leg.	37.60 N -2.70 E	94 bp
grandella	Austria inf. Pfaffenberg, Porta hungarica, 18.V.1969 F. Kasy leg.	48.12 N 16.93 E
gregori	Austria, Hainburger Berge, 26.V.1962 W. Glaser leg.	48.13 N 16.93 E
hallini	Austria inf. NO v. Dürnstein, Wachau 21.V.1957 leg. F. Kasy	47.72 N 16.22 E
hispanica	Spain, Cataluna, Collado de Falset 3.7.1967 E. Arenberger leg.	41.14 N 0.82 E	94 bp
imbi	Austria inf. or., Hundsheimer Berg, Porta hungarica, 27.IV. 1973 Kasy leg.	48.12 N 16.93 E	164 bp
intrigella	Austria inf. or., Hundsheimer Berg, Porta hungarica, 27.VII. 1978 Kasy leg.	48.12 N 16.93 E	164 bp
karsholti	Austria inf., Glaslauterriegel, Gumpoldskirchen, 22.V.1971 F. Kasy leg.	48.04 N 16.27 E	94 bp
lerauti	France, Milly-la-Forêt, 2.VII.1979 P. Leraut leg.	48.40 N 2.47 E
louiseae	Spain, Andalusia, Sierra Nevada, 1900-2000 m, Strada Veleta 25.VII.1983 leg. G. Baldizzone & P. Triberti	37.05 N -3.36 E	56 bp
luqueti	France, Draguigan, 2.V.1980 C. Gielis leg.	43.53 N 6.46 E
maboulella	Algeria, Biskra, Gafsa	34.85 N 5.73 E
madridensis	Spain, Campo Real, Madrid, 640 m, 2-7-1982 A. Vives leg.	40.33 N -3.38 E
mannella	Austria, Mann leg.	47.36 N 13.89 E	unsuccessful
minusculella	Turkey, 50 km östl. Istanbul 6.7.65, 50 m, ü.M. leg. M. u. W. Glaser leg.	41.00 N 29.14 E	56 bp
multipunctella	Austria inf. or., Hundsheimer berg, Porta hungarica, 31.IV.1975 Kasy leg. Kasy	48.12 N 16.93 E	164 bp
michelseni	Tunisia, Nefta 14.-16.III. 1986 Zool. Mus. Copenhagen Exp. Leg.	33.86 N 7.64 E	56 bp
moroccoensis	Morocco, 1400-2000 m, Tinerhir area 12.IV.1989 Zool. Mus. Copenh. Exp. Morocco 1400-2000 m, Tinerhir area 12.IV.1989 Zool. Mus. Copenh. Exp.leg.	31.09 N -5.65 E	658 bp
nielspederi	Austria inf., Hundsheimer Berg S., Porta hungarica 1.VIII.1970 F. Kasy leg.	48.12 N 16.93 E	164 bp
occidentella	Portugal, Ext. 3 km E Cabo da Roca, 200 m, 8.VII.1986 O. Karsholt leg.	38.78 N -9.49 E	164 bp
olemartini	Tunisia, Nefta 14.-16.III.1986 Zool. Mus. Copenhagen Exp. leg.	33.87 N 7.88 E	94 bp
oukaimedenensis	Morocco, High Atlas, 4 km E. of Oukaimedenen, 2200 m, 10.VII.1975 F. Kasy leg.	31.20 N -7.85 E
parvula	Italy: Liguria, dintorni di Noli (Savona) IV.1954 U. Parenti leg.	44.20 N 8.41 E
pocopunctella	Austria, Predota, Wien, Mödling leg.	48.20 N 16.23 E	unsuccessful
povolnyi	Austria inf., Glaslauterriegel, südl. Gumpoldskirchen 1.V.1976 F. Kasy leg.	48.04 N 16.27 E	56 bp
punctella	Austria inf., Hundsheimer Berg, Porta hungarica 23.7.1977 F. kasy leg.	48.12 N 16.93 E	unsuccessful
rikkeae	Spain, Prov. Granada, Cam. Baza-Benamaurel, 15 km de Baza 17.7.1987 G. Baldizzone & E. Traugott-Olsen leg.	37.84 N -1.42 E	94 bp
rissaniensis	Morocco, 900 m, Erfoud/Rissani area 13.-14.IV.1986 Zool. Mus. Copenh. leg.	31.28 N -4.27 E	164 bp
senecai	Libya, Gharian, Wadi El Hira 13.5.1983 Uffe Seneca leg.	32.16 N 13.01 E	93 bp
skulei	Greece, Lakonia, Mt. Taygetos, 1700 m, 28.-29.VI.1982 leg. B. Skule & S. Langemark	36.95 N 22.34 E	164 bp
svenssoni	Austria, Mann leg.	47.36 N 13.89 E
totanaensis	Spain, Alicante, Totana, SO. V: Murcia, Camping Totana, 275 m, 7.-10.X.1974 Amsel & Roesler leg.	37.76 N -1.50 E
toveella	Spain, Andalucia, Sierra Nevada, Cam. d. Veleta 1750 m, 24.7.1983 E. Traugott-Olsen leg.	37.05 N -3.36 E	164 bp
tribertiella	Spain, Andalucia, Sierra Nevada, Cam. d. Veleta, 2000 m, 24.7.1983 E. Traugott-Olsen leg.	37.05 N -3.36 E	90 bp
triseriatella	England, St. Vincent Rocks, Durdham nr. Bristol 26thVI.1849 Vaughan leg.	51.45 N -2.62 E
vanderwolfi	France, Drôme, la Penneze-s-l-Ouvèze 25.-27.VII.1986 H. W. v. d. Wolf leg.	44.23 N 5.18 E	56 bp
varensis	France, Var, 20 km S. St. Tropez, Cap Cartaya, Plage de l’Escalet 8.IV.1988, sea level, O. Karsholt & N. P. Kristensen leg.	43.46 N 6.23 E	94 bp
veletaella	Spain, Andalucia, Sierra Nevada, Cam. d. Veleta, 2000 m, 24.7.1983 E. Traugott-Olsen leg.	37.05 N -3.36 E	56 bp
vivesi	Spain, Campo Real, Madrid, 640 m, 19.9.1979 A. Vives leg.	40.33 N -3.38 E
wadielhiraensis	Libya, Wadi El Hira 13.V.1983 Uffe Seneca leg.	32.16 N 13.01 E	164 bp
